# Supplementary material for: A comprehensive microRNA expression profile of the backfat tissue from castrated and intact full-sib pair male pigs
Source: BMC Genomics. 2014 Jan 20;15:47. doi: 10.1186/1471-2164-15-47 (PMC3901342; doi:10.1186/1471-2164-15-47)
Supplement: Additional file 1: Table S1 — Information of experimental male pigs; Table S2. Stem-loop primers for RT-PCR; Table S3. Numbers of miRNAs and tags in the castrated and intact male pigs; Table S4. Stem-loop structures of the partial novel microRNA precursors; Table S5. Expression of miRNA clusters in castrated and intact male pigs; Table S6. 35 differential expressed miRNAs for prediction of target genes and pathways analysis; Table S7. The expression log ratios obtained by RT-qPCR vs SOLiD sequencing. [file 1471-2164-15-47-S1.xls]

## Sheet: Table S1
Table S1. Information of experimental male pigs
Items	Intact pigs (n=3)	Catrated pigs (n=3)	p-value
Birth weight(kg)	1.61±0.02	1.62±0.01	0.97
Weaning weight(kg)	8.35±0.45	8.15±0.15	0.71
Carcass weight(kg)	106±5.00	104±1.00	0.73
Backfat thickness(mm)	22.6±0.03	27.72±0.23	0.002
Note: Three pairs of full sibs were slaughtered at 23 weeks. Carcass weight and backfat thickness were measured at 23 weeks. Date are presented as mean±SE.

## Sheet: Table S2
Table S2. Stem-loop primers for RT-PCR
ID	Sequence(5'-3')
5S	GGAATACCGGGTGCTGT	miRNA sequence
	CTCAACTGGTGTCGTGGAGTCGGCAATTCAGTTGAGAAGCCTAC	RT primer
	GCTCTGGAATACCGGGTGC	Forward primer
miR-21	TAGCTTATCAGACTGATGTTGA	miRNA sequence
	CTCAACTGGTGTCGTGGAGTCGGCAATTCAGTTGAGTCAACATC	RT primer
	TCTCGCACGCTAGCTTATCAGA	Forward primer
miR-30a	TGTAAACATCCTACACTCTCAGCT	miRNA sequence
	CTCAACTGGTGTCGTGGAGTCGGCAATTCAGTTGAGAGCTGAGA	RT primer
	TCTCGCACGCTGTAAACATCCTAC	Forward primer
miR-27a	TTCACAGTGGCTAAGTTC	miRNA sequence
	CTCAACTGGTGTCGTGGAGTCGGCAATTCAGTTGAGGAACTTAG	RT primer
	TCTCGCACGCTTCACAGTGG	Forward primer
ssc-miR-7134-3p	ATGCGGAACCTGCGGATACGG	miRNA sequence
	CTCAACTGGTGTCGTGGAGTCGGCAATTCAGTTGAGCCGTATCC	RT primer
	TCTCGCACGCATGCGGAACCT	Forward primer
miR-F3-C13	AGCTGGTGTTGTGAATCAGGCCG	miRNA sequence
	CTCAACTGGTGTCGTGGAGTCGGCAATTCAGTTGAGCGGCCTGA	RT primer
	TCTCGCACGCAGCTGGTGTTGTG	Forward primer
miR-103	AGCAGCATTGTACAGGGCTAT	miRNA sequence
	CTCAACTGGTGTCGTGGAGTCGGCAATTCAGTTGAGATAGCCCT	RT primer
	TCTCGCACGCAGCAGCATTGT	Forward primer
miR-142-5p	CCCATAAAGTAGAAAGCACT	miRNA sequence
	CTCAACTGGTGTCGTGGAGTCGGCAATTCAGTTGAGAGTGCTTT	RT primer
	TCTCGCACGCCCCATAAAGT	Forward primer
miR-143	TGAGATGAAGCACTGTAGCTC	miRNA sequence
	CTCAACTGGTGTCGTGGAGTCGGCAATTCAGTTGAGGAGCTACA	RT primer
	TCTCGCACGCTGAGATGAAGC	Forward primer
Universal	CTCAACTGGTGTCGTGGAGTC	Reverse primer

## Sheet: Table S3
Table S3. miRNAs number and tags number in the castrated and intact male pigs
	F3		F4
length(nt)	miRNA count	tags number	miRNA count	tags number
16	1	255	1	176
17	5	6	6	18
18	4	14901	7	17311
19	5	2	6	4
20	6	274	11	117
21	59	308	65	217
22	116	429	104	217
23	51	160	42	284
24	10	16241	18	3444
25	4	4	1	6
26	2	3	1	17
27	1	3	2	2
28	1	2	0	0
30	0	0	2	57
32	0	0	1	2
35	0	0	1	2

## Sheet: Table S4
Table S4. Stem-loop structures of the partial novel microRNA precursors.
Temporary name	Tag sequence (5'-3')	Tag length	Fold structure	MFE (kcal/mol)
ssc-miR-F3-S3	CACCCCAGACCCAAUGGCAA	20		-43.4
ssc-miR-F3-S4	UCGUUAGUUCUCUGAGGCUCCGA	23		-19.6
ssc-miR-F3-S13	GAGAGAUCAGAGGCGCA	17		-22.6
ssc-miR-F3-S20	AGGCGCCAGAGACCGAGUUUGU	22		-44.6
ssc-miR-F4-S24	GAGCUGAGAACUGAUGAUGGCUUGGAUGGCUU	32		-28.51
ssc-miR-F4-S16	UGAGAGAUCAGAGGCGCA	18		-23.25
ssc-miR-F4-S35	UGGGUUGAAUGGCUGGUUC	19		-21.91
ssc-miR-F4-S69	UAGGAAAAGGGAAGAAGACA	20		-19.13
Note:MFE= minimum free energy(kcal/mol); mature miRNAs are shown in red, star miRNAs are shown in green. The actual size of each putative precursor was not identified experimentally and may be slightly shorter or longer than represented.

## Sheet: Table S5
Table S5. Expression of miRNA clusters in castrated and intact male pigs
Table S5-1. Expression of miRNA clusters in intact male pigs				Table S5-2.Expression of miRNA clusters in castrated male pigs
cluster	assigned name(ID)	Expression		cluster	assigned name(ID)	Expression
1	ssc-miR-101-1	11192		1	ssc-miR-101-1	12762
	ssc-miR-101	23483			ssc-miR-101	28507
2	ssc-miR-181a-2	10318
	ssc-miR-181a-3	5848		2	ssc-miR-181b	7031
					ssc-miR-181a	7031
3	ssc-miR-181a	10317
	ssc-miR-181a-1	6744		3	ssc-miR-15a	3429
					ssc-miR-16-2	8904
4	ssc-miR-24	23327
	ssc-miR-27b	17262		4	ssc-miR-17	68
	ssc-miR-23b	30354			ssc-miR-18a	78
					ssc-miR-19a	22
5	ssc-miR-17	88
	ssc-miR-18a	70		5	ssc-miR-F3-S9	1
					ssc-miR-7144	11
6	ssc-miR-132	80
	ssc-miR-F4-C7	70		6	ssc-miR-10a	85475
					ssc-miR-10a-1	82565
7	ssc-mir-425	2902
	ssc-miR-191	75427		7	ssc-miR-195	9403
	ssc-miR-F4-S21	3			ssc-miR-193a	16280
8	ssc-miR-128	1185		8	ssc-miR-132	99
	ssc-miR-128-1	1183			ssc-miR-F3-C11	93
9	ssc-miR-F4-C9	9		9	ssc-miR-424	6537
	ssc-miR-F4-C10	8			ssc-miR-F3-C14	1897
10	ssc-miR-29b	1252		10	ssc-miR-128	1185
	ssc-miR-29a	36296			ssc-miR-128-1	1117
11	ssc-miR-143	69612		11	ssc-miR-F3-C16	7
	ssc-miR-145	53857			ssc-miR-F3-C17	6
12	ssc-miR-378	19711		12	ssc-miR-F3-S38	7
	ssc-miR-378-1	19697			ssc-miR-133	2691
13	ssc-miR-24-1	23569		13	ssc-miR-F3-C21	14543
	ssc-miR-27a	12351			ssc-miR-49-1	71171
14	ssc-mir-181c	147		14	ssc-miR-F3-C23	160
	ssc-mir-181d	7908			ssc-miR-183	6687
15	ssc-miR-30d	19976		15	ssc-miR-143	1307953
	ssc-mir-30b	20021			ssc-miR-145	609652
16	ssc-miR-206	4276		16	ssc-miR-194a	136
	ssc-miR-133b	25			ssc-miR-192-1	3669
				17	ssc-miR-24-1	64336
17	ssc-miR-139-5p	3916			ssc-miR-24	63872
	ssc-miR-F4-S103	10			ssc-miR-27a	14901
					ssc-miR-23a	40435
18	ssc-miR-363	340
	ssc-miR-92a	18443		18	ssc-miR-30d	16200
	ssc-mir-19b-2	788			ssc-miR-30b	28920
					ssc-miR-30e	3652
19	ssc-miR-25-4	340
	ssc-miR-F4-C36	79		19	ssc-miR-187	15
	ssc-miR-106a	46			ssc-miR-187-1	18
20	ssc-miR-450b-5p	189		20	ssc-miR-206	6636
	ssc-miR-450a	214			ssc-miR-133b	344
	ssc-miR-450a-1	77
				21	ssc-miR-F3-C40	3
21	ssc-miR-503	687			ssc-miR-34-7	52
	ssc-mir-424	889
				22	ssc-miR-363	227
22	ssc-miR-221	7672			ssc-miR-25-1	18288
	ssc-miR-222	2179			ssc-miR-19b	2157
				23	ssc-miR-25-4	227
					ssc-miR-25-3	18288
					ssc-miR-19a-1	22
					ssc-miR-17-3	68
					ssc-miR-106a	87
				24	ssc-miR-450-5p	224
					ssc-miR-450a	417
					ssc-miR-1468	578
					ssc-miR-542-3p	1061
				25	ssc-miR-224	4
					ssc-miR-452	42
				26	ssc-miR-221-1	8016
					ssc-miR-222	2417
				27	ssc-miR-545-5p	6
					ssc-miR-374a	1829
					ssc-miR-374a-1	1935
				28	ssc-miR-181c	723
					ssc-miR-181d	7665
				29	ssc-miR-425	5507
					ssc-miR-191	141305

## Sheet: Table S6
Table S6 . 35 differential expressed miRNAs for prediction of target genes and pathways analysis
Table S6_1: 19 up-regulated miRNAs in the backfat tissues of castrated pigs					Table S6_2: 16 down-regulated in the backfat tissues of castrated pigs
miRNAs Name	F3 (count)	F4 (count)	Fold_change [log2(F3/F4)] nomalized		miRNAs Name	F3 (count)	F4 (count)	Fold_change [log2(F3/F4)] nomalized
ssc-miR-199b	389447	0	17.65		ssc-miR-2320	0	1208	-13.16
ssc-miR-23a-1	40435	0	14.38		ssc-miR-29b	0	1252	-13.21
ssc-miR-30a	24618	0	13.66		ssc-miR-1307	0	2743	-14.35
ssc-miR-99a	18110	0	13.22		ssc-miR-30c-1	0	3444	-14.67
ssc-miR-574-3p	5789	0	11.57		ssc-miR-142-5p	0	6394	-15.57
ssc-miR-F3-S29	4353	0	11.16		ssc-miR-181a-2	0	14116	-16.71
ssc-miR-31	3748	0	10.95		ssc-miR-100	0	15513	-16.85
ssc-miR-30e	3652	0	10.91		ssc-miR-7134	0	46035	-18.42
ssc-miR-15a	3429	0	10.82		ssc-miR-21	0	83244	-19.27
ssc-miR-342-3p	3099	0	10.67		ssc-miR-122	1462	6143	-4
ssc-miR-F3-C14	1897	0	9.96		ssc-miR-195	9403	32167	-3.7
ssc-miR-374a-1	1151	0	9.24		ssc-miR-103	42448	171425	-3.72
ssc-miR-542-3p	1061	0	9.13		ssc-miR-423-5p	18997	53668	-3.42
ssc-miR-205	10636	36	6.28		ssc-miR-320a	58818	111160	-2.84
ssc-miR-183	6687	30	5.88		ssc-miR-193a	16280	30883	-2.85
ssc-miR-204	4870	230	2.48		ssc-miR-378	12315	19711	-2.6
ssc-miR-129	10236	532	2.34
ssc-miR-143	1307953	69612	2.31
ssc-miR-10a	85475	37257	1.0606

## Sheet: Table S7
Table S7 . The expression log ratios obtained by RT-qPCR vs SOLiD sequencing
MicroRNA name	SOLID Sequencing	Stem-loop RT-qPCR	Stem-loop RT-qPCR
	Fold_change[log2(F3/F4)] nomalized	F3_RQ/F4_RQ	Log2(F3_RQ/F4_RQ)
ssc-miR-21	-19.27	0.18	-2.44
ssc-miR-30a	13.66	12.46	3.64
ssc-miR-27a	-1.65	0.38	-1.4
ssc-miR-143	2.31	2.74	1.45
ssc-miR-103	-3.72	0.36	-1.47
ssc-miR-142-5p	-15.57	0.17	-2.53
ssc-miR-F3-C13	3.88	5.38	2.43
ssc-miR-7134-3p	-18.42	0.09	-3.47
Note: RQ is Relative Quantity
