# Supplementary material for: A comprehensive microRNA expression profile of the backfat tissue from castrated and intact full-sib pair male pigs
Source: BMC Genomics. 2014 Jan 20;15:47. doi: 10.1186/1471-2164-15-47 (PMC3901342; doi:10.1186/1471-2164-15-47)
Supplement: Additional file 2 — Table A. The known miRNAs in backfat in castrated male pig. Table B. The known miRNAs in backfat in intact male pig. Table C. The novel miRNAs conserved with ortholog of known mammalian miRNAs in castrated male pigs (F3); Table D. The candidate novel pig-specific miRNAs in backfat in castrated male pigs; Table E: The novel miRNAs conserved with ortholog of known mammalian miRNAs in intact male pigs (F4); Table F. The candidate novel pig-specific miRNAs in backfat in intact male pigs. [file 1471-2164-15-47-S2.xls]

## Sheet: Table A
Table A. The known miRNAs in backfat in castrated male pig
known miRNAs	miRNA precursors	Locatoion	mature	miRNA*
ssc-miR-1	ACATACTTCTTTATGTGCCCATATGGACCTGCTAAGCTATGGAATGTAAAGAAGTATGTAT	17: 64096222-64096329 [+] antisense ENSSSCT00000008267 ; intron 4	UGGAAUGUAAAGAAGUAUGUAU	ACAUACUUCUUUAUGUGCCCAU
ssc-miR-101	CGGTTATCATGGTACCGATGCTGTATATCTGAAAGGTACAGTACTGTGATAACTGAA	1: 227255282-227255372 [-] sense ENSSSCT00000005750 ; intron 8	UACAGUACUGUGAUAACUGAA	CAGGUAGAUACAAGACUGAACUGUCCUUUUU
ssc-miR-101-1	CAGTTATCACAGTGCTGATGCTGTCCATTCTAAAGGTACAGTACTGTGATAACTGAA	1: 227255282-227255372 [-] sense ENSSSCT00000005750 ; intron 8	UACAGUACUGUGAUAACUGAAG	CAGUGACUGACAGGCUGCCCUGGC
ssc-miR-106a	AAAAGTGCTTACAGTGCAGGTAGCTTTTTGAGATCTACTGCAATGCAAGCACTTCTTAC	X: 108213079-108213159 [-] intergenic	AAAAGUGCUUACAGUGCAGGUAG	ACUGCAAUGCAAGCACUUCUUAC
ssc-miR-103	AGCTTCTTTACAGTGCTGCCTTGTAGCATTCAGGTCAAGCAGCATTGTACAGGGCTATGA	17:33574988-33575047 +	AGCAGCAUUGUACAGGGCUAU	AGCUUCUUUACAGUGCUGCCU
ssc-miR-10a	TACCCTGTAGATCCGAATTTGTGTAAGGAATTTTGTGGTCACAAATTCGTATCTAGGGGAATA	12: 22389424-22389503 [-] intergenic	UACCCUGUAGAUCCGAAUUUGU	AAAUUCGUAUCUAGGGGAAU
ssc-miR-10b	TACCCTGTAGAACCGAATTTGTGTGGTATCCACATAGTCACAGATTCGATTCTAGGGGAATA	15:77060713-77060774 +	UACCCUGUAGAACCGAAUUUGU	AGAUUCGAUUCUAGGGGAAU
ssc-miR-122	TGGAGTGTGACAATGGTGTTTGTGTCCAAACTATCAAACGCCATTATCACACTAAATA	1: 169284211-169284295 [-] intergenic	UGGAGUGUGACAAUGGUGUUUG
ssc-miR-1249	AGGAGGGAGGAGATGGGCCAAGTTCCCTCTGCCTGGAACGCCCTTCCCCCCCTTCTTCA	5:927615-927673 +;5:875660-875718 + intron	ACGCCCUUCCCCCCCUUCUUCA	AGGAGGGAGGAGAUGGGCCAAGUUC
ssc-miR-127	CCTGCTGAAGCTCAGAGGGCTCTGATTCAGAAAGATCATCGGATCCGTCTGAGCTTGGCT	7: 133929738-133929817 [+] antisense ENSSSCT00000002858 ; exon 1	UCGGAUCCGUCUGAGCUUGGCU	CUGAAGCUCAGAGGGCUCUGA
ssc-miR-1277	TATATATATATATGTACGTATGTGTATATGAATGTATACGTAGATATATATGTATTTT	X: 97562457-97562536 [-] sense ENSSSCT00000013816 ; intron 2	UACGUAGAUAUAUAUGUAUUUU
ssc-miR-128-1	CGGGGCCGTAGCACTGTCTGAGAGGTTTACATTTCTCACAGTGAACCGGTCTCTTT	15: 14550874-14550955 [-] sense ENSSSCT00000017092 ; intron 23	UCACAGUGAACCGGUCUCUUU	CGGGGCCGUAGCACUGUCUGAGA
ssc-miR-128-2	GGGGGCCGAGGCACTGTCCGAGAGTGAGTAGCAGGTCTCACAGTGAACCGGTCTCTTT	15: 14550874-14550955 [-] sense ENSSSCT00000017092 ; intron 23	UCACAGUGAACCGGUCUCUUU
ssc-miR-1296	TTAGGGCCCTGGCTCCATCTCCTTTAGGAAAACCTTCTGTGGGGAGTGGGGTTTTGACCCTAACC	14: 69493248-69493332 [-] intergenic	UUAGGGCCCUGGCUCCAUCUCC
ssc-mir-129a	TCTTTTTGCGGTCTGGGCTTGCTGTACATAACTCAATAGCCGGAAGCCCTTACCCCAAAAAGCAT	2: 17100324-17100403 [-] intergenic	AAGCCCUUACCCCAAAAAGCAU	CUUUUUGCGGUCUGGGCUUGC
ssc-miR-129b	CTTTTTGCGGTCTGGGCTTGCTGTTCCTCTCTACAGTAGTCAGGAAGCCCTTACCCCAAAAAGTA	18:18269498-18269562 + intergenic	CUUUUUGCGGUCUGGGCUUGC	AAGCCCUUACCCCAAAAAGUAU
ssc-miR-1307	CGACCGGACCTCGACCGGCTCGTCTATGTTGCCAATCGACTCGGCGTGGCGTCGGTCGTG	14: 119440203-119440282 [-] sense ENSSSCT00000011592 ; intron 1	ACUCGGCGUGGCGUCGGUCGUG	UCGACCGGACCUCGACCGGCUC
ssc-miR-130a	GCTCTTTTCACATTGTGCTACTGTCTGCACCTATCACTAGCAGTGCAATGTTAAAAGGGCAT	2: 11301854-11301932 [-]intergenic	CAGUGCAAUGUUAAAAGGGCAU	GCUCUUUUCACAUUGUGCUACU
ssc-miR-130b	ACTCTTTCCCTGTTGCACTACTGTGGGCCACTGGGAAGCAGTGCAATGATGAAAGGGCAT	14: 51318779-51318858 [-] intergenic	CAGUGCAAUGAUGAAAGGGCAU	ACUCUUUCCCUGUUGCACUACU
ssc-miR-132	ACCGTGGCTTTCGATTGTTACTGTGGGAACCGGAGGTAACAGTCTACAGCCATGGTCG	12:45599493-45599550 + intergenic	UAACAGUCUACAGCCAUGGUCG	AACCGUGGCUUUCGAUUGUUA
ssc-miR-133a-1	AGCTGGTAAAATGGAACCAAATCAACTGTTGAATGGATTTGGTCCCCTTCAACCAGCTGT	17: 64053943-64054045 [-] sense ENSSSCT00000008267 ; intron 4	UUGGUCCCCUUCAACCAGCUGU(3p)	AGCUGGUAAAAUGGAACCAAAU
ssc-miR-133b	CTGGTCAAACGGAACCAAGTCCGTCTTCCTGAGAGGTTTGGTCCCCTTCAACCAGCT	7: 53115236-53115315 [+] Intergenic	UUUGGUCCCCUUCAACCAGCU
ssc-miR-135-2	TTATGGCTTTTTATTCCTATGTGATAGTAATAAAGTCTCATGTAGGGATGGAAGCCATGAAA	Chr:5 81615652 81615713 +	UGUAGGGAUGGAAGCCAUGA
ssc-miR-139	TCTACAGTGCACGTGTCTCCAGTGTGGCTCGGAGGCTGGAGACGCGGCCCTGTTGGAGT	9: 6808359-6808426 [-] intergenic	UCUACAGUGCACGUGUCUCCAGU	UGGAGACGCGGCCCUGUUGGAGU
ssc-miR-143	GGTGCAGTGCTGCATCTCTGGTCAGCTGGGAGTCTGAGATGAAGCACTGTAGCTC	2: 136030752-136030831 [+] intergenic	UGAGAUGAAGCACUGUAGCUC	GGUGCAGUGCUGCAUCUCU
ssc-miR-145	GTCCAGTTTTCCCAGGAATCCCTTAGATGCTGAGATGGGGATTCCTGGAAATACTGTTCTT	2: 136032141-136032226 [+] intergenic	GUCCAGUUUUCCCAGGAAUCCCU	AUUCCUGGAAAUACUGUUCUU
ssc-miR-1468	CTCCGTTTGCCTGTTTTGCTGACGTTCATTTGACTCATTCTCAGCAAAATAAGCAAATGGAAAA	X:50243083-50243146 +intergenic	CUCCGUUUGCCUGUUUUGCU
ssc-miR-146a	TGAGAACTGAATTCCATGGGTTGTGTCATTGTCAGACCTGTGAAGTTTAGTTCTTCAG	16:60604400-60604457 +SLU7	UGAGAACUGAAUUCCAUGGGUU
ssc-mir-148a	AAAGTTCTGAGACACTCCGACTCTGAATATGATAGAAGTCAGTGCACTACAGAACTTTGT	14: 52703712-52703787 [+] intergenic	UCAGUGCACUACAGAACUUUGU	AAAGUUCUGAGACACUCCGACU
ssc-miR-148b	GAAGTTCTGTTATACACTCAGGCTGTGGCTCTCTGAAAGTCAGTGCATCACAGAACTTTGT	5: 18088734-18088813 [+]	UCAGUGCAUCACAGAACUUUGU	GAAGUUCUGUUAUACACUCAGG
ssc-miR-149	TCTGGCTCCGTGTCTTCACTCCCGTGTGTGTCCGAGGAGGGAGGGAGGGACGGGGGCTGTGC	15: 131645452-131645527 [-] intergenic	UCUGGCUCCGUGUCUUCACUCCC	UGGGGCGAACGGAACAGCGCAGGUC
ssc-miR-150	TCTCCCAACCCTTGTACCAGTGCGTGCCTCAGTCCCTGGTACAGGAATGGGGGGCA	6:38211400-38211455 + ；6:38390211 -38390266 + IRF3;ENSSSCT00000003543	UCUCCCAACCCUUGUACCAGUG
ssc-miR-152	AGGTTCTGTGATACACTCCGACTCGGGCTCTGGAGCAGTCAGTGCATGACAGAACTTGG	12: 21743215-21743294 [+] intergenic	UCAGUGCAUGACAGAACUUGG	AGGUUCUGUGAUACACUCCGACU
ssc-miR-155	TTAATGCTAATTGTGATAGGGGTTTTTACCTCCGTCTGACTCCTACATGTTAGCATTAACA	13: 135049633-135049713 [-] intergenic	UUAAUGCUAAUUGUGAUAGGGGU
ssc-miR-15a	TAGCAGCACATAATGGTTTGTGGATTTTGAAAAGGTGCAGGCCATATTGTGCTGCCTCA	11: 17602978-17603056 [+] intergenic	UAGCAGCACAUAAUGGUUUGU
ssc-mir-15b	TAGCAGCACATCATGGTTTACATACTACAATCAAGATGCGAATCATTATTTGCTGCTCTA	Chr:13 78787530 78787589	UAGCAGCACAUCAUGGUUUACA	CGAAUCAUUAUUUGCUGCUCU
ssc-miR-17	CAAAGTGCTTACAGTGCAGGTAGTGATAATGTGCATCTACTGCAGTGAAGGCACTTGTAG	11: 60972458-60972534 [+] intergenic	CAAAGUGCUUACAGUGCAGGUAG	ACUGCAGUGAAGGCACUUGUAG
ssc-miR-17-3	CAAAGTGCTCACAGTGCAGGTAGGTTTTGCATTACTCTACTGTAGTGTGGGCACTTCCAG		CAAAGUGCUCACAGUGCAGGUAG
ssc-miR-181a-1	AACATTCAACGCTGTCGGTGAGTTTGGAATTCAAATCAAAACCATCGACCGTTGATTGTACC	10: 22839352-22839455 [-] intergenic	AACAUUCAACGCUGUCGGUGAGU
ssc-miR-181a-2	AACATTCAACGCTGTCGGTGAGTTTGGGATTTGAAAAAACCACCGACCGTTGACTGTACC	1:280334015-280334074 +NR6A1	AACAUUCAACGCUGUCGGUGAGU	CACCGACCGUUGACUGUACC
ssc-miR-181b-1	AACATTCATTGCTGTCGGTGGGTTGAACTGTGTAGACAAGCTCACTGAACAATGAATGCAAC	10:22839199-22839260 +	AACAUUCAUUGCUGUCGGUGGGUU	CUCACUGAACAAUGAAUGCAA
ssc-mir-181b-2	AACATTCATTGCTGTCGGTGGGTTTGAGTCTGAATCAACTCACTGATCAATGAATGCAAA	1: 280335868-280335953 [+]；antisense ENSSSCT00000006144 ; intron 1ENSSSCT00000006145 ; NR6A1_PIG; intron 2	AACAUUCAUUGCUGUCGGUGGGUU	CUCACUGAUCAAUGAAUGCAA
ssc-mir-181c	AACATTCAACCTGTCGGTGAGTTTGGGCAGCTCAGGCAAACCATCGACCGTTGAGTGGACC	2: 56889316-56889402 [+] intergenic	AACAUUCAACCUGUCGGUGAGUU
ssc-mir-181d	AACATTCATTGTTGTCGGTGGGTTGTGAGACGGAGGCCAGACCCACCGAGGGATGAATGTCAC	2: 56889500-56889579 [+]	AACAUUCAUUGUUGUCGGUGGGUU	CCACCGAGGGAUGAAUGUCA
ssc-miR-183	ATGGCACTGGTAGAATTCACTGTGAACAGTCTCGGTCAGTGAATTACCGAAGGGCCATAA	18: 17172238-17172307 [-] intergenic	AUGGCACUGGUAGAAUUCACUG	UGAAUUACCGAAGGGCCAUAA
ssc-miR-184	CCTTATCACTTTTCCAGCCAGCTTTGTGACTCTAAATGTTGGACGGAGAACTGATAAGGGT	7: 54379989-54380071 [+] intergenic	UGGACGGAGAACUGAUAAGGGU
ssc-miR-185	TGGAGAGAAAGGCAGTTCCTGATGGTCCCCTCCCCAGGGGCTGGCTTTCCTCTGGT	14: 52703712-52703787 [+] intergenic	UGGAGAGAAAGGCAGUUCCUGA	AGGGGCUGGCUUUCCUCUGGU
ssc-miR-186	CAAAGAATTCTCCTTTTGGGCTTTATGATTTTATTTTAAGCCCAAAGGTGAATTTTTTGGG	6: 99703517-99703598 [+] sense ENSSSCT00000004190 ; ZRAB2_PIG; intron 8	CAAAGAAUUCUCCUUUUGGGCUU	GCCCAAAGGUGAAUUUUUU
ssc-miR-187	TCGTGTCTTGTGTTGCAGCCGGAGGGACGCAGGTCTGCAGCAGAGCCTGCTCCCTGCCCGGGACTCGGACTCGACA	6:83322509-83322584 +intergenic ；6:83322563-83322620 +intergenic	UCGUGUCUUGUGUUGCAGCCGG
ssc-miR-187-1	GGCTACAACACGGGACTCGGGCGCTGCTCTGACCCCTCGTGTCTTGTGTTGCAGCCGG	6:83322563-83322620 +intergenic	UCGUGUCUUGUGUUGCAGCCGG
ssc-miR-18a	TAAGGTGCATCTAGTGCAGATAGTGAAGTAGATTAGCATCTACTGCCCTAAGTGCTCCTTCTGGC	11: 60972593-60972684 [+] intergenic	UAAGGUGCAUCUAGUGCAGAU
ssc-miR-190a	TGATATGTTTGATATATTAGGTTGTTATTTAATCCAACTATATATCAAACATATTCCT	1:112612956-112613013 + TLN2	UGAUAUGUUUGAUAUAUUAGGUUGU	ACUAUAUAUCAAACAUAUUCCU
ssc-miR-191	CAACGGAATCCCAAAAGCAGCTGTTGTCTCCAGAGCATTCCAGCTGCACTTGGATTTCGTTCCC	13: 26605641-26605720 [-] sense ENSSSCT00000012448 ; intron 1	CAACGGAAUCCCAAAAGCAGCUG	GCUGCACUUGGAUUUCGUUCC
ssc-miR-192	CTGACCTATGAATTGACAGCCAGTGCTCTCATCTCCCCTCTGGCTGCCAATTCCATAGGTCACAG	2: 5685412-5685491 [+] intergenic	CUGACCUAUGAAUUGACAGCC	CUGCCAAUUCCAUAGGUCACA
ssc-miR-193a	TGGGTCTTTGCGGGCGAGATGAGGGTGTTGGTTCAACTGGCCTACAAAGTCCCAGT	12: 41119432-41119511 [-] intergenic	UGGGUCUUUGCGGGCGAGAUGA	AACUGGCCUACAAAGUCCCA
ssc-miR-194a	TGTAACAGCAACTCCATGTGGAAGTGCCCACTAGTTCCAGTGGGGCTGCTGTTATCTG	2:5685221-5685278 + intergenic	UGUAACAGCAACUCCAUGUGGAA	CCAGUGGGGCUGCUGUUAUCU
ssc-mir-195	TAGCAGCACAGAAATATTGGCACCGGGCGGAGAGTCTGCCAGTATTGGCTGTGCTGCCCCA	11: 17603121-17603199 [+] intergenic	UAGCAGCACAGAAAUAUUGGCA	CCAGUAUUGGCUGUGCUGCCCCA
ssc-miR-196a	TAGGTAGTTTCATGTTGTTGGGCCTGGATTTCTGAACACAACGACATTAAACCACCCGAC	Chr:12 22434941 22435000 +	UAGGUAGUUUCAUGUUGUUGGG
ssc-miR-196b-1	TAGGTAGTTTCCTGTTGTTGGGATCCACCTTTCTCTCGACAGCACGACACTGCCTTCA	18:44205859-44205916;18:44179805-44179862 +	UAGGUAGUUUCCUGUUGUUGGG	CGACAGCACGACACUGCCUUCA
ssc-miR-199a-1	CCAGTGTTCAGACTACCTGTTCAGGACAATGCCGTTGTACAGTAGTCTGCACATTGGTT		ACAGUAGUCUGCACAUUGGUU	CCCAGUGUUCAGACUACCUGUU
ssc-miR-199a-2	CCAGTGTTCAGACTACCTGTTCAGGGGGCTCTGAATGTGTACAGTAGTCTGCACATTGGTT		ACAGUAGUCUGCACAUUGGUU	CCCAGUGUUCAGACUACCUGUU
ssc-mir-199b	CCAGTGTTTAGACTATCTGTTCAGGACTCCCAAATTGTACAGTAGTCTGCACATTGGTT	1: 283325992-283326065 [-] antisense ENSSSCT00000006203 ; intron 15	ACAGUAGUCUGCACAUUGGUU	CCCAGUGUUUAGACUAUCUGUU
ssc-miR-19a	AGTTTTGCATAGTTGCACTACAAGAAGAATGTAGTTGTGCAAATCTATGCAAAACTGA	11: 60972741-60972822 [+] intergenic	UGUGCAAAUCUAUGCAAAACUGA
ssc-miR-19b-2	AGTTTTGCAGGTTTGCATTTCAGCGTATGTATGTGTATATGGCTGTGCAAATCCATGCAAAACTGA	X: 108178624-108178703 [-] X: 108212546-108212625 [-] intergenic	UGUGCAAAUCCAUGCAAAACUGA
ssc-miR-202	TTCCTATGCATATACTTCTTTGAGGGTCTGGCCTGAAGAGGTGTAGGCATGGGAAAC	14: 147952465-147952544 [-] intergenic	UUCCUAUGCAUAUACUUCUUU
ssc-miR-204	TTCCCTTTGTCATCCTATGCCTGAGAATATATGAAGGAGGCTGGGAAGGCAAAGGGACGT	1: 234511625-234511733 [-] sense ENSSSCT00000005792 ; intron 6	UUCCCUUUGUCAUCCUAUGCCU	GCUGGGAAGGCAAAGGGACGU
ssc-miR-205	TCCTTCATTCCACCGGAGTCTGTCTCATACCCAACCAGATTTCAGTGGAGTGAAGCTCA	9: 126011588-126011656 [-] intergenic	UCCUUCAUUCCACCGGAGUCUGU	GAUUUCAGUGGAGUGAAGCUCA
ssc-miR-206	ACATGCTTCTTTATATCCCCATACGGATTACTTGACTATGGAATGTAAGGAAGTGTGTGA	7: 53111391-53111470 [+] intergenic	UGGAAUGUAAGGAAGUGUGUGA
ssc-miR-210	AGCCACTGCCCACCGCACACTGCGCTGCTCCGGACCCACTGTGCGTGTGACAGCGGCTGA	2: 331306-331381 [+] intergenic	CUGUGCGUGUGACAGCGGCUGA	AGCCACUGCCCACCGCACACUG
ssc-miR-215	ATGACCTATGAATTGACAGACAATGTGGCTAAATCTGTCTGTCATTTCTGTAGGCCAATA	10: 9750609-9750704 [-] antisense ENSSSCT00000011841 ; intron 12	AUGACCUAUGAAUUGACAGACA
ssc-miR-217-1	ATACTGCATCAGGAACTGATTGGATAAGAATTGGTCACCATCAGTTCTTAATGCATTGCCT	3: 79172584-79172690 [+] 3: 79378361-79378467 [-] intergenic	AUACUGCAUCAGGAACUGAUUG
ssc-miR-218-1	TTGTGCTTGATCTAACCATGTGGTTGCCAGGTATGAGTAAAACATGGTTCTGTCAAGCACCATG	8: 11840694-11840777 [+]sense ENSSSCT00000009572 ; intron 6 antisense ENSSSCT00000009572 ; intron 25 8: 12027388-12027471 [-]sense ENSSSCT00000009572 ; intron 6 antisense ENSSSCT00000009572 ; intron 25	UUGUGCUUGAUCUAACCAUGU
ssc-miR-218b	TTGTGCTTGATCTAACCATGTGGTGGAACGATGGAAACGGAACATGGTTCTGTCAAGCACCGCG	8: 11840694-11840777 [+] sense ENSSSCT00000009572 ; intron 8: 12027388-12027471 [-] sense ENSSSCT00000009572 ; intron 66 antisense ENSSSCT00000009572 ; intron 25	UUGUGCUUGAUCUAACCAUGU	AUGGUUCUGUCAAGCACCGCG
ssc-miR-22	AGTTCTTCAGTGGCAAGCTTTATGTCCTGACCCAGCTAAAGCTGCCAGTTGAAGAACTGT	12: 45319043-45319122 [+] intergenic	AAGCUGCCAGUUGAAGAACUGU	AGUUCUUCAGUGGCAAGCUUUA
ssc-miR-221	ACCTGGCATACAATGTAGATTTCTGTGTTTGTTGGGCAACAGCTACATTGTCTGCTGGGTTT	X: 40478094-40478163 [-] intergenic	AGCUACAUUGUCUGCUGGGUUU	ACCUGGCAUACAAUGUAGAUUU
ssc-miR-222	GCTCAGTAGCCAGTGTAGATCCTGTCATTTGTAATCAGTAGCTACATCTGGCTACTGGGTCT	X: 40478834-40478913 [-] intergenic	AGCUACAUCUGGCUACUGGGUCU	GGCUCAGUAGCCAGUGUAGAUC
ssc-miR-224	CAAGTCACTAGTGGTTCCGTTTAGTAGAAGGTTTTGCATTGTTTCAAAATGGTGCCCTAGTGACTACAA	X: 121480634-121480714 [-] sense ENSSSCT00000013944 ; intron 6	CAAGUCACUAGUGGUUCCGUUUA
ssc-miR-23a	GGGTTCCTGGGGATGGGATTTGCTGCCTGTCACAAATCACATTGCCAGGGATTTCCA	2: 56861159-56861228 [-] intergenic	AUCACAUUGCCAGGGAUUUCC	GGGGUUCCUGGGGAUGGGAUUU
ssc-miR-23b	GGTTCCTGGCATGCTGATTTGTGACTTAAGATTAAAATCACATTGCCAGGGATTACCA	10: 26149010-26149089 [-] sense ENSSSCT00000011976 ; intron 15 ENSSSCT00000011977 ; intron 16	AUCACAUUGCCAGGGAUUACCA	UGGGUUCCUGGCAUGCUGAUUU
ssc-miR-24-1	GTGCCTACTGAGCTGAAACACAGTTGATTTGTGCAGACTGGCTCAGTTCAGCAGGAACAG	2: 56860821-56860892 [-] intergenic	UGGCUCAGUUCAGCAGGAACAG	CGUGCCUACUGAGCUGAAACACA
ssc-miR-24-2	GTGCCTACTGAGCTGATATCAGTTCTCATTTTACACACTGGCTCAGTTCAGCAGGAACAG	2: 56860821-56860892 [-] intergenic	UGGCUCAGUUCAGCAGGAACAG	GUGCCUACUGAGCUGAUAUCA
ssc-miR-2483	CGTCAACCATCCAGCTGTTTGGGGTGATGCAAACAAACATCTGGTTGGTTGAGAGA	X:100547927-100547982 + intergenic	AAACAUCUGGUUGGUUGAGAGA	CGUCAACCAUCCAGCUGUUUGG
ssc-miR-27a	GCTTAGCTGCTTGTGAGCAGGTCCACAGCAAGTCGTGTTCACAGTGGCTAAGTTC	10: 26148776-26148855 [-]sense ENSSSCT00000011976 ; intron 15 ENSSSCT00000011977 ; intron 16	UUCACAGUGGCUAAGUUC	AGGGCUUAGCUGCUUGUGAGCA
ssc-miR-28	AAGGAGCTCACAGTCTATTGAGTTGCCTTTCTGTCTTCCCCACTAGATTGTGAGCTCCTGGA	Chr:13 95264204 95264265 +	CACUAGAUUGUGAGCUCCUGGA	AAGGAGCUCACAGUCUAUUGAG
ssc-miR-296	GAGGGCCCCCCCCAATCCTGTTGTGCTGGATTCAGAGGGTTGGGCGGAGGCTTTCCT	17:61587168-61587224 + intergenic	AGGGUUGGGCGGAGGCUUUCCU	GAGGGCCCCCCCCAAUCCUGU
ssc-miR-29a	ACTGATTTCTTTTGGTGTTCAGAGTCAATATAATTTTCTAGCACCATCTGAAATCGGTTA	18: 16054752-16054837 [+] intergenic	UAGCACCAUCUGAAAUCGGUUA	ACUGAUUUCUUUUGGUGUUCAG
ssc-miR-29b	GCTGGTTTCATATGGTGGTTTAGATTTAAAAAGTGATTGTCTAGCACCATTTGAAATCAGTGT	18:16054358-16054420 +intergenic	UAGCACCAUUUGAAAUCAGUGU	GCUGGUUUCAUAUGGUGGUUUAGA
ssc-miR-30a	TGTAAACATCCTCGACTGGAAGCTGTGAGGCTGAAGACGGGCTTTCAGTCGGATGTTTGCAGC	1: 53848998-53849104 [-] intergenic	UGUAAACAUCCUCGACUGGAAG	UUUCAGUCGGAUGUUUGCAGC
ssc-mir-30b	TGTAAACATCCTACACTCAGCTGTAATACATGGATTGGCTGGGAGGTGGATGTTTACTTC	6: 121824301-121824380 [-] sense ENSSSCT00000004398 ; intron 5	UGUAAACAUCCUACACUCAGCU	CUGGGAGGUGGAUGUUUACUU
ssc-miR-30c-2	TGTAAACATCCTACACTCTCAGCTGTGGAAAGTAAGAAAGCTGGGAGAAGGCTGTTTACTCT	4: 5729459-5729537 [+] intergenic	UGUAAACAUCCUACACUCUCAGCU	CUGGGAGAAGGCUGUUUACUC
ssc-mir-30d	TGTAAACATCCCCGACTGGAAGCTGTAAGACATAGCTAAGCTTTCAGTCAGATGTTTGCTGC	4: 5733584-5733659 [+] intergenic	UGUAAACAUCCCCGACUGGAAGCU	CUUUCAGUCAGAUGUUUGCUGC
ssc-miR-30e	TGTAAACATCCTTGACTGGAAGCTGTGAGGCGTTCCCAGGAGCTTTCAGTCGGATGTTTACAGC	6: 121824301-121824380 [-] sense ENSSSCT00000004398 ; intron 5	CUUUCAGUCGGAUGUUUACAGC	UGUAAACAUCCUUGACUGGAAGCU
ssc-miR-31	AGGCAAGATGCTGGCATAGCTGTTAAACTGAGAACCTGCTATGCCAACATATTGCCATC	1:209939223-209939281 + intergenic	AGGCAAGAUGCUGGCAUAGCUG	GCUAUGCCAACAUAUUGCCAU
ssc-miR-320	GCCTTCTCTTCCCGGTTCTTCCCGGAGTCGGGAAAAGCTGGGTTGAGAGGGCGA	14: 6473891-6473970 [-] intergenic	AAAAGCUGGGUUGAGAGGGCGAA
ssc-miR-324	CGCATCCCCTAGGGCATTGGTGTGAAGCTGGAGACCCACTGCCCCAGGTGCTGCTGG	12: 49872807-49872886 [+]antisense ENSSSCT00000019531 ; O62681_PIG; intron 11	CGCAUCCCCUAGGGCAUUGGUGU	ACUGCCCCAGGUGCUGCUG
ssc-miR-328	GGGGGGGCAGGAGGGGCTCAGGGAGAAAGTGTGTGCCGCCCCTGGCCCTCTCTGCCCTTCCGT	6: 13347429-13347508 [+] antisense ENSSSCT00000003084 ; intron 13	CUGGCCCUCUCUGCCCUUCCGU	CUGUUUCGGAGCCUGGAGCG
ssc-miR-331	CTAGGTATGGTCCCAGGGATCCCAGATCAAACCAGGCCCCTGGGCCTATCCTAGAA	5: 82983750-82983829 [+] intergenic	GCCCCUGGGCCUAUCCUAGAA(3p)	UCUAGGUAUGGUCCCAGGGAU
ssc-miR-335	TCAAGAGCAATAACGAAAAATGTTTGTCATAAACCGTTTTTCATTATTGCTCCTGACC	18: 16506711-16506790 [-] sense ENSSSCT00000018024 ; B2KL28_PIG; intron 2	UCAAGAGCAAUAACGAAAAAUG	UUUUUCAUUAUUGCUCCUGACC
ssc-miR-336-1	TCGGGTGGATCACGATGCAATTTTGATTAGTATCATAGGAGAAAAATTGCACGGTATCCATCTGTAA	X: 108212243-108212322 [-] intergenic	AAUUGCACGGUAUCCAUCUGUAA	CGGGUGGAUCACGAUGCAAUUUU
ssc-miR-339-1	TCCCTGTCCTCCAGGAGCTCACTTACCTTGGGCCGTGAGCTCCTCGAGGCCAGAGCCC	3: 406870-406949 [+] sense ENSSSCT00000008278 ; intron 1	UCCCUGUCCUCCAGGAGCUCA	AGCUCCUCGAGGCCAGAG
ssc-miR-339-2	CCCTGGAGTGACGGGGGTGAAAGGGCAGAGTCCCTGTCCTCCAGGAGCT	3: 406870-406949 [+] sense ENSSSCT00000008278 ; intron 1	UCCCUGUCCUCCAGGAGCUCAC
ssc-miR-340-1	TTATAAAGCAATGAGACTGATTGTCATATGTCGTTTGTGGGATCCGTCTCAGTTACTTTATAGCC	2: 67820612-67820691 [+] intergenic ；2: 67919929-67920008 [+] intergenic	UUAUAAAGCAAUGAGACUGAUU	UCCGUCUCAGUUACUUUAUAGCC
ssc-miR-342	GGGTGCTATCTGTGACTGAGGGACATGGCGCATAGAACTGTCTCACACAGAAATCGCACCCGT	7: 130281629-130281708 [-] sense ENSSSCT00000002791 ; intron 4	UCUCACACAGAAAUCGCACCCGU	AGGGUGCUAUCUGUGACUGAG
ssc-miR-345-5p	GCTGACTCCTAGTCCAGTGCTTGTGATGGCTGGTGGGCCCTGAACTAGGGGTCTGGAG	7: 130435923-130436002 [+] 7: 130622836-130622915 [-]intergenic	GCUGACUCCUAGUCCAGUGCU	CCCUGAACUAGGGGUCUGGAG
ssc-mir-34c	AGGCAGTGTAGTTAGCTGATTGCTGATAAAACCAATCACTAACCACACGGCCAGG	9: 38211158-38211237 [+] sense ENSSSCT00000016385 ; intron 1 9: 38328136-38328215 [+] sense ENSSSCT00000016385 ; intron 1	AGGCAGUGUAGUUAGCUGAUUGC	AAUCACUAACCACACGGCCAGG
ssc-miR-361-5p	TTATCAGAATCTCCAGGGGTACTTATAATTTGAAAAAGTCCCCCAGGTGTGATTCTGATTTGC	X: 67904186-67904265 [-] sense ENSSSCT00000013630 ; intron 7	UUAUCAGAAUCUCCAGGGGUAC	CCCCCAGGUGUGAUUCUGAUUUGC
ssc-miR-363	TCGGGTGGATCACGATGCAATTTTGATTAGTATCATAGGAGAAAAATTGCACGGTATCCATCTGTAA	X: 108178321-108178400 [-] intergenic	AAUUGCACGGUAUCCAUCUGUAA	CGGGUGGAUCACGAUGCAAUUUU
ssc-miR-365-1	GAGGGACTTTTGGGGGCAGATGTGTTTCCATTCCACTATCATAATGCCCCTAAAAATCCTTAT	3: 26344192-26344271 [+] intergenic	UAAUGCCCCUAAAAAUCCUUAU	AGGGACUUUUGGGGGCAGAUGU
ssc-miR-365-2	GAGGGACTTTCAGGGGCAGCTGTGTTTTCTGACTCAGTCATAATGCCCCTAAAAATCCTTAT	12: 41107186-41107265 [-] intergenic	UAAUGCCCCUAAAAAUCCUUAU	GAGGGACUUUCAGGGGCAGCUGU
ssc-miR-374a	TTATAATACAACCTGATAAGTGTTACAGCACTTATCAGGTTGTATTGTAATT	X: 58793654-58793733 [-] intergenic	UUAUAAUACAACCUGAUAAGUG	CUUAUCAGGUUGUAUUGUAAUU
ssc-miR-374b	ATATAATACAACCTGCTAAGTGTCCTAGCACTTATCAGGTTGTATTATCATT	X: 58793654-58793733 [-] intergenic	AUAUAAUACAACCUGCUAAGUG	CUUAUCAGGUUGUAUUAUCAUU
ssc-miR-378	CTCCTGACTCCAGGTCCTGTGTGTTGCCTGGAAATAGCACTGGACTTGGAGTCAGAAGGC	2: 136265603-136265682 [+] intergenic	ACUGGACUUGGAGUCAGAAGGC	CUCCUGACUCCAGGUCCUGUGU
ssc-miR-423	TGAGGGGCAGAGAGCGAGACTTTTCTATTTTCCAAAAGCTCGGTCTGAGGCCCCTCAGT	12: 44150500-44150579 [+] sense ENSSSCT00000019367 ; intron 1	UGAGGGGCAGAGAGCGAGACUUU	AGCUCGGUCUGAGGCCCCUCAGU
ssc-miR-424	CAGCAGCAATTCATGTTTTGAAGGGCTTTAAATGGTTCAAAACGTGAGGCGCTGCTATA	Chr:X 108499020 108499078 +	CAGCAGCAAUUCAUGUUUUGA	AAAACGUGAGGCGCUGCUAU
ssc-mir-425	AATGACACGATCACTCCCGTTGAGTGGGCACCCAAGTAGCCATCGGGAATGTCGTGTCCGCCC	13: 26605151-26605230 [-] sense ENSSSCT00000012448 ; intron 2	AAUGACACGAUCACUCCCGUUGA	CAUCGGGAAUGUCGUGUCCGCC
ssc-miR-429	GTCTTACCAGGCACGGTTAGATCTGGTTCTTCTGTCTAATACTGTCTGGTAATGCCGT	6:42894059-42894116 +ENSSSCG00000003335	UAAUACUGUCUGGUAAUGCCGU	AUGAGACUGCCGCCGAUGGGU
ssc-miR-432	TCTTGGAGTAGGTCATTGGGTGGATCCTTTATTTCCCTATGTGGGCCACTGGATGGCTCCTCCATGGCT	7: 133834157-133834236 [+] intergenic	UCUUGGAGUAGGUCAUUGGGU
ssc-miR-450a	TTTTGCGATGTGTTCCTAATATGCAGTATAAATATATTGGGAGCATTTTGCATGCA	X:108480711-108480766 + intergenic	UUUUGCGAUGUGUUCCUAAU
ssc-miR-450b-5p	TTTTGCAATATGTTCCTGAATATGTAATATAAGTATATTGGGAACATTTTGCATCCAT	X: 108480529-108480608 [-] intergenic	UUUUGCAAUAUGUUCCUGAAU	UUGGGAACAUUUUGCAUCCAUA
ssc-miR-450c	TTTTGCGATGTGTTCCTAATACGTAATCTAAGTGTATTGGGAACATTTTGCATTCGT	X: 108480688-108480793 [-]intergenic	UUUUGCGAUGUGUUCCUAAUAC	AUUGGGAACAUUUUGCAUUCGU
ssc-miR-452	AACTGTTTGCAGAGGAAACTGAGACTTTGTAACTACATCTCAGTCTCAACTGCAAAGAAGTAA	Chr:X 121481694 121481756 +	AACUGUUUGCAGAGGAAACUGA
ssc-miR-455-3p	GGTATGTGCCTTTGGACTACATCGTGGAAGCCAGCACCATGCAGTCCATGGGCATATACACT	1: 267848307-267848386 [+] sense ENSSSCT00000006033 ; intron 9	GCAGUCCAUGGGCAUAUACACU	GUAUGUGCCUUUGGACUACAU
ssc-miR-486	AGGGCCAGCTCGGACCTCTGACCTCCCTGACGGGTCCTGTACTGAGCTGCCCCGA	17: 10558722-10558801 [+]sense ENSSSCT00000007686 ; intron 4;17: 10710522-10710601 [+]sense ENSSSCT00000007686 ; intron 4	UCCUGUACUGAGCUGCCCCGA
ssc-miR-490-1	CATGGATCCCCAGGTGGGTCACGTTTCAAGATACACCAACCTGGAGGACTCCATGCT	18:10924573-10924629 + ;18:10994310-10994366 + intergenic	CAACCUGGAGGACUCCAUGCU	CCAUGGAUCCCCAGGUGGGU
ssc-miR-491	AGTGGGGAACCCTTCCATGAGGAGTAGAACACTCCTTATGCAAGATTCCCTTCTAC	1:210973888-210973943 + intergenic	AGUGGGGAACCCUUCCAUGAGG
ssc-miR-493	TTGTACATGGTAGGCTTTCATTCATTCGTTTGCACATGCGGTGAAGGTCTACTGTGTGCCAGG	7:133858673-133858735 + intergenic	UUGUACAUGGUAGGCUUUCAUU	UGAAGGUCUACUGUGUGCCAG
ssc-mir-497	CAGCAGCACACTGTGGTTTGTACGGCACTGTGGCCACGTCCAAACCACACTGTGGTGTTAGAGCGAG	Chr:13 78787530 78787589 +	CAGCAGCACACUGUGGUUUGU
ssc-miR-499	TTAAGACTTGCAGTGATGTTTAACTCCTCTCCACGTGAACATCACAGCAAGTCTGTGCT	17: 40405262-40405341 [-] sense ENSSSCT00000007973 ; intron 18 ENSSSCT00000007974 ; intron 18	UUAAGACUUGCAGUGAUGUUU
ssc-miR-503	TAGCAGCGGGAACAGTACTGCAGTGGGCGATCGGTACTCTGGGGTATTGTTTCTGCTGCCCGG	18:17650726-17650767 +	UAGCAGCGGGAACAGUACUGCAG
ssc-miR-504	AGACCCTGGTCTGCACTCTATCTGTATGCTTACTGAAGGGAGCGCAGGGCAGGGTTTCC	X: 111416461-111416540 [+] intergenic	AGACCCUGGUCUGCACUCUAU
ssc-miR-505	GGGGAGCCAGGAAGTATTGATGTTTCTGCCAGGTTAGCGTCAACACTTGCTGGTTTCCTCT	X: 112590812-112590891 [+] sense ENSSSCT00000013900 ; intron 3	UCAACACUUGCUGGUUUCCUCU	GGGAGCCAGGAAGUAUUGAU
ssc-miR-51-1	AACCCGTAGATCCGAACTTGTGCTGATAGTGCACACAAGCTTGTGTCTATAGGTATG		AACCCGUAGAUCCGAACUUGU	AAGCUUGUGUCUAUAGGUAUG
ssc-miR-542	TCGGGGATCATCATGTCACGAGAGACCACTGTGCACTTGTGACAGATTGATAACTGAAA	X: 108481539-108481618 [-] intergenic	UGUGACAGAUUGAUAACUGAAA	UCGGGGAUCAUCAUGUCACGAG
ssc-miR-545-5p	TCAGTAAATGTTTATTGGATGAATAAATGAATGACTCATCAACAAACATTTATTGTGT	X:58793500-58793557 +intergenic	UCAGUAAAUGUUUAUUGGAUG
ssc-miR-574	TGAGTGTGTGTGTGTGAGTGTGTGTCGCTCCGGGTCCACGCTCATGCACACACCCACA	8: 25753375-25753454 [+] sense ENSSSCT00000009611 ; intron 1	CACGCUCAUGCACACACCCACA
ssc-miR-615	GGGGCTCCCCGGTGCTCGGATCTCGAGGGTGCTTATTGTTCGGTCCGAGCCTGGGTCTCCCTCT	5:17933498-17933561 +intergenic	UCCGAGCCUGGGUCUCCCUCU
ssc-miR-676	CTCTTCAATCTCAGGACTCGCATAATTAGCAGAATGCCGTCCTAAGGTTGTTGAGTT	X: 55113034-55113113 [-] sense ENSSSCT00000013543 ; intron 1 X: 55165137-55165216 [-] sense ENSSSCT00000013543 ; intron 1	CCGUCCUAAGGUUGUUGAGUU	CUCUUCAAUCUCAGGACUCGCA
ssc-miR-7	TGGAAGACTAGTGATTTTGTTGTTGTCTCACTGCGCTCAACAACAAGTCCCAGTCTGCCGCA	Chr:1 200316407 200316468 +	UGGAAGACUAGUGAUUUUGUUGUU
ssc-miR-708	AAGGAGCTTACAATCTAGCTGGGGGTGAATGACTTGCACATGAACGCAACTAGACTGTGAGCTTCTAGA	9:13711353-13711421 + intergenic	AAGGAGCUUACAAUCUAGCUGGG	AACUAGACUGUGAGCUUCUAGA
ssc-miR-7137	GGGGAACTCCCAGACCAGCTTCCACTCCCTTCAAGAAGCTGGTCTGGGAGTTCCCGGG	3:9289243-9289300 + WBSCR22	GGGGAACUCCCAGACCAGCUUC	AGCUGGUCUGGGAGUUCCCGGG
ssc-miR-7139	CCATTCCTTCGTCTGTGCACTAGAAAAATAACAGTACCTAGGGCACAGGATGGGATGAGG	5:97203462-97203521 + E2F7	UAGGGCACAGGAUGGGAUGAGG	CCAUUCCUUCGUCUGUGCACU
ssc-miR-7140	CAACTCAAGGGGGCATCATTCACTTCATAGTCTCTGTGAATGATGCCCCTTAGAGTTGAG	17:37143920-37143979 +intergenic	CAACUCAAGGGGGCAUCAUUCA	AAUGAUGCCCCUUAGAGUUGAG
ssc-miR-7142	ACTCTCCGAGGGGCCTTCAAGGGCAAGTTCTTGTCACCTTTGTTGGCTCCTCTGAAGTGA	2:6684289-6684348 + intergenic	UUUGUUGGCUCCUCUGAAGUGA
ssc-miR-7144	ACTTTCCCGGGATTTGGAGCGCTTCCGCACGCGCTCCTTGTCCCGAGACCGCGA	11:74962869-74962922 + ARGLU1	ACUUUCCCGGGAUUUGGAGCG
ssc-miR-769	TGAGACCTCTGGGTTCTGAGCTGTGATGTTGCTTCCAAGCTGGGATCTCTGGGGTCTTGGT	6: 36259104-36259183 [-] antisense ENSSSCT00000003436 ; intron 5	UGAGACCUCUGGGUUCUGAGCU	CUGGGAUCUCUGGGGUCUUGGUU
ssc-miR-874	GGCCCCACGCACCAGGGTAAGAGAGACTCTCGCTTCCTGCCCTGGCCCGAGGGACCGA	2:126729120-126729177 + intergenic	CUGCCCUGGCCCGAGGGACCGA	CGGCCCCACGCACCAGGGUAA
ssc-miR-885	CCATTACACTACCCTGCCTCTTCTCCACGAGAGGCAGCGGGGTGTAGTGGAT	13: 55826401-55826480 [-] sense ENSSSCT00000012666 ; intron 5	AGGCAGCGGGGUGUAGUGGAU	UCCAUUACACUACCCUGCCUCU
ssc-mir-9-1	TCTTTGGTTATCTAGCTGTATGAGTGGTGTGGAGTCTTCATAAAGCTAGATAACCGAAAGTA	Chr:4 97531341 97531402 + ; Chr:4 97746803 97746864 +	UCUUUGGUUAUCUAGCUGUAUGA	UAAAGCUAGAUAACCGAAAGUAA
ssc-mir-9-2	TCTTTGGTTATCTAGCTGTATGAGTGTATTGGTCTTCATAAAGCTAGATAACCGAAAGTA	Chr:2 85597109 85597168 +	UCUUUGGUUAUCUAGCUGUAUGA	UAAAGCUAGAUAACCGAAAGUAA
ssc-miR-92a-2	GGGTGGGGATTTGTTGCATTACTTGTGGTGTGTATAAAGTATTGCACTTGTCCCGGCCTGT	X: 108178486-108178565 [-] intergenic; X: 108212408-108212487 [-]	UAUUGCACUUGUCCCGGCCUGU
ssc-mir-92b	AGGGACGGGACGCGGTGCAGTGTTGTTCTTTCCCCTGCCAATATTGCACTCGTCCCGGCCTCC	4: 98703325-98703404 [-] intergenic	UAUUGCACUCGUCCCGGCCUCC	AGGGACGGGACGCGGUGCAGUGUU
ssc-miR-95	CTCAATAAATGTTTGTTGAATTGAGATGCGTTAAATTCAACGGGTATTTATTGAGCA	8: 3350578-3350658 [-]sense ENSSSCT00000009540 ; intron 5 ENSSSCT00000009541 ; intron 14 antisense ENSSSCT00000009539 ; intron 1 ENSSSCT00000009534 ; intron 5	UUCAACGGGUAUUUAUUGAGCA
ssc-miR-99b	CACCCGTAGAACCGACCTTGCGGGGCCTTCGCCGCACACAAGCTCGTGTCTGTGGGTCCG	13: 130664295-130664374 [+] intergenic	CACCCGUAGAACCGACCUUGCG	CAAGCUCGUGUCUGUGGGUCCGU

## Sheet: Table B
Table B. The known miRNAs in backfat in intact male pig
known miRNAs	miRNA precursors	Locatoion	mature	miRNA*
ssc-miR-1	ACATACTTCTTTATGTGCCCATATGGACCTGCTAAGCTATGGAATGTAAAGAAGTATGTAT	17: 64096222-64096329 [+] antisense ENSSSCT00000008267 ; intron 4	UGGAAUGUAAAGAAGUAUGUAU	ACAUACUUCUUUAUGUGCCCAU
ssc-mir-100	AACCCGTAGATCCGAACTTGTGCTGATAGTGCACACAAGCTTGTGTCTATAGGTATG	9: 47702721-47702800 [-] intergenic	AACCCGUAGAUCCGAACUUGU
ssc-miR-101	CGGTTATCATGGTACCGATGCTGTATATCTGAAAGGTACAGTACTGTGATAACTGAA	1:227255298-227255354	UACAGUACUGUGAUAACUGAA	UACAAGACUGAACUGUCCUUUUU
ssc-miR-101-1	CAGTTATCACAGTGCTGATGCTGTCCATTCTAAAGGTACAGTACTGTGATAACTGAA	1: 227255282-227255372 [-] sense ENSSSCT00000005750 ; intron 8	UACAGUACUGUGAUAACUGAA	UCAGUUAUCACAGUGCUGAUG
ssc-miR-103	AGCTTCTTTACAGTGCTGCCTTGTAGCATTCAGGTCAAGCAGCATTGTACAGGGCTAT	20: 2864127-2864198 [+] sense ENSBTAT00000015780 ; PANK3_BOVIN; intron 5 14:106321717-106321774 +	AGCAGCAUUGUACAGGGCUAU	AGCUUCUUUACAGUGCUGCCUU
ssc-miR-106a	AAAAGTGCTTACAGTGCAGGTAGCTTTTTGAGATCTACTGCAATGCAAGCACTTCTTAC	X: 108213079-108213159 [-] intergenic	AAAAGUGCUUACAGUGCAGGUAG	ACUGCAAUGCAAGCACUUCUUA
ssc-miR-10a	TACCCTGTAGATCCGAATTTGTGTAAGGAATTTTGTGGTCACAAATTCGTATCTAGGGGAATA	12: 22389424-22389503 [-] intergenic	UACCCUGUAGAUCCGAAUUUGU	AAAUUCGUAUCUAGGGGAAUAU
ssc-miR-122	TGGAGTGTGACAATGGTGTTTGTGTCCAAACTATCAAACGCCATTATCACACTAAATA	1: 169284211-169284295 [-] intergenic	UGGAGUGUGACAAUGGUGUUUG	AACGCCAUUAUCACACUAAAUA
ssc-miR-1249	AGGAGGGAGGAGATGGGCCAAGTTCCCTCTGCCTGGAACGCCCTTCCCCCCCTTCTTCA	5:927615-927673 +;5:875660- 875718 + ENSSSCT00000000019	ACGCCCUUCCCCCCCUUCUUCA	AGGAGGGAGGAGAUGGGCCAAGUUC
ssc-miR-127	CCTGCTGAAGCTCAGAGGGCTCTGATTCAGAAAGATCATCGGATCCGTCTGAGCTTGGCT	7: 133929738-133929817 [+] antisense ENSSSCT00000002858 ; exon 1	UCGGAUCCGUCUGAGCUUGGCU	CUGAAGCUCAGAGGGCUCUGA
ssc-miR-1277	TATATATATATATGTACGTATGTGTATATGAATGTATACGTAGATATATATGTATTTT	X: 97562457-97562536 [-] sense ENSSSCT00000013816 ; intron 2	UACGUAGAUAUAUAUGUAUUUU
ssc-miR-128-1	CGGGGCCGTAGCACTGTCTGAGAGGTTTACATTTCTCACAGTGAACCGGTCTCTTT	15: 14550874-14550955 [-] sense ENSSSCT00000017092 ; intron 23	UCACAGUGAACCGGUCUCUUU	GUUCCUGAGCUGUUGGAUU
ssc-miR-128-2	GGGGGCCGAGGCACTGTCCGAGAGTGAGTAGCAGGTCTCACAGTGAACCGGTCTCTTT	15: 14550874-14550955 [-] sense ENSSSCT00000017092 ; intron 23	UCACAGUGAACCGGUCUCUUU
ssc-miR-1296	TTAGGGCCCTGGCTCCATCTCCTTTAGGAAAACCTTCTGTGGGGAGTGGGGTTTTGACCCTAACC	14: 69493248-69493332 [-] intergenic	UUAGGGCCCUGGCUCCAUCUCC
ssc-mir-129a	TCTTTTTGCGGTCTGGGCTTGCTGTACATAACTCAATAGCCGGAAGCCCTTACCCCAAAAAGCAT	2: 17100324-17100403 [-] intergenic	AAGCCCUUACCCCAAAAAGCAU	CUUUUUGCGGUCUGGGCUUGC
ssc-miR-129b	CTTTTTGCGGTCTGGGCTTGCTGTTCCTCTCTACAGTAGTCAGGAAGCCCTTACCCCAAAAAGTA	18:18269498-18269562 + intergenic	CUUUUUGCGGUCUGGGCUUGC	AAGCCCUUACCCCAAAAAGUAU
ssc-miR-1307	TCGACCGGACCTCGACCGGCTCGTCTATGTTGCCAATCGACTCGGCGTGGCGTCGGTCGTGG	14: 119440203-119440282 [-] sense ENSSSCT00000011592 ; intron 1	ACUCGGCGUGGCGUCGGUCGUG	UCGACCGGACCUCGACCGGCU
ssc-miR-130a	GCTCTTTTCACATTGTGCTACTGTCTGCACCTATCACTAGCAGTGCAATGTTAAAAGGGCAT	2: 11301854-11301932 [-]intergenic	CAGUGCAAUGUUAAAAGGGCAU	GCUCUUUUCACAUUGUGCUACU
ssc-miR-130b	ACTCTTTCCCTGTTGCACTACTGTGGGCCACTGGGAAGCAGTGCAATGATGAAAGGGCAT	14: 51318779-51318858 [-] intergenic	CAGUGCAAUGAUGAAAGGGCAU	ACUCUUUCCCUGUUGCACUACU
ssc-miR-132	ACCGTGGCTTTCGATTGTTACTGTGGGAACCGGAGGTAACAGTCTACAGCCATGGTCG	12:45599493-45599550 + intergenic	UAACAGUCUACAGCCAUGGUCG	ACCGUGGCUUUCGAUUGUUACU
ssc-miR-133a-1	AGCTGGTAAAATGGAACCAAATCAACTGTTGAATGGATTTGGTCCCCTTCAACCAGCTGT	17: 64053943-64054045 [-] sense ENSSSCT00000008267 ; intron 4	UUGGUCCCCUUCAACCAGCUGU	AGCUGGUAAAAUGGAACCAAAU
ssc-miR-133b	CTGGTCAAACGGAACCAAGTCCGTCTTCCTGAGAGGTTTGGTCCCCTTCAACCAGCT	7: 53115236-53115315 [+] Intergenic	UUUGGUCCCCUUCAACCAGCU
ssc-miR-137	CGGGTATTCTTGGGTGGATAATACGGATTACGTTGTTATTGCTTAAGAATACGCGTA	4:124680226-124680282 + intergenic	UUAUUGCUUAAGAAUACGCGUA
ssc-miR-139	TCTACAGTGCACGTGTCTCCAGTGTGGCTCGGAGGCTGGAGACGCGGCCCTGTTGGAGT	9: 6808359-6808426 [-] intergenic	UCUACAGUGCACGUGUCUCCAGU	UGGAGACGCGGCCCUGUUGGAGU
ssc-miR-142	CCCATAAAGTAGAAAGCACTACTAACAGCACTGGAGGGTGTAGTGTTTCCTACTTTATGGATG	12: 32630403-32630482 [-] intergenic	CCCAUAAAGUAGAAAGCACU	UGAGUGUACUGUGGGCUUCGGAGACCGCGCCG
ssc-miR-143	GGTGCAGTGCTGCATCTCTGGTCAGCTGGGAGTCTGAGATGAAGCACTGTAGCTC	2: 136030752-136030831 [+] intergenic	UGAGAUGAAGCACUGUAGCUC	GGUGCAGUGCUGCAUCUCU
ssc-miR-145	GTCCAGTTTTCCCAGGAATCCCTTAGATGCTGAGATGGGGATTCCTGGAAATACTGTTCTT	2: 136032141-136032226 [+] intergenic	GUCCAGUUUUCCCAGGAAUCCCU	AUUCCUGGAAAUACUGUUCUU
ssc-miR-1468	CTCCGTTTGCCTGTTTTGCTGACGTTCATTTGACTCATTCTCAGCAAAATAAGCAAATGGAAAA	X:50243083-50243146 + intergenic	CUCCGUUUGCCUGUUUUGCU
ssc-miR-146a	TGAGAACTGAATTCCATGGGTTGTGTCATTGTCAGACCTGTGAAGTTTAGTTCTTCAG	16:60604390-60604467 [+] sense ENSSSCT00000018545 ; intron 6	UGAGAACUGAAUUCCAUGGGUU	CUGGGAUAUCUCUAUCAUCAUGGACUCG
ssc-miR-146b	TGAGAACTGAATTCCATAGGCTGTGAGCTCTAGCAAATGCCCTAGGAACTCAGTTCTGGT	14:118471588-118471686 [+] intergenic	UGAGAACUGAAUUCCAUAGGCUG
ssc-mir-148a	AAAGTTCTGAGACACTCCGACTCTGAATATGATAGAAGTCAGTGCACTACAGAACTTTGT	14: 52703712-52703787 [+] intergenic	UCAGUGCACUACAGAACUUUGU	AAAGUUCUGAGACACUCCGACU
ssc-miR-148b	GAAGTTCTGTTATACACTCAGGCTGTGGCTCTCTGAAAGTCAGTGCATCACAGAACTTTGT	5: 18088734-18088813 [+]	UCAGUGCAUCACAGAACUUUGU	GAAGUUCUGUUAUACACUCAGGCU
ssc-miR-149	TCTGGCTCCGTGTCTTCACTCCCGTGTGTGTCCGAGGAGGGAGGGAGGGACGGGGGCTGTGC	15: 131645452-131645527 [-] intergenic	UCUGGCUCCGUGUCUUCACUCCC	GAGGGAGGGACGGGGGCUGUGC
ssc-miR-150	TCTCCCAACCCTTGTACCAGTGCGTGCCTCAGTCCCTGGTACAGGAATGGGGGGCA	6:38211400-38211455 + ；6:38390211-38390266 + IRF3	UCUCCCAACCCUUGUACCAGUG	GGGACCUGGGGACCCCAGCAG
ssc-miR-152	AGGTTCTGTGATACACTCCGACTCGGGCTCTGGAGCAGTCAGTGCATGACAGAACTTGG	12: 21743215-21743294 [+] intergenic	UCAGUGCAUGACAGAACUUGG	AGGUUCUGUGAUACACUCCGACU
ssc-miR-155	TTAATGCTAATTGTGATAGGGGTTTTTACCTCCGTCTGACTCCTACATGTTAGCATTAACA	13: 135049633-135049713 [-] intergenic	UUAAUGCUAAUUGUGAUAGGGGU
ssc-mir-15b	TAGCAGCACATCATGGTTTACATACTACAATCAAGATGCGAATCATTATTTGCTGCTCTA	Chr:13 78787530 78787589 +	UAGCAGCACAUCAUGGUUUACA	CGAAUCAUUAUUUGCUGCUCUA
ssc-mir-16-1	TAGCAGCACGTAAATATTGGCGTAGTAAAATAAATATTAAACACCAATATTATTGTGCTGCTTTA	11: 17603121-17603199 [+] intergenic	UAGCAGCACGUAAAUAUUGGCG	CCAAUAUUAUUGUGCUGCUUUA
ssc-miR-17	CAAAGTGCTTACAGTGCAGGTAGTGATAATGTGCATCTACTGCAGTGAAGGCACTTGTAG	11:60972467-60972526 + intergenic	GCUUGACUGAGAUGAUCCAU	GGGACUGUCUCAGUCAUGU
ssc-miR-181a-1	AACATTCAACGCTGTCGGTGAGTTTGGAATTCAAATCAAAACCATCGACCGTTGATTGTACC	10: 22839352-22839455 [-]	AACAUUCAACGCUGUCGGUGAGUU
ssc-miR-181a-2	AACATTCAACGCTGTCGGTGAGTTTGGGATTTGAAAAAACCACCGACCGTTGACTGTACC	1: 280334006-280334085 [+] antisense ENSSSCT00000006144 ; intron 1;ENSSSCT00000006145 ; NR6A1_PIG; intron 2	AACAUUCAACGCUGUCGGUGAGUU	CCACCGACCGUUGACUGUACC
ssc-miR-181b-1	AACATTCATTGCTGTCGGTGGGTTGAACTGTGTAGACAAGCTCACTGAACAATGAATGCAAC	10: 22839352-22839455 [-] intergenic	AACAUUCAUUGCUGUCGGUGGGUU	CUCACUGAACAAUGAAUGCAA
ssc-miR-181b-2	AACATTCATTGCTGTCGGTGGGTTTGAGTCTGAATCAACTCACTGATCAATGAATGCAAA	1:280335880-280335939 +	AACAUUCAUUGCUGUCGGUGGGUU	CUCACUGAUCAAUGAAUGCAA
ssc-mir-181c	AACATTCAACCTGTCGGTGAGTTTGGGCAGCTCAGGCAAACCATCGACCGTTGAGTGGACC	2: 56889316-56889402 [+] intergenic	AACAUUCAACCUGUCGGUGAGUU
ssc-mir-181d	AACATTCATTGTTGTCGGTGGGTTGTGAGACGGAGGCCAGACCCACCGAGGGATGAATGTCAC	2: 56889500-56889579 [+]	AACAUUCAUUGUUGUCGGUGGGUU	CCACCGAGGGAUGAAUGUCA
ssc-miR-182	TTTGGCAATGGTAGAACTCACACTGGTGAGATAATGGGATCCGGTGGTTCTAGACTTGCCAACTA	18:17167672-17167736 + intergenic	UUUGGCAAUGGUAGAACUCACA
ssc-miR-183	ATGGCACTGGTAGAATTCACTGTGAACAGTCTCGGTCAGTGAATTACCGAAGGGCCATAA	18: 17172238-17172307 [-] intergenic	AUGGCACUGGUAGAAUUCACUG
ssc-miR-184	CCTTATCACTTTTCCAGCCAGCTTTGTGACTCTAAATGTTGGACGGAGAACTGATAAGGGT	7: 54379989-54380071 [+] intergenic	UGGACGGAGAACUGAUAAGGGU
ssc-miR-185	TGGAGAGAAAGGCAGTTCCTGATGGTCCCCTCCCCAGGGGCTGGCTTTCCTCTGGT	14: 52703712-52703787 [+] intergenic	UGGAGAGAAAGGCAGUUCCUGA	AGGGGCUGGCUUUCCUCUGGU
ssc-miR-186	CAAAGAATTCTCCTTTTGGGCTTTATGATTTTATTTTAAGCCCAAAGGTGAATTTTTTGGG	6: 99703517-99703598 [+] sense ENSSSCT00000004190 ; ZRAB2_PIG; intron 8	CAAAGAAUUCUCCUUUUGGGCUU	GCCCAAAGGUGAAUUUUUU
ssc-miR-187	GGCTACAACACGGGACTCGGGCGCTGCTCTGACCCCTCGTGTCTTGTGTTGCAGCCGG	6:83322563-83322620 + intergenic	UCGUGUCUUGUGUUGCAGCCGG	GGCUACAACACGGGACUCGGG
ssc-miR-18a	TAAGGTGCATCTAGTGCAGATAGTGAAGTAGATTAGCATCTACTGCCCTAAGTGCTCCTTCTGGC	11: 60972593-60972684 [+] intergenic	UAAGGUGCAUCUAGUGCAGAU
ssc-miR-190a	TGATATGTTTGATATATTAGGTTGTTATTTAATCCAACTATATATCAAACATATTCCT	1:112612956-112613013 + TLN2	UGAUAUGUUUGAUAUAUUAGGU
ssc-miR-191	CAACGGAATCCCAAAAGCAGCTGTTGTCTCCAGAGCATTCCAGCTGCACTTGGATTTCGTTCCC	13: 26605641-26605720 [-] sense ENSSSCT00000012448 ; intron 1	CAACGGAAUCCCAAAAGCAGCUG	GCUGCACUUGGAUUUCGUUC
ssc-miR-192	CTGACCTATGAATTGACAGCCAGTGCTCTCATCTCCCCTCTGGCTGCCAATTCCATAGGTCACAG	2: 5685412-5685491 [+] intergenic	CUGACCUAUGAAUUGACAGCC
ssc-miR-193a	TGGGTCTTTGCGGGCGAGATGAGGGTGTTGGTTCAACTGGCCTACAAAGTCCCAGT	12: 41119432-41119511 [-] intergenic	UGGGUCUUUGCGGGCGAGAUGA	AACUGGCCUACAAAGUCCCAGU
ssc-mir-195	TAGCAGCACAGAAATATTGGCACCGGGCGGAGAGTCTGCCAGTATTGGCTGTGCTGCCCCA	12: 32630403-32630482 [-] intergenic	UAGCAGCACAGAAAUAUUGGCA
ssc-miR-196a-1	TAGGTAGTTTCATGTTGTTGGGCCTGGATTTCTGAACACAACGACATTAAACCACCCGAC	12:22434941-22435000 +	UAGGUAGUUUCAUGUUGUUGGG	CAACGACAUUAAACCACCCGAC
ssc-miR-196b-1	TAGGTAGTTTCCTGTTGTTGGGATCCACCTTTCTCTCGACAGCACGACACTGCCTTCA	18: 44179792-44179871 [+] ;sense ENSSSCT00000018179 ; Q8WMH0_PIG; intron 3;18: 44205846-44205925 [+]sense ENSSSCT00000018179 ; Q8WMH0_PIG; intron 3	UAGGUAGUUUCCUGUUGUUGGG	CGACAGCACGACACUGCCUUCA
ssc-mir-19b-2	AGTTTTGCAGGTTTGCATTTCAGCGTATGTATGTGTATATGGCTGTGCAAATCCATGCAAAACTGA	X: 108178624-108178703 [-] intergenic	UGUGCAAAUCCAUGCAAAACUGA
ssc-miR-202	TTCCTATGCATATACTTCTTTGAGGGTCTGGCCTGAAGAGGTGTAGGCATGGGAAAC	14: 147952465-147952544 [-] intergenic	UUCCUAUGCAUAUACUUCUUU	AGAGGUGUAGGCAUGGGAAAC
ssc-miR-204	TTCCCTTTGTCATCCTATGCCTGAGAATATATGAAGGAGGCTGGGAAGGCAAAGGGACGT	1: 234511625-234511733 [-] sense ENSSSCT00000005792 ; intron 6	UUCCCUUUGUCAUCCUAUGCCU	GCUGGGAAGGCAAAGGGACGU
ssc-miR-205	TCCTTCATTCCACCGGAGTCTGTCTCATACCCAACCAGATTTCAGTGGAGTGAAGCTCA	9: 126011588-126011656 [-] intergenic	UCCUUCAUUCCACCGGAGUCUGU
ssc-miR-206	ACATGCTTCTTTATATCCCCATACGGATTACTTGACTATGGAATGTAAGGAAGTGTGTGA	7: 53111391-53111470 [+] intergenic	UGGAAUGUAAGGAAGUGUGUGA	ACAUGCUUCUUUAUAUCCCCAU
ssc-miR-20b	CAAAGTGCTCACAGTGCAGGTAGGTTTTGCATTACTCTACTGTAGTGTGGGCACTTCCAG	X:108212681-108212740 + ;X:108178759-108178818 intergenic	CAAAGUGCUCACAGUGCAGGUAG	ACUGUAGUGUGGGCACUUCCA
ssc-miR-21	TAGCTTATCAGACTGATGTTGACTGTTGAATCTCATGGCAACAGCAGTCGATGGGCTGTC	12: 34201565-34201656 [+] antisense ENSSSCT00000019233 ; intron 9	UAGCUUAUCAGACUGAUGUUGA	ACAGCAGUCGAUGGGCUGUCU
ssc-miR-210	AGCCACTGCCCACCGCACACTGCGCTGCTCCGGACCCACTGTGCGTGTGACAGCGGCTGA	2: 331306-331381 [+] intergenic	CUGUGCGUGUGACAGCGGCUGA	AGCCACUGCCCACCGCACAC
ssc-miR-215	ATGACCTATGAATTGACAGACAATGTGGCTAAATCTGTCTGTCATTTCTGTAGGCCAATA	10: 9750609-9750704 [-] antisense ENSSSCT00000011841 ; intron 12	AUGACCUAUGAAUUGACAGACA
ssc-miR-217-1	ATACTGCATCAGGAACTGATTGGATAAGAATTGGTCACCATCAGTTCTTAATGCATTGCCT	3: 79172584-79172690 [+] 3: 79378361-79378467 [-] intergenic	AUACUGCAUCAGGAACUGAUUG
ssc-miR-218b	TTGTGCTTGATCTAACCATGTGGTGGAACGATGGAAACGGAACATGGTTCTGTCAAGCACCGCG	8: 11840694-11840777 [+] sense ENSSSCT00000009572 ; intron 8: 12027388-12027471 [-] sense ENSSSCT00000009572 ; intron 66 antisense ENSSSCT00000009572 ; intron 25	UUGUGCUUGAUCUAACCAUGU	AUGGUUCUGUCAAGCACCGCG
ssc-miR-219	TTGATTGTCCAAACGCAATTCTCGAGTCTATAGCTCTGGCCGAGAGTTGAGTCTGGACGTCCCGA	7:29626565-29626629 + HSD17B8	AGAGUUGAGUCUGGACGUCCCGA	UGAUUGUCCAAACGCAAUUCU
ssc-miR-22	AGTTCTTCAGTGGCAAGCTTTATGTCCTGACCCAGCTAAAGCTGCCAGTTGAAGAACTGT	12: 45319043-45319122 [+] intergenic	AAGCUGCCAGUUGAAGAACUGU(3p)	AGUUCUUCAGUGGCAAGCUUUA
ssc-miR-221	ACCTGGCATACAATGTAGATTTCTGTGTTTGTTGGGCAACAGCTACATTGTCTGCTGGGTTT	X: 40478094-40478163 [-] intergenic	AGCUACAUCUGGCUACUGGGUCU	ACCUGGCAUACAAUGUAGAUUU
ssc-miR-222	GCTCAGTAGCCAGTGTAGATCCTGTCATTTGTAATCAGTAGCTACATCTGGCTACTGGGTCT	X: 40478834-40478913 [-] intergenic	AGCUACAUCUGGCUACUGGGUCU
ssc-miR-2320	TGGCACAGGGTCCAGCTGTCGGCTGTAATACCCGATGGGTCGATGATGGTCCCTGTGTTTGG	6:43886644-43886705 + KIAA0562	UGGCACAGGGUCCAGCUGUCGGC	CGAUGAUGGUCCCUGUGUUU
ssc-miR-23b	GGTTCCTGGCATGCTGATTTGTGACTTAAGATTAAAATCACATTGCCAGGGATTACCA	10: 26149010-26149089 [-]sense ENSSSCT00000011976 ; intron 15 ENSSSCT00000011977 ; intron 16	AUCACAUUGCCAGGGAUUACCA	UGGGUUCCUGGCAUGCUGAUUU
ssc-miR-24-1	GTGCCTACTGAGCTGAAACACAGTTGATTTGTGCAGACTGGCTCAGTTCAGCAGGAACAG	2: 56860821-56860892 [-] intergenic	UGGCUCAGUUCAGCAGGAACAG	CGUGCCUACUGAGCUGAAACAC
ssc-miR-24-2	GTGCCTACTGAGCTGATATCAGTTCTCATTTTACACACTGGCTCAGTTCAGCAGGAACAG		UGGCUCAGUUCAGCAGGAACAG	GUGCCUACUGAGCUGAUAUCA
ssc-miR-2483	CGTCAACCATCCAGCTGTTTGGGGTGATGCAAACAAACATCTGGTTGGTTGAGAGA	X:100547927-100547982 + intergenic	AACAUCUGGUUGGUUGAGAGAAU	CGUCAACCAUCCAGCUGUUUG
ssc-miR-27a	GCTTAGCTGCTTGTGAGCAGGTCCACAGCAAGTCGTGTTCACAGTGGCTAAGTTC	Chr:2 56860981 56861035 +	UUCACAGUGGCUAAGUUCCGC	AGGGCUUAGCUGCUUGUGAGCA
ssc-miR-27b	GCTTAGCTGATTGGTGAACAGTGACTGGTTTCCGCTTTGTTCACAGTGGCTAAGTTC	10: 26148776-26148855 [-]sense ENSSSCT00000011976 ; intron 15 ENSSSCT00000011977 ; intron 16	UUCACAGUGGCUAAGUUCUGC	AGAGCUUAGCUGAUUGGUGAACA
ssc-miR-28	AAGGAGCTCACAGTCTATTGAGTTGCCTTTCTGTCTTCCCCACTAGATTGTGAGCTCCTGGA	Chr:13 95264204 95264265 +	CACUAGAUUGUGAGCUCCUGGA	AAGGAGCUCACAGUCUAUUGAG
ssc-miR-296	GAGGGCCCCCCCCAATCCTGTTGTGCTGGATTCAGAGGGTTGGGCGGAGGCTTTCCT	17:61587168-61587224 + intergenic	AGGGUUGGGCGGAGGCUUUCCU	GAGGGCCCCCCCCAAUCCUGU
ssc-mir-29a	ACTGATTTCTTTTGGTGTTCAGAGTCAATATAATTTTCTAGCACCATCTGAAATCGGTTA	18: 16054752-16054837 [+] intergenic	CUAGCACCAUCUGAAAUCGGUUA	ACUGAUUUCUUUUGGUGUUCAG
ssc-miR-29b	AGCTGGTTTCACATGGTGGCTTAGATTTTTCCATCTTTGTATCTAGCACCATTTGAAATCAGTGTT	18:16054357-16054421 + intergenic	UAGCACCAUUUGAAAUCAGUGUU	CUGGUUUCACAUGGUGGCUUAGA
ssc-mir-29c	ACCGATTTCTCCTGGTGTTCAGAGTCTGTTTTTGTCTAGCACCATTTGAAATCGGTTA	9: 127174326-127174413 [+] intergenic	UAGCACCAUUUGAAAUCGGUUA	ACCGAUUUCUCCUGGUGUUCAG
ssc-mir-30b	TGTAAACATCCTACACTCAGCTGTAATACATGGATTGGCTGGGAGGTGGATGTTTACTTC	4: 5733584-5733659 [+] intergenic	UGUAAACAUCCUACACUCAGCU	CUGGGAGGUGGAUGUUUACUU
ssc-mir-30c-1	TGTAAACATCCTACACTCTCAGCTGTGAGCTCGAGGTGGCTGGGAGAGGGTTGTTTACTCC	1: 53819906-53819985 [-] intergenic	UGUAAACAUCCUACACUCUCAGC	CUGGGAGAGGGUUGUUUACUC
ssc-miR-30c-2	TGTAAACATCCTACACTCTCAGCTGTGGAAAGTAAGAAAGCTGGGAGAAGGCTGTTTACTCT	1: 53848998-53849104 [-] intergenic	UGUAAACAUCCUACACUCUCAGC	CUGGGAGAAGGCUGUUUACUC
ssc-miR-30d	TGTAAACATCCCCGACTGGAAGCTGTAAGACATAGCTAAGCTTTCAGTCAGATGTTTGCTGC	4: 5729459-5729537 [+] intergenic	UGUAAACAUCCCCGACUGGAAGCU	CUUUCAGUCAGAUGUUUGCUG
ssc-mir-30e	TGTAAACATCCTTGACTGGAAGCTGTGAGGCGTTCCCAGGAGCTTTCAGTCGGATGTTTACAGC	6: 121824301-121824380 [-] sense ENSSSCT00000004398 ; intron 5	UGUAAACAUCCUUGACUGGAAGCU	CUUUCAGUCGGAUGUUUACAGC
ssc-miR-31	AGGCAAGATGCTGGCATAGCTGTTAAACTGAGAACCTGCTATGCCAACATATTGCCATC	1:209939223-209939281 + intergenic	AGGCAAGAUGCUGGCAUAGCU
ssc-miR-320	GCCTTCTCTTCCCGGTTCTTCCCGGAGTCGGGAAAAGCTGGGTTGAGAGGGCGA	14: 6473891-6473970 [-] intergenic	AAAAGCUGGGUUGAGAGGGCGA	GCCUUCUCUUCCCGGUUC
ssc-miR-324	CGCATCCCCTAGGGCATTGGTGTGAAGCTGGAGACCCACTGCCCCAGGTGCTGCTGG	12: 49872807-49872886 [+] antisense ENSSSCT00000019531 ; O62681_PIG; intron 11	CGCAUCCCCUAGGGCAUUGGUGU	ACUGCCCCAGGUGCUGCUG
ssc-miR-325	CCTAGTAGGTGTTCAGTAAGTGTTTGTGACATAATTCGTTTATTGAGCACCTCCTATCAA	X: 60496392-60496485 +;X: 60552421-60552514 - intergenic	CCUAGUAGGUGUUCAGUAAGUG	UUUAUUGAGCACCUCCUAUCA
ssc-miR-328	GGGGGGGCAGGAGGGGCTCAGGGAGAAAGTGTGTGCCGCCCCTGGCCCTCTCTGCCCTTCCGT	6: 13347429-13347508 [+]antisense ENSSSCT00000003084 ; intron 13	CUGGCCCUCUCUGCCCUUCCGU
ssc-miR-331	CTAGGTATGGTCCCAGGGATCCCAGATCAAACCAGGCCCCTGGGCCTATCCTAGAA	5: 82983750-82983829 [+] intergenic	CACAGGAAGGCCACGGAGGGG
ssc-miR-335	TCAAGAGCAATAACGAAAAATGTTTGTCATAAACCGTTTTTCATTATTGCTCCTGACC	18: 16506711-16506790 [-] sense ENSSSCT00000018024 ; B2KL28_PIG; intron 2	UCAAGAGCAAUAACGAAAAAUG	UUUUUCAUUAUUGCUCCUGACC
ssc-miR-336-1	TCGGGTGGATCACGATGCAATTTTGATTAGTATCATAGGAGAAAAATTGCACGGTATCCATCTGTAA	X: 108212243-108212322 [-] intergenic	AAUUGCACGGUAUCCAUCUGUAA	CGGGUGGAUCACGAUGCAAUUUU
ssc-miR-339-1	TCCCTGTCCTCCAGGAGCTCACTTACCTTGGGCCGTGAGCTCCTCGAGGCCAGAGCCC	3: 406870-406949 [+] sense ENSSSCT00000008278 ; intron 1	UCCCUGUCCUCCAGGAGCUCA	GUGUCUGCCUCUGCACCAGCGCCAGCCCAGCGG
ssc-miR-340-1	TTATAAAGCAATGAGACTGATTGTCATATGTCGTTTGTGGGATCCGTCTCAGTTACTTTATAGCC	2: 67820612-67820691 [+] intergenic ；2: 67919929-67920008 [+] intergenic	UUAUAAAGCAAUGAGACUGAUU	UCCGUCUCAGUUACUUUAUAGCC
ssc-miR-345-3p	GCTGACTCCTAGTCCAGTGCTTGTGATGGCTGGTGGGCCCTGAACTAGGGGTCTGGAG	7: 130435923-130436002 [+] intergenic 7: 130622836-130622915 [-]	CCCUGAACUAGGGGUCUGGAG	GCUGACUCCUAGUCCAGUGCU
ssc-mir-34c	AGGCAGTGTAGTTAGCTGATTGCTGATAAAACCAATCACTAACCACACGGCCAGG	9: 38211158-38211237 [+] sense ENSSSCT00000016385 ; intron 1 9: 38328136-38328215 [+] sense ENSSSCT00000016385 ; intron 1	AGGCAGUGUAGUUAGCUGAUUG
ssc-miR-361-5p	TTATCAGAATCTCCAGGGGTACTTATAATTTGAAAAAGTCCCCCAGGTGTGATTCTGATTTGC	X: 67904186-67904265 [-] sense ENSSSCT00000013630 ; intron 7	UUAUCAGAAUCUCCAGGGGUAC	CCCCCAGGUGUGAUUCUGAUUUGC
ssc-miR-363	TCGGGTGGATCACGATGCAATTTTGATTAGTATCATAGGAGAAAAATTGCACGGTATCCATCTGTAA	X: 108178321-108178400 [-] intergenic	AAUUGCACGGUAUCCAUCUGUAA	CGGGUGGAUCACGAUGCAAUUUU
ssc-miR-365-1	GAGGGACTTTTGGGGGCAGATGTGTTTCCATTCCACTATCATAATGCCCCTAAAAATCCTTAT	3: 26344192-26344271 [+] intergenic	UAAUGCCCCUAAAAAUCCUUAU	AGGGACUUUUGGGGGCAGAUGU
ssc-miR-365-2	GAGGGACTTTCAGGGGCAGCTGTGTTTTCTGACTCAGTCATAATGCCCCTAAAAATCCTTAT	12: 41107186-41107265 [-] intergenic	UAAUGCCCCUAAAAAUCCUUAU	GAGGGACUUUCAGGGGCAGCUGU
ssc-miR-374a	TTATAATACAACCTGATAAGTGTTACAGCACTTATCAGGTTGTATTGTAATT	X:58793673-58793724 +	UUAUAAUACAACCUGAUAAGU	UUAUCAGGUUGUAUUGUAAUU
ssc-miR-374b	ATATAATACAACCTGCTAAGTGTCCTAGCACTTATCAGGTTGTATTATCATT	X:58683658-58683709 +	AUAUAAUACAACCUGCUAAGUG	CUUAUCAGGUUGUAUUAUCAUU
ssc-miR-378-1	CTCCTGACTCCAGGTCCTGTGTGTTGCCTGGAAATAGCACTGGACTTGGAGTCAGAAGGC	2:136265613-136265672 +	ACUGGACUUGGAGUCAGAAGGC	CUCCUGACUCCAGGUCCUGUGU
ssc-miR-423	TGAGGGGCAGAGAGCGAGACTTTTCTATTTTCCAAAAGCTCGGTCTGAGGCCCCTCAGT	12: 44150500-44150579 [+] sense ENSSSCT00000019367 ; intron 1	UGAGGGGCAGAGAGCGAGACUUU	AGCUCGGUCUGAGGCCCCUCAGU
ssc-mir-424	CAGCAGCAATTCATGTTTTGAAGGGCTTTAAATGGTTCAAAACGTGAGGCGCTGCTATA	X: 108499011-108499090 [-] intergenic	CAGCAGCAAUUCAUGUUUUGAA	AAAACGUGAGGCGCUGCUAU
ssc-mir-425	AATGACACGATCACTCCCGTTGAGTGGGCACCCAAGTAGCCATCGGGAATGTCGTGTCCGCCC	13: 26605151-26605230 [-] sense ENSSSCT00000012448 ; intron 2	AAUGACACGAUCACUCCCGUUGA	AUCGGGAAUGUCGUGUCCGCC
ssc-miR-429	GTCTTACCAGGCACGGTTAGATCTGGTTCTTCTGTCTAATACTGTCTGGTAATGCCGT	6:42894059-42894116 + ENSSSCT00000003702	UAAUACUGUCUGGUAAUGCCGU
ssc-miR-4331	GGGTAGGTCGCAGAAGCAGCTCAGATTGTGCGTTGCTGTGGCTGTGGCATAGACCTA	6: 43795786-43795865 [+] intergenic	GUGGCUGUGGCAUAGACCUA
ssc-miR-450a	TTTTGCGATGTGTTCCTAATATGCAGTATAAATATATTGGGAGCATTTTGCATGCA	X:108480711-108480766 +	UUUUGCGAUGUGUUCCUAAU
ssc-miR-450b-5p	TTTTGCAATATGTTCCTGAATATGTAATATAAGTATATTGGGAACATTTTGCATCCAT	X: 108480529-108480608 [-] intergenic	UUUUGCAAUAUGUUCCUGAAU	UUGGGAACAUUUUGCAUCCAU
ssc-miR-450c	TTTTGCGATGTGTTCCTAATACGTAATCTAAGTGTATTGGGAACATTTTGCATTCGT	X: 108480688-108480793 [-]intergenic	UUUUGCGAUGUGUUCCUAAUAC	AUUGGGAACAUUUUGCAUUCGU
ssc-miR-452	AACTGTTTGCAGAGGAAACTGAGACTTTGTAACTACATCTCAGTCTCAACTGCAAAGAAGTAA	X:121481694-121481756 + GABRE	AACUGUUUGCAGAGGAAACUGAG
ssc-miR-455-3p	GGTATGTGCCTTTGGACTACATCGTGGAAGCCAGCACCATGCAGTCCATGGGCATATACACT	1: 267848307-267848386 [+]sense ENSSSCT00000006033 ; intron 9	GCAGUCCAUGGGCAUAUACACU	GUAUGUGCCUUUGGACUACAU
ssc-miR-486	TCCTGTACTGAGCTGCCCCGAGGCCCTCACTGTGCCCAGCTCGGGCCAGCTCAGTACCCGGCG	17: 10558722-10558801 [+]sense ENSSSCT00000007686 ; intron 4;17: 10710522-10710601 [+]sense ENSSSCT00000007686 ; intron 4	UCCUGUACUGAGCUGCCCCGA
ssc-miR-490-1	CATGGATCCCCAGGTGGGTCACGTTTCAAGATACACCAACCTGGAGGACTCCATGCT	18:10924573-10924629 + ; 18:10994310-10994366 + intergenic	CAACCUGGAGGACUCCAUGCU
ssc-miR-491	AGTGGGGAACCCTTCCATGAGGAGTAGAACACTCCTTATGCAAGATTCCCTTCTAC	1:210973888-210973943 + intergenic	AGUGGGGAACCCUUCCAUGAGGA	CUUAUGCAAGAUUCCCUUCUAC
ssc-miR-493	TTGTACATGGTAGGCTTTCATTCATTCGTTTGCACATGCGGTGAAGGTCTACTGTGTGCCAGG	7:133858673-133858735 + intergenic	UUGUACAUGGUAGGCUUUCAUU	UGAAGGUCUACUGUGUGCCA
ssc-miR-499	TTAAGACTTGCAGTGATGTTTAACTCCTCTCCACGTGAACATCACAGCAAGTCTGTGCT	17: 40405262-40405341 [-] sense ENSSSCT00000007973 ; intron 18 ENSSSCT00000007974 ; intron 18	UUAAGACUUGCAGUGAUGUUU
ssc-miR-503	TAGCAGCGGGAACAGTACTGCAGTGGGCGATCGGTACTCTGGGGTATTGTTTCTGCTGCCCGG	X: 108498665-108498773 [-] intergenic	UAGCAGCGGGAACAGUACUGCAG	GGGGUAUUGUUUCUGCUGCCCGG
ssc-miR-504	AGACCCTGGTCTGCACTCTATCTGTATGCTTACTGAAGGGAGCGCAGGGCAGGGTTTCC	X: 111416461-111416540 [+] intergenic	AGACCCUGGUCUGCACUCUAU
ssc-miR-542	CGGGGATCATCATGTCACGAGAGACCACTGTGCACTTGTGACAGATTGATAACTGAA	X: 108481539-108481618 [-] intergenic	UGUGACAGAUUGAUAACUGAAA	UCGGGGAUCAUCAUGUCACGAG
ssc-miR-551a	GCGACCCACTCTTGGTTTCCATGGTTGCCCTGGAAACCACAGAGGGGGGCCG	6:43640492-43640543 + MEGF6	GCGACCCACUCUUGGUUUCCA
ssc-miR-628-5p	ATGCTGACATATTTACTAGAGGGTAAAGTTAACAACCTTCTAGTAAGAGTGGCAGTCGAAG	1: 121208279-121208358 [+] sense ENSSSCT00000005091 ; intron 5	AUGCUGACAUAUUUACUAGAGG	UCUAGUAAGAGUGGCAGUCGA
ssc-miR-676	CTCTTCAATCTCAGGACTCGCATAATTAGCAGAATGCCGTCCTAAGGTTGTTGAGTT	X: 55113034-55113113 [-] sense ENSSSCT00000013543 ; intron 1 X: 55165137-55165216 [-] sense ENSSSCT00000013543 ; intron 1	CCGUCCUAAGGUUGUUGAGUU	CUCUUCAAUCUCAGGACUCGCA
ssc-miR-7	TGGAAGACTAGTGATTTTGTTGTTGTCTCACTGCGCTCAACAACAAGTCCCAGTCTGCCGCA	chr:1 200316407 200316468 +	UGGAAGACUAGUGAUUUUGUUGUU
ssc-miR-7134	ATGTCCGCGGGTTCCCTATCCCGGGTTGGTTGAGTTCGCGGATGCGGAACCTGCGGATACGG	5:4391290-4391351 + intergenic	AUGCGGAACCUGCGGAUACGG	AUGUCCGCGGGUUCCCUAUCC
ssc-miR-7137	GGGGAACTCCCAGACCAGCTTCCACTCCCTTCAAGAAGCTGGTCTGGGAGTTCCCGGG	3:9289243-9289300 + WBSCR22	GGGGAACUCCCAGACCAGCUUC	AGCUGGUCUGGGAGUUCCCGGG
ssc-miR-7138	CCCAGCAAGTGTCCATCCATCTCTGTGTCCATAAGAGAGGACTGGCCTTGCAGGGTG	2:69969967-69970023 + FGFR4	AGAGGACUGGCCUUGCAGGGUG	UCCCAGCAAGUGUCCAUCCAU
ssc-miR-7142	ACTCTCCGAGGGGCCTTCAAGGGCAAGTTCTTGTCACCTTTGTTGGCTCCTCTGAAGTGA	2:6684289-6684348 + intergenic	UUUGUUGGCUCCUCUGAAGUGA
ssc-miR-7144	ACTTTCCCGGGATTTGGAGCGCTTCCGCACGCGCTCCTTGTCCCGAGACCGCGA	11:74962869-74962922 +ARGLU1	ACUUUCCCGGGAUUUGGAGCG
ssc-miR-769	TGAGACCTCTGGGTTCTGAGCTGTGATGTTGCTTCCAAGCTGGGATCTCTGGGGTCTTGGT	6: 36259104-36259183 [-] antisense ENSSSCT00000003436 ; intron 5	UGAGACCUCUGGGUUCUGAGCU	CUGGGAUCUCUGGGGUCUUGGUU
ssc-miR-874	GGCCCCACGCACCAGGGTAAGAGAGACTCTCGCTTCCTGCCCTGGCCCGAGGGACCGA	2:126729120-126729177 + KLHL3	CUGCCCUGGCCCGAGGGACCGA	CGGCCCCACGCACCAGGGUAAG
ssc-miR-885	CCATTACACTACCCTGCCTCTTCTCCACGAGAGGCAGCGGGGTGTAGTGGAT	13: 55826401-55826480 [-] sense ENSSSCT00000012666 ; intron 5	AGGCAGCGGGGUGUAGUGGAU	UCCAUUACACUACCCUGCCUCU
ssc-mir-9-1	TCTTTGGTTATCTAGCTGTATGAGTGGTGTGGAGTCTTCATAAAGCTAGATAACCGAAAGTA	Chr:4 97531341 97531402 + ; Chr:4 97746803 97746864 +	UCUUUGGUUAUCUAGCUGUAUGA	UAAAGCUAGAUAACCGAAAGUA
ssc-mir-9-2	TCTTTGGTTATCTAGCTGTATGAGTGTATTGGTCTTCATAAAGCTAGATAACCGAAAGTA	Chr:2 85597109 85597168 +	UCUUUGGUUAUCUAGCUGUAUGA	UAAAGCUAGAUAACCGAAAGUA
ssc-miR-92a-2	GGGTGGGGATTTGTTGCATTACTTGTGGTGTGTATAAAGTATTGCACTTGTCCCGGCCTGT	X: 108178486-108178565 [-] intergenic; X: 108212408-108212487 [-]	UAUUGCACUUGUCCCGGCCUGU	GGGUGGGGAUUUGUUGCAUUACU
ssc-mir-92b	AGGGACGGGACGCGGTGCAGTGTTGTTCTTTCCCCTGCCAATATTGCACTCGTCCCGGCCTCC	4: 98703325-98703404 [-] intergenic	UAUUGCACUCGUCCCGGCCUCC
ssc-miR-9-3	TCTTTGGTTATCTAGCTGTATGAGTGCCACAGAGCCGTCATAAAGCTAGATAACCGAAAGT	7:60349141-60349201 + intergenic	UCUUUGGUUAUCUAGCUGUAUGA	UAAAGCUAGAUAACCGAAAGUA
ssc-miR-95	CTCAATAAATGTTTGTTGAATTGAGATGCGTTAAATTCAACGGGTATTTATTGAGCA	8: 3350578-3350658 [-]sense ENSSSCT00000009540 ; intron 5 ENSSSCT00000009541 ; intron 14 antisense ENSSSCT00000009539 ; intron 1 ENSSSCT00000009534 ; intron 5	UUCAACGGGUAUUUAUUGAGCA
ssc-miR-99b	AACCCGTAGATCCGATCTTGTGGTGAAGTGGACCGCACAAGCTCGCTTCTATGGGTCTG	13: 130664295-130664374 [+] intergenic	AACCCGUAGAUCCGAUCUUGUG	CAAGCUCGCUUCUAUGGGUCUGU
ssc-miR-708	AAGGAGCTTACAATCTAGCTGGGGGTGAATGACTTGCACATGAACGCAACTAGACTGTGAGCTTCTAGA	9:13711353-13711421 +intergenic	AAGGAGCUUACAAUCUAGCUGGG	AACUAGACUGUGAGCUUCUAGA

## Sheet: Table C
Table C. The novel miRNAs conserved with orthology of known mammalian miRNAs in castrated male pig (F3)
Novel conserved miRNAs	miRNAs	miRNA precursors	Genome loci	Gene or Intergenic	Mature miRNA	miRNA*
ssc-miR-F3-C2	hsa-miR-628-3p	GCTGACATATTTACTAGAGGGTAAAGTTAACAACCTTCTAGTAAGAGTGGCAGTCGA	1:121208294-121208350 +	CCPG1	UCUAGUAAGAGUGGCAGUCGA	AUGCUGACAUAUUUACUAGAGG
ssc-miR-F3-C37	mmu-miR-219c-3p	TGATTGTCCAAACGCAATTCTCGAGTCTATAGCTCTGGCCGAGAGTTGAGTCTGGACGTCCCG	7:29626566-29626628 +	HSD17B8	UGAUUGUCCAAACGCAAUUCUCG	AGAGUUGAGUCUGGACGUCCCG
ssc-miR-F3-C46	hsa-miR-448	GAACATCCTGCATAGTGCTGCCAGGAAATCCCTATTTTATACTAAGAGGGGGCTGGCTGGTTGCATATGTAGGATGTCCCA	X:92169291-92169371 +	HTR2C	UUGCAUAUGUAGGAUGUCCCA
ssc-miR-F3-C6	mmu-miR-873a-5p	GCAGGAACTTGTGAGTCTCCTATTGAAAATGAACAGGAGACTGATAAGTTCCCGGGA	10:36097489-36097545 +	intergenic	GCAGGAACUUGUGAGUCUCCU
ssc-miR-F3-C7	hsa-miR-3613-3p	TGTTGTACTTTTTTTTTTGTTCGTTGCATTTTTAGGAACAAAAAAAAAAGCCCAACCCT	11:17653873-17653931 +	intergenic	ACAAAAAAAAAAGCCCAACCCU	UGUUGUACUUUUUUUUUUGUUC
ssc-miR-F3-C8	hsa-miR-454-3p	CCTATCGATATTGTCTCTGCTGTGTAAATAGCTCTGAGTAGTGCAATATTGCTTATAGGGT	12:33457341-33457403 +	intergenic	UAGUGCAAUAUUGCUUAUAGGGU	ACCCUAUCGAUAUUGUCUCUGC
ssc-miR-F3-C9	mmu-miR-144-5p	GGATATCATCATATACTGTAAGTTTGCGATGAGACACTACAGTATAGATGATGTACTA	12:42820924-42820981 +	intergenic	GGAUAUCAUCAUAUACUGUAAGU	UACAGUAUAGAUGAUGUA
ssc-miR-F3-C11	mmu-miR-212-3p	ACCTTGGCTCTAGACTGCTTACTGCCCGGGCCGCCCTCAGTAACAGTCTCCAGTCACGGCCA	12:45599922-45599983 +	intergenic	UAACAGUCUCCAGUCACGGCCA	ACCUUGGCUCUAGACUGCUUACU
ssc-miR-F3-C12	rno-miR-544-5p	TCTTGTTAAAAGGCAGATTCTGATTCAGCGGGCCTGGCCTTGGCCTGAGAGCCTGCATTCCTAACAAGATC	12:5214731-5214801 +	intergenic	UCUUGUUAAAAGGCAGAUUCU
ssc-miR-F3-C13	mmu-miR-138-5p	AGCTGGTGTTGTGAATCAGGCCGTTGCCAATCAGAGAACGGCTACTTCACAACACCAGGGTC	13:23336890-23336951 +	intergenic	AGCUGGUGUUGUGAAUCAGGCCG	GCUACUUCACAACACCAGGGU
ssc-miR-F3-C15	rno-miR-146b-5p	TGAGAACTGAATTCCATAGGCTGTGAGCTCTAGCAAATGCCCTAGGAACTCAGTTCTGGT	14:118471608-118471667 +	intergenic	UGAGAACUGAAUUCCAUAGGCUG
ssc-miR-F3-C16	hsa-miR-449a	TTGTTAATGAAGTGCATTGGTTACCTGTGTGTGATGGGTTGGCAGTGTATTGTTAGCTGGT	16:31984269-31984329 + ;16:31831891-31831951 +	intergenic	UGGCAGUGUAUUGUUAGCUGGU
ssc-miR-F3-C17	mmu-miR-449a-5p	TGGCAGTGTATTGTTAGCTGGTTGAGTATATGAGTAGCATCAGCTAACATGCAACTGCTGTC	16:31984308-31984369 + ;16:31831851-31831912 +	intergenic	UGGCAGUGUAUUGUUAGCUGGU
ssc-miR-F3-C18	hsa-miR-582-5p	TACAGTTGTTCAACCAGTTACTAATCTAACTAACTGTAACCGGTTGAACAACTGAACC	16:36589537-36589594 +	intergenic	UACAGUUGUUCAACCAGUUACU	UAACCGGUUGAACAACUGAAC
ssc-miR-F3-C21	mmu-miR-29c-3p	ACCGATTTCTCCTGGTGTTCAGAGTCTGTTTTTGTCTAGCACCATTTGAAATCGGTTA	18:16054357-16054421 +	intergenic	UAGCACCAUUUGAAAUCGGUUA	ACCGAUUUCUCCUGGUGUUCAG
ssc-miR-F3-C23	hsa-miR-96-5p	TTTGGCACTAGCACATTTTTGCTTGTGTCTCTCCGCTCTGAGCAATTATGTGCAGTGCCAATAT	18:17171997-17172060 +	intergenic	UUUGGCACUAGCACAUUUUUGCU
ssc-miR-F3-C25	hsa-miR-592	TTGTGTCAATATGCGATGATGTGTGTGATGGCACAGCGTCATCACGTGGTGACGCAACA	18:19317045-19317103 +	intergenic	UUGUGUCAAUAUGCGAUGAUGU
ssc-miR-F3-C29	mmu-miR-216b-5p	AAATCTCTGCAGGCAAATGTGATGTTACTAAAGAAATCACACACTTACCTGTAGAGATTCTA	3:79154203-79154264 +	intergenic	AAAUCUCUGCAGGCAAAUGUGA	ACACUUACCUGUAGAGAUUCU
ssc-miR-F3-C38	pma-miR-9a-3p	TCTTTGGTTATCTAGCTGTATGAGTGCCACAGAGCCGTCATAAAGCTAGATAACCGAAAGT	7:60349141-60349201 +	intergenic	UCUUUGGUUAUCUAGCUGUAUGA	UAAAGCUAGAUAACCGAAAGUA
ssc-miR-F3-C40	mmu-miR-34b-5p	AGGCAGTGTAATTAGCTGATTGTACTCTGGCGCTTACAATCACTAATTCCACTGCCATC	9:38327590-38327648 + ;9:38210612-38210670 +	intergenic	AGGCAGUGUAAUUAGCUGAUUGU
ssc-miR-F3-C41	mmu-miR-135b-5p	TATGGCTTTTCATTCCTATGTGATTACTGTTCCAAACTCATGTAGGGCTAAAAGCCATGGG	9:63365129-63365189 +	intergenic	UAUGGCUUUUCAUUCCUAUGUG
ssc-miR-F3-C45	hsa-miR-1298-5p	TTCATTCGGCTGTCCAGATGTATCCAAGTACCCCGATATTTGGCAATAAATACATCTGGGCAACTGATTGAACT	X:92106239-92106312 +	intergenic	UUCAUUCGGCUGUCCAGAUGU
ssc-miR-F3-C14	hsa-miR-16-5p	TAGCAGCACGTAAATATTGGCGTAGTAAAATAAATATTAAACACCAATATTATTGTGCTGCTTTA	13:78787675-78787739 +	SMC4	UAGCAGCACGUAAAUAUUGGCG	CCAAUAUUAUUGUGCUGCUUUA

## Sheet: Table D
Table D. The candidate novel pig-specific miRNAs in backfat in castrated male pig
Pig-specific novel miRNAs	miRNA precursors	Genome loci	Gene or Intergenic	Mature miRNA	miRNA*
ssc-miR-F3-S1	AGTCGGCGCGGGCGGCCGCCCAGGCGAGGTGCGGCCTCCGCACGGACTGG	1:123964836-123964885 +	intergenic	CGGCCUCCGCACGGACUGG
ssc-miR-F3-S2	GGCTTCCCGGCCCGGGAAGTGAGCCGGGGTCGGGAGGCCGC	1:136807163-136807203 +	CHAC1	AGCCGGGGUCGGGAGGCCGCAA
ssc-miR-F3-S3	CTGCCGTTGGGTCTGGGGTGTGTTTTCTTCCCCTGGAAACACCCCAGACCCAATGGCAAGA	1:172380392-172380452 +	intergenic	CACCCCAGACCCAAUGGCAAGA
ssc-miR-F3-S4	TCGTTAGTTCTCTGAGGCTCCGAACAACCCCCTTCTCTGAGCCTCTGAGTCCTGCTCTA	1:175595924-175595982 +;1: 175522204-175522262	ENSSSCT00000005484	UCGUUAGUUCUCUGAGGCUCCGA	UGAGCCUCUGAGUCCUGCUCU
ssc-miR-F3-S5	TGTCCTACCCAATTTCTAGTCCCTACCTATTCTAGAGACTAGAAATTGGGTAGGACAGA	1:295484706-295534705 +	intergenic	ACUAGAAAUUGGGUAGGACAGA
ssc-miR-F3-S6	TCCTGAACATGTCTGGCTTGGGTTACTGCCCAAGTGGACATTTTGCAGGGGT	10:17092307-17092358 +	intergenic	UCCUGAACAUGUCUGGCUUGGGUU
ssc-miR-F3-S7	TTCCCTCCCTCGTCCTTTAGACACAGCACAGCTGCCGGAGGGTGTGAACGGGGCCGGGGGTGGGGCCG	11:3342035-3342102 +	intergenic	CGGGGCCGGGGGUGGGGCCG
ssc-miR-F3-S8	GGGGTAGGTCGCAGAAGCAGCTCAGATTGTGCGTTGCTGTGGCTGTGGCATAGACCTAT	11:64560796-64560854 +	ATP-binding cassette sub-family C member 4	UGUGGCUGUGGCAUAGACCUAU
ssc-miR-F3-S9	ACATCTGCATTCCTCAGCTCAGCCTTCCTTGTATGTTGTTTCTTTATAAATGGTTGAGCTGCTGATGCAGGTATTG	11:74952511-74952586 +	ARGLU1	ACAUCUGCAUUCCUCAGCUCAGCCUUC
ssc-miR-F3-S11	GTAGGTGCGGCCCCTTCGTTCTACCCCCGGAGCCCACAGGGGTAGAGGAGAGGCTACCACCACCA	12:17708009-17708073 + ； 12:17772454-17772518 +	intergenic	UAGAGGAGAGGCUACCACCACCA	GUAGGUGCGGCCCCUUCGUUCUA
ssc-miR-F3-S12	TGGCTGGAGTCATGGCGGCCTCAGCGGTGTCCGAGAAAGGCCGGCAAACTCCTGCCTTT	12:3270800-3270858 +	intergenic	UGGCUGGAGUCAUGGCGGC
ssc-miR-F3-S13	GAGAGATCAGAGGCGCAGAGTGCGTCAATGTCAGTGAAGCCTGTGCCTTTTACCTCTTTAA	13:104865089-104865149 +	GSK3B	GAGAGAUCAGAGGCGCA	GAGCGCACGGUUUCAUUCUGCUCCU
ssc-miR-F3-S14	ATTCCACATATATACCACATATACACATATACAACTAAGGTGTATAAGGTATATATGTGGACTTT	13:130992202-130992266 +	intergenic	AUAAGGUAUAUAUGUGGACUUU
ssc-miR-F3-S15	AATTCCCTTGCACTGCAGTGAGTTAAGGATCTGGTGTTGTCACTGCAGTGGCTTGGGTTGCTC	13:15745832-15745894 +	intergenic	AAUUCCCUUGCACUGCAGUGA
ssc-miR-F3-S16	TTTGCTCTGCTCCTGCCACATGCATGTCATAAGGAGAGTGTGACAGGCCAGGGCAGTTC	13:25139241-25139299 +;13:25342527 -25342585 +	intergenic	UUUGCUCUGCUCCUGCCACAUGC
ssc-miR-F3-S17	AGCGGGGCGCGCGGTCGCAAGCGGCCCGGGACCCCGCATT	13:26062581-26062620 +	intergenic	GAGCGGGGCGCGCGGUCGC
ssc-miR-F3-S18	GGCGCCTGGTGAAGATGGTGGCGCGCGCGGCGTGTGGCTTCCACCGTCTGCTCAAGTCTC	13:27451444-27451503 +	HYAL3	GGCUUCCACCGUCUGCUCAAGUCUC	GCGCCUGGUGAAGAUGGUGG
ssc-miR-F3-S19	AGCTGCAGCTGTGAGTGGCAGTGCTAGATCCTTTAACCCACTGCACTAGGCTGGAGCTCA	13:42591849-42591908 +	FRMD4B	ACUGCACUAGGCUGGAGCUCA
ssc-miR-F3-S20	AGGCGCCAGAGACCGAGTTTGTGGCAAGGTGCTGCAAACTCGGTCTCTGGCTCCCCC	13:57508579-57508635 +	intergenic	AGGCGCCAGAGACCGAGUUUGU	AAACUCGGUCUCUGGCUCCCCCU
ssc-miR-F3-S21	CCCGGCCCGGCCTCGCGGCCCCGCACGTCCCGGTGCCCCAGCCGCAGCGGACGAGGCGGGAGCGCGGTCGCCCGGGGA	14:107490960-107491037 +	intergenic	GCGCGGUCGCCCGGGGA
ssc-miR-F3-S22	ACAGGCACGGCTGGTTTGAGCATTTTAACTGAATTGCCAAACCAGTTGTGCCTGTAG	14:128296807-128296863 +	TECTB	CCAAACCAGUUGUGCCUGUAG	ACAGGCACGGCUGGUUUGAGCA
ssc-miR-F3-S23	GCTGGCAGTGTTGGTGGCACTCGTGTGGTGGCAGTGGCACCAGCACTGGCGGTGG	14:132838860-132838914 +	intergenic	UGGCACCAGCACUGGCGGUGG	CGCUGGCAGUGUUGGUGGCACU
ssc-miR-F3-S24	CGGGACGGGTGTCGGGGTCGGGCCCTGAGCATCCGTGCCGCT	14:142109240-142109281 +	UROS	CGGGACGGGUGUCGGG
ssc-miR-F3-S25	GTGGGGAGGGACAGGATGGATGCACATTTTGGGGAAGGCTGTTCTGGGGCCTCCTTCAAAGCATCTGCCTGTGCTTCCTCCAA	14:48579832-48579914 +	MORC2	AUCUGCCUGUGCUUCCUCCAA	UGUGGGGAGGGACAGGAUGGAUGC
ssc-miR-F3-S26	AAGGCAGTAGAGCACTAAGACTTAGCAATAGTTAACTTAGTGCTGGGATTGACATCA	14:69275971-69276027 +	NRBF2	AAGGCAGUAGAGCACUAAGACUU
ssc-miR-F3-S27	GGCCAGCTCTGCACCCCAGCTTAAGGTGTAACTGGGTTGAATGGCTGGTTCT	14:85077999-85078050 +	ZMIZ1	CUGGGUUGAAUGGCUGGUUCU
ssc-miR-F3-S28	TCCCCAGCTTTCTCAGATCCCCTAGATCTTTCTGGGATCCTGAGTAAGGCTGGGAACT	14:91438449-91438506 +	LDB3	UCCCCAGCUUUCUCAGAUCCC	GAUCCUGAGUAAGGCUGGG
ssc-miR-F3-S29	AAGATGGTGAACTATGCCTGGGCAGGATGAAGCAGAGAAACCTCTGGTGGGAGGTCCATAGTAGTCTTGCCATAAAAA	15:113838157-113838234 +	intergenic	AAGAUGGUGAACUAUGCCUGGGCAGG
ssc-miR-F3-S30	GAACTTGACTATCTAGAGGAATTTTCTTGAGATTTCATCAGTTATTTCTCAGATAATCAGTCATCAT	15:124485684-124485750 +	NCL	GAACUUGACUAUCUAGAGGAA
ssc-miR-F3-S31	TGGGCTTTGGTGGGAGAATTCTTTGGTGGCAGAATTCTCCCACCTTCCGCCCTCA	15:7608891-7608945 +	intergenic	AUUCUCCCACCUUCCGCCCUCA	UGGGCUUUGGUGGGAGAAUUC
ssc-miR-F3-S32	GGTGTACGTCGCAGACACGGCTTGGATCCCGCATTGCTGTGACTGTGGTGTACACTAG	16:25453248-25453305 +	NNT	UGUGACUGUGGUGUACACUAG
ssc-miR-F3-S33	TTTCCTGATAGTTCTTCCAACTGATTAGTATTTTCAGTTGGAAGAACTATCAGCTGCAT	16:4559587-4559645 +	intergenic	UUGGAAGAACUAUCAGCUGCAU
ssc-miR-F3-S34	ACAAATACTCTATGATCAATCCACTTTAGATTCTTATACTAGTGGATTGATCATGGAGTATTTGTCT	16:50056477-50056543 +	RANBP17	AUUGAUCAUGGAGUAUUUGUCU
ssc-miR-F3-S36	CCTGTTGCTACCTCTCTGAATTGGCATAGAGCGTAGATCTCAGAGAGGTGGCAACAGACA	17:40369607-40369666 +	ACSS2	CUCAGAGAGGUGGCAACAGACA
ssc-miR-F3-S38	ATGGGCTACGGGCTGTCCAGGGGAGTGGCTGCGGCCCCCGACCTCCCGTAGCTCACTTT	17:64043452-64043510 +	ENSSSCT00000008267	AUGGGCUACGGGCUGUCCAGG	CCGACCUCCCGUAGCUCACUU
ssc-miR-F3-S39	GGCTTTGCCACAAGCTGCAGCATAGGTTGCAGATGTGGCTCGGATCTAGTGTTGCAGTGGCTGTGGCATAGACCTA	18:27278524-27278599 +	CFTR	GUGGCUGUGGCAUAGACCUA
ssc-miR-F3-S40	TCAGGGTGACTCAGCTGAGATTTGGACACATTGTCTGAGTCTGAAGCCTGTCGCCCTGTCA	18:32260735-32260795 +	intergenic	UCAGGGUGACUCAGCUGAGAUUUGGA
ssc-miR-F3-S41	GAGGAGGAGGGAAGAAAGGCTGCTGCTGTTCTTCTCGCAGTCTTCCAGCCCTCCCCCTGC	2:128094647-128094706 + ；2:128006891-128006950 +	SIL1	GAGGAGGAGGGAAGAAAGGCUG
ssc-miR-F3-S42	AGGTGGTTCTGGGCAGATGCTGGGTCCCTTTCTCACAGGCAGGTCTCTGCTCACCACCACAGCC	2:135606567-135606630 +	intergenic	AGGUGGUUCUGGGCAGAUGCU
ssc-miR-F3-S43	CAATCCCTGGCACTGCTCACTGGGTTAAGGATCTGGCATTGCCATGAGCTGTGACGCGGGTTGGA	2:135848756-135848820 +	ABLIM3	CAUGAGCUGUGACGCGGGUUGGA
ssc-miR-F3-S44	CTTCCCGTCCCGCCCCTTCCGCCCGGGGCCCTCCAACTTCCGGCCGAGCGGGCGAGCGGGCTGGACGGAGAAGAA	2:139834851-139834925 +	RIC8A	CGGGCUGGACGGAGAAGAA
ssc-miR-F3-S45	TGGTATAGGTCGCAGACATGGCTCAGATCTTGCGTTGCTGTGGCTGTGGCGTATGCCAAT	2:33352882-33352932 +	intergenic	UGUGGCUGUGGCGUAUGCCAAUA
ssc-miR-F3-S46	CAGTGTAGGTCATAGACTCAGCTTGGATCTGGTGTTGCTGTGTCTGTGACATCTGCTGGCA	2:43890123-43890183 +	MICAL2	UGUGUCUGUGACAUCUGCUGGCA
ssc-miR-F3-S47	TTTGGGAAGGGGCACTGAGAGGTCTGGGGGCCCCACCAAGAGCCTCTCTGCTCCTTCCCAGGG	2:47430090-47430152 +	THOP1	UUUGGGAAGGGGCACUGAGA
ssc-miR-F3-S48	GTAGGGCCTGTAGATGGATGTCAGCATAGACATCCATCTACAGGCCCTAGAA	2:63160647-63160698 +	intergenic	GUAGGGCCUGUAGAUGGAUGUCA
ssc-miR-F3-S49	CAGTTCACAGTTCATAGGAGGATGAATGTGTATCCTCCTTTTTTCTGTGAACAGAT	2:63727660-63727715 +	ZNF496	GCAGUUCACAGUUCAUAGGAGG
ssc-miR-F3-S51	AGGCCTTCCTGAGCATGCGCAGTTTCCTCCAGCCCTGGGCAAGCCTGCGGAGGTGTGG	2:7537386-7537443 +	intergenic	AGGCCUUCCUGAGCAUGCGCAG	GGGCAAGCCUGCGGAGGUGUGG
ssc-miR-F3-S52	CCCTGCGTGGCTTCTCTGTGCAGTCTTTTCTTCTGGGACCTGCACAGGAAGGCCACGGAGGGGC	2:76418901-76418962 +	intergenic	CACAGGAAGGCCACGGAGGGGC
ssc-miR-F3-S53	CATTCTCTGGTGGCCTAGCAGGTAAGGACTGGGCCTTGTCACTGCTGTGGCTCAGGTGCC	2:7848349-7848408 +	FADS2	CAUUCUCUGGUGGCCUAGCAGG
ssc-miR-F3-S54	ACCGGGGATTGGAAGGGGGGTTTGAGACAAGGACCCCGGCCCTTCCTCATCAGGGCC	3:109349901-109349957 +	HS1BP3	ACCGGGGAUUGGAAGGGGG
ssc-miR-F3-S55	GGTGGCGGGGGGAAGGGAGGGTTAGTGGTTTTTGTTTTGCTTTGTTCTTTTCTTTTTTTAGGCCACCCC	3:897133-897204 +	intergenic	GGUGGCGGGGGGAAGGG
ssc-miR-F3-S56	AGGCTGCAGCTCAGGGCAAAGCAGGGCCAGATTGTGGGTCTCCAGCCTTGCTTGGCCTCAGGGCTGGCAGCCGGA	3:91730065-91730135 +	intergenic	AGGCUGCAGCUCAGGGCAAAGCAGGGCC	UCAGGGCUGGCAGCCGGAU
ssc-miR-F3-S58	CAGTTAGAAGAATAAAGATGCTATGTGATCAACTTAGCACCTTTATTCTTCTAACTGAC	3:93439922-93439980 +	intergenic	CAGUUAGAAGAAUAAAGAUGCU
ssc-miR-F3-S59	AGAGGGCTGGAGGAATGAAGGGGATGCCCAGTGAGCTGTTCTTCTCTCCTTACCTGTGAAGAGTCCTGTGT	4:103449408-103449478 +	POLR3GL	AGAGGGCUGGAGGAAUGAAGGGGAU	CUCCUUACCUGUGAAGAGUCCUGUGU
ssc-miR-F3-S60	GGAGAAAGAAGCCTCTCGGCCTGTGCTGGCATATGCTCTCCGCAGTCGGGACGCTTCCTTCTTG	4:112273478-112273541 +	CAPZA1	CAGUCGGGACGCUUCCUUCUUG	GAGAAAGAAGCCUCUCGGCCU
ssc-miR-F3-S61	AGGGACTGAAAGGCAGGGCAGAAAGCTATCGCTTTTCAGTATAAATTCT	4:116295577-116295625 + ;4:115998460-115998508 +	intergenic	AGGGACUGAAAGGCAGGG
ssc-miR-F3-S62	AACGGAGGCCTCTTACCAGCAAATACGTGAGTGAGTGGTGCTGGAAGCCAGTCCTCCAGTCC	4:123027072-123027133 +	intergenic	AACGGAGGCCUCUUACCAGCA
ssc-miR-F3-S63	TGGAGGAGGAATGGGGAGGACAGCCTGAGATGCCCTCTCCTTTTCCCCTCCTCCCAG	5:21194707-21194763 + ;5:21522635- 21522691 +	ENSSSCG00000000409	UCUCCUUUUCCCCUCCUCCCAG
ssc-miR-F3-S64	GCCTGGGTCCCCTCCCCAGAGGTTCAAATTTAATTGCTCTGAGATGTGACCTGGGCAT	5:26991030-26991087 +	intergenic	UCUGAGAUGUGACCUGGGCAU
ssc-miR-F3-S65	GACTTAATGGCTGGCTGGGAGGCAGGGCCAAGGGCCACTGGTTCCTCCCAGCTGGTCATTAATCCT	5:30104060-30104125 +	intergenic	GACUUAAUGGCUGGCUGGGAGG	UCCCAGCUGGUCAUUAAUCCUC
ssc-miR-F3-S66	CCACCTGCCACAGGGCCTTGGCTGCCTCTTCCCTTGACTGTCACGGACCCTTTGGCAGATGAGT	5:8398674-8398737 +	intergenic	CACGGACCCUUUGGCAGAUGAGU	GGAACUGUGAGAUCCCGGAU
ssc-miR-F3-S68	TGGTGTAGGTCGCAGACGCAGCTCAGATCTGGCATTGCTGTGACTGTGGCGTACGCCGGCA	6:114182776-114182836 +	NRD1	UGUGACUGUGGCGUACGCCGGCA
ssc-miR-F3-S69	CTGGGGAGCAGGTAGGGATGGCGTGGGACCCGCACGATCCCGCTCTGCTCTTCACAG	6:119267960-119268016 + ；6:119526806 119526862 +	ENSSSCG00000003924	CUGGGGAGCAGGUAGGGAUGGCGU	CGAUCCCGCUCUGCUCUUCACAG
ssc-miR-F3-S70	TCCCCACTCTCCTTGCCCTGCTCAGTTCCGGGGCTGGAGAGGGGGTCA	6:121753034-121753081 +	KCNQ4	UCCCCACUCUCCUUGCCCUGC
ssc-miR-F3-S71	CGTCTACATCACAGACATAGCTCTGATCCCGAGTTGCTCTGGCTGTGGTGTAGACCGT	6:2352969-2353026 +	ZDHHC7	UCUGGCUGUGGUGUAGACCGU
ssc-miR-F3-S72	GGGGTGGCGCGGGGGTGGGGGGGGAGAGAGTGGCGGGGAAGCCGTTGTCATCCCCCCTTCCCGCCCCTAGCCCCCACC	6:40662739-40662816 +	TTYH1	GGGGUGGCGCGGGGGUGG
ssc-miR-F3-S73	TCTGGACTTTGAAATGCGCAAAAGTGTTTTCAGTAGTCCTTGAAG	6:48843859-48843903 +	ENSSSCG00000003426	UCUGGACUUUGAAAUGCGCAA	GUUUUUCGCGAGAAACUGACGUC
ssc-miR-F3-S74	TCTGGACTTTGAAATGCGCAAAAGCGTTTTCAGTAGTCCTTGAA	6:49025404-49025448 +	intergenic	UCUGGACUUUGAAAUGCGCAA	GUUUUUCGCGAGAAACUGACGUC
ssc-miR-F3-S75	TGGCGTAGATCACAGACACAGCTTGGATCTGGTGTTGCTGTGGCTGTGGTGTAGGCCAGC	6:53526045-53526103 +	intergenic	UGGCGUAGAUCACAGACACAGC
ssc-miR-F3-S76	CTTGCCCGAGAGCTTGGACCGCGCGTTGCAGTGGGGTGACGCGAGGTTCAGCCCGGGCCTCCT	7:108120892-108120954 +	intergenic	CUUGCCCGAGAGCUUGGACCGCG
ssc-miR-F3-S77	TGTGCTGTGCAGTAGGACCCACTGAATAGATAAGATAAGCGGTGGGTCCTACTGCACAGCATAGG	7:120451461-120451525 +	RPS6KA5	UGUGCUGUGCAGUAGGACCCA
ssc-miR-F3-S78	TGTCATGCTGGGGAGTGTAGTGAACGTCGTCATGCTTCTCACTGCTCCCCCCGGTGTCCGGC	7:36817965-36818026 +	KCTD20	UGUCAUGCUGGGGAGUGUAGUGA
ssc-miR-F3-S79	GTGGGTGCTCGATGCTAGATGGGCACAGACAATGGTAATAAATAACATCTAGCATCGAGCACCCGCCT	7:4013895-4013962 +	F13A1	UCUAGCAUCGAGCACCCGCCU	AAGGAAUUUGCAGGAAGUGG
ssc-miR-F3-S80	GACGGCAGCAGATTGGACACACTGCTGCTCTTACACCGAAGTGTGATCAGTCTGGTGCCGGTTT	8:114261965-114262028 +	intergenic	GACGGCAGCAGAUUGGACACAC
ssc-miR-F3-S81	TTGCGGGGCACGTAGCGTGTGTGTGTTAGGTACACACGAGCGTGTCCTGCAATC	8:3174415-3174468 +	AFAP1	UUGCGGGGCACGUAGCGUGUGUGUG
ssc-miR-F3-S82	GAGGTGGCTCAGATACGTGATGCAGTGGCTGTGGCATAGACCTCAA	8:71186527-71186572 +	intergenic	GUGGCUGUGGCAUAGACCUCAA
ssc-miR-F3-S83	TCTGTGAACTAGAAACCTCTGGAAAGTGGTGTACATTTTACTTCCACCCACAAGTCAAGTTTCAGCTCACTTAAC	8:97945267-97945341 +	SGMS2	UCUGUGAACUAGAAACCUCUGG
ssc-miR-F3-S84	CAGCCTGGCTTCTCCTGACATGGCATGGAGCGTGGCCTGTCAGAAGGTCGGGTAGCA	9:127162291-127162347 +	intergenic	CUGUCAGAAGGUCGGGUAGCAGA	AGCCUGGCUUCUCCUGACAUGGCA
ssc-miR-F3-S85	GCTTCGGACAGCCACTCGCTCTCGGGCCGTCGCCTCCCATCCCGACATCCCGCCCGGAGGAGGCTGAGGTTGAAACGCGG	9:27752095-27752174 +	intergenic	GAGGAGGCUGAGGUUGAAACGCGG	CUUCGGACAGCCACUCGCUC
ssc-miR-F3-S86	AAAATCAAGTAAGGCTGAACCTTCTGCAAAGCCCTTGGAGAAGGTTCAGCCTCACTTGATTTTGA	9:28782987-28783051 +	intergenic	AAAAUCAAGUAAGGCUGAACC
ssc-miR-F3-S87	ATGGCAGCGCAGGGTCTGGGACTGGCTGGTTGACCCCTCTCCCACCCTTGCTGCCTGCA	9:6300172-6300230 +	INPPL1	UCUCCCACCCUUGCUGCCUGCA
ssc-miR-F3-S88	CGGCGCAGGTCGGACGCAGGCTGGCACACGGCACTCCGGGGCGCCCGCTGGG	9:6905594-6905645 +	ARAP1	CGGCGCAGGUCGGACGCAGGCU
ssc-miR-F3-S89	TACTCAGGAAGGCATTATTCACATAGTTGGAAATATGAATGGCGCCTTTCTGAGTAGA	X:118218742-118218799 +	intergenic	UGAAUGGCGCCUUUCUGAGUAGA	UACUCAGGAAGGCAUUAUUCAC
ssc-miR-F3-S90	TGCCTGCCCTCCCGGCTCCAGCTGCCTCCTCCTAGTCCGCAGAGGCCAGAGGGCAGGACGCT	X:122308473-122308534 +	ENSSSCT00000013953	CAGAGGCCAGAGGGCAGGACGCU
ssc-miR-F3-S91	GGTGGAGGCATGTAGTTCCTAAGTTTATAATTGGTAATTTAGAAACTAAATGCCTCCATGGA	X:19066346-19066407 +	ENSSSCT00000013322	AGAAACUAAAUGCCUCCAUGGA	GGUGGAGGCAUGUAGUUCCU
ssc-miR-F3-S92	ACCTGGAGGAAGTGGGCTGAGGAAGGGGATGCAGAGCTGGTCCAGATGTGCTCTTCCCTGCCCTCTTCCTCCAGGTAT	X:45376973-45377050 +	Q20CL7_PIG	ACCUGGAGGAAGUGGGCUGAGGAA
ssc-miR-F3-S93	CACAACTCTGGGAAGTACCATTTAGATATGCTATATTGTGAATGGTGCTCCAGGGTTGTACA	X:46896219-46896280 +	GNL3L	CACAACUCUGGGAAGUACCAUUU
ssc-miR-F3-S94	AGGGAACCTGGAAAAGCTGAAGGTGTAATATGAAAACCTCAGCAATTCTTGGTTCTCATTT	X:76730895-76730955 +	intergenic	AGGGAACCUGGAAAAGCUGAAG	UCAGCAAUUCUUGGUUCUCAUUU
ssc-miR-F3-S95	TGCTCAGGTCCAGCATTGCTGTGGCTGTAGTGTAAGCTGGCAGCTGTAGCTCTGATTTGACCCCCAGT	X:84470596-84470663 +	intergenic	UAGCUCUGAUUUGACCCCCAGU
ssc-miR-F3-S96	TGGCGTAGATCACAGACACAGCTCAGATCTGGCATTGCTGTGGCTGTGGTGTAGGCCAGC	X:99209693-99209748 +	intergenic	UGGCGUAGAUCACAGACACAGC
ssc-miR-F3-S97	TTTGCTCTGCTCCTGCCACATGCATGTCATAAGGAGAGTGTGACAGGCCAGGGCAGTTC			UUUGCUCUGCUCCUGCCACAUGC
ssc-miR-F3-S98	GCTCTGCGCCGGGCTCGCCAGCGCCGAGCAGCGCGCGAGAGG	X:108498665-108498773 [-]	intergenic	GAGCAGCGCGCGAGAGG

## Sheet: Table E
Table E. The novel miRNAs conserved with orthology of known mammalian miRNAs in intact male pig (F4)
Novel conserved miRNAs	miRNAs	miRNA precursors	Genome loci	Gene or Intergenic	Mature miRNA	miRNA*
ssc-miR-F4-C4	hsa-miR-454-3p	CCCTATCGATATTGTCTCTGCTGTGTAAATAGCTCTGAGTAGTGCAATATTGCTTATAGGGTT	12:33457341-33457403 +	intergenic	UAGUGCAAUAUUGCUUAUAGGGUU	ACCCUAUCGAUAUUGUCUCUGC
ssc-miR-F4-C5	mmu-miR-144-5p	GGATATCATCATATACTGTAAGTTTGCGATGAGACACTACAGTATAGATGATGTACTA	12:42820924-42820981	ERAL1	GGAUAUCAUCAUAUACUGUAAGU	UACAGUAUAGAUGAUGUA
ssc-miR-F4-C7	mmu-miR-212-3p	ACCTTGGCTCTAGACTGCTTACTGCCCGGGCCGCCCTCAGTAACAGTCTCCAGTCACGGCCA	12:45599922-45599983 +	intergenic	UAACAGUCUCCAGUCACGGCCA	ACCUUGGCUCUAGACUGCUUACU
ssc-miR-F4-C8	hsa-miR-138-1-3p	GCTGGTGTTGTGAATCAGGCCGTTGCCAATCAGAGAACGGCTACTTCACAACACCAGGGT	13:23336891-23336950 +	intergenic	GCUACUUCACAACACCAGGGU	AGCUGGUGUUGUGAAUCAGGCCG
ssc-miR-F4-C9	hsa-miR-449a	TTGTTAATGAAGTGCATTGGTTACCTGTGTGTGATGGGTTGGCAGTGTATTGTTAGCTGGT	16:31984269-31984329 +;16:31831891-31831951 +	intergenic	UGGCAGUGUAUUGUUAGCUGGU
ssc-miR-F4-C10	hsa-miR-449a	TGGCAGTGTATTGTTAGCTGGTTGAGTATATGAGTAGCATCAGCTAACATGCAACTGCTGTC	16:31984308-31984369 + ;16:31831851-31831912 +	intergenic	UGGCAGUGUAUUGUUAGCUGGU
ssc-miR-F4-C16	hsa-miR-3660	AAATGCTATTCTGTCACTGTAATAGTTCATATGGGCACTGACAGGAGAGCATTTTA	2:86788606-86788661 +	intergenic	ACUGACAGGAGAGCAUUUUA	AAAAUGCUAUUCUGUCACUGU
ssc-miR-F4-C17	mmu-miR-216b-5p	AAATCTCTGCAGGCAAATGTGATGTTACTAAAGAAATCACACACTTACCTGTAGAGATTCTA	3:79154203-79154264 +	intergenic	AAAUCUCUGCAGGCAAAUGUGA	ACACUUACCUGUAGAGAUUCU
ssc-miR-F4-C21	has-miR-371b-3p	ACTCAAACTGTGGGGGCACTTTCTGGTCTAGGGAGGGAAGTGCCGCCATTTTTTGAGTGT	6:40022202-40022261 +;6:39872470-39872529 +	intergenic	ACUCAAACUGUGGGGGCACUUU
ssc-miR-F4-C26	hsa-miR-136	ACTCCATTTGTTTTGATGATGGATTCTTACGCTCCATCATCGTCTCAAATGAGTCT	7:133834362-133834417 +	intergenic	CAUCAUCGUCUCAAAUGAGUCU	ACUCCAUUUGUUUUGAUGAU
ssc-miR-F4-C32	mmu-miR-34b-5p	AGGCAGTGTAATTAGCTGATTGTACTCTGGCGCTTACAATCACTAATTCCACTGCCATC	9:38327590-38327648 + ;9:38210612-38210670 +	Cllorf88	AGGCAGUGUAAUUAGCUGAUU
ssc-miR-F4-C33	rno-miR-135b	TATGGCTTTTCATTCCTATGTGATTACTGTTCCAAACTCATGTAGGGCTAAAAGCCATGGG	9:63365129-63365189 +	intergenic	UAUGGCUUUUCAUUCCUAUGUG
ssc-miR-F4-C40	has-miR-505-3p	GGGAGCCAGGAAGTATTGATGTTTCTGCCAGGTTAGCGTCAACACTTGCTGGTTTCCTC	X: 112590812-112590891 [+] sense	ENSSSCT00000013900 ; intron 3	GGGAGCCAGGAAGUAUUGAUGU	UCAACACUUGCUGGUUUCCUCU

## Sheet: Table F
Table F. The candidate novel pig-specific miRNAs in backfat in intact male pig
Pig-specific novel miRNAs	miRNA precursors	Genome loci	Gene or Intergenic	Mature miRNA	miRNA*
ssc-miR-F4-S1	CTGCCGTTGGGTCTGGGGTGTGTTTTCTTCCCCTGGAAACACCCCAGACCCAATGGCAAGA	1:172380392-172380452 +	intergenic	CACCCCAGACCCAAUGGCAAGA
ssc-miR-F4-S2	TGTCCTACCCAATTTCTAGTCTCTAGAATAGGTAGGGACTAGAAATTGGGTAGGACAGA	1:261788426-261788484 +	intergenic	CUAGAAAUUGGGUAGGACAGA
ssc-miR-F4-S3	GGACAGCAGGGCAGCAGAAGAAGGACCCACCCTGAGGGCGCGTCTTTTGGTGCTCTGCAGGCCCC	1:285879818-285879882 + ;1:285720106-285720170 +	FUBP3	GGACAGCAGGGCAGCAGAAGAAGGACC
ssc-miR-F4-S4	CAGTGGCTGTGCCTCGACCCCTGGCCTGGGAATTTCCATATGCCGCAGGTGCGGCCACTTGTT	1:4052098-4052160 +	PDE10A	AUAUGCCGCAGGUGCGGCCACUUGUU
ssc-miR-F4-S5	CACAGTCACATGCCTAAGGCAGTGAGACTGTGGG	1:78360100-78360133 +	intergenic	GGCAGUGAGACUGUGGG
ssc-miR-F4-S6	GGACTGTCTCAGTCATGTGAACTGCTTGACTGAGATGATCCAT	10:40400253-40400295 +	ZEB1	GCUUGACUGAGAUGAUCCAU	GGGACUGUCUCAGUCAUGU
ssc-miR-F4-S7	TGGATCTCCAGGAAGGCTGGGTGTTGGAGAACCTTGCTGGAGATCTTGGA	10:45978948-45978997 +	FRMD4A	AACCUUGCUGGAGAUCUUGGA
ssc-miR-F4-S8	AGGAGGAGGCTGCATGCTCCTGGCCCATCGCTGGACACCGGAGCTGACAGAACCACCAAA	11:46540946-46541005 +;11:46507498-46507557 +	ENSSSCG00000009464	AGGAGGAGGCUGCAUGCUCCUGGC
ssc-miR-F4-S10	CGGGGGTCGGGGGGAAGGAGGGGGAATTTTTGCTCCAGCTCAGCC	12:18842228-18842272 +	intergenic	CGGGGGUCGGGGGGAAGG
ssc-miR-F4-S11	TTTACGTCCTTTCACCTAGTTTTTTTCTATGAAACTGGGTGGGAGGATGTGAAAC	12:21031066-21031120 +;12:20933106-20933160 +	intergenic	UUUACGUCCUUUCACCUAGU
ssc-miR-F4-S12	TGGAGAAGGGGTGGACGGGCACCGAGCTGCTTGGGCCCACCTGCCCCTCCTCCCCA	12:46149614-46149669 +	KIAA0664	UGUGGAGAAGGGGUGGACGGGCAC
ssc-miR-F4-S13	TATCCCCATGGAGTCTGTTGCCCTGGGAGCCCTGGCTCCGAAGCGTCTGTCGGGGAAGCAGGCTCTGGGGATTAA	12:50693150-50693224 +	NDEL1	UAUCCCCAUGGAGUCUGUUGCCCU
ssc-miR-F4-S14	GCTGTGGCTCGGGTCGGATCCCTGACCTGGGAACGTCTGCAGCCCCGGCAA	12:56615722-56615772 +	ALDH3A1	UGGGAACGUCUGCAGCCCCGGCAAGGCCC	UGCUGUGGCUCGGGUCGGAUC
ssc-miR-F4-S15	TCTTTGCTTCCCGGTTCCTGCGTTACCGTCTGGAAAGGCAGGGCTTGGGGAGCAGAGAGA	12:985293-985352 +	intergenic	CAGGGCUUGGGGAGCAGAGAGA
ssc-miR-F4-S16	GAGAGATCAGAGGCGCAGAGTGCGTCAATGTCAGTGAAGCCTGTGCCTTTTACCTCTTTAA	13:104865089-104865149 +	GSK3B	GAGAGAUCAGAGGCGCA
ssc-miR-F4-S17	TGGCTCAACCATTTGTTCTCACTTGAATCAAAAAAGTGGGTGGCAAATGGTGGGTTTGA	13:107433072-107433130 +	intergenic	UGGCUCAACCAUUUGUUCUCACU	UGGGUGGCAAAUGGUGGGUUUGA
ssc-miR-F4-S18	TGGGCAATGCACAGCTCCAATGGATTCCAGTTATGTCCCCTTGGAATTTTGCAGTGTCCACC	13:19746351-19746412 +	TTC21A	UUGGAAUUUUGCAGUGUCCACC	UGGGCAAUGCACAGCUCCAAU
ssc-miR-F4-S19	TTTGCTCTGCTCCTGCCACATGCATGTCATAAGGAGAGTGTGACAGGCCAGGGCAGTTC	13:25139241-25139299 + ;13:25342527-25342585 +	intergenic	UUUGCUCUGCUCCUGCCACAUG
ssc-miR-F4-S20	AGCGGGGCGCGCGGTCGCAAGCGGCCCGGGACCCCGCATT	13:26062581-26062620 +	intergenic	AGCGGGGCGCGCGGUCGC
ssc-miR-F4-S21	CTAGACTTGCTAGCCCAGGCTGGTGTGGATGTAGTGGTTTTGGTGAGCTGCTGCACAGGCAGGGTGGGGCGGTAGGAATAGCT	13:26611021-26611103 +	IMPDH2	UGGGGCGGUAGGAAUAGCU
ssc-miR-F4-S22	CTGCAGCTGTGAGTGGCAGTGCTAGATCCTTTAACCCACTGCACTAGGCTGGAGCT	13:42591851-42591906 +	FRMD4B	ACUGCACUAGGCUGGAGCU
ssc-miR-F4-S23	TCTGTGTGTGCTCAAGTCTGGTACACGTGTGTTTCTCACTGCGTTCTGTGTGTGGGCTTGAGCACACACAGAGA	13:61813183-61813256 +	intergenic	UCUGUGUGUGCUCAAGUCUGGU	UGGGCUUGAGCACACACAGAGAA
ssc-miR-F4-S24	GAGCTGAGAACTGATGATGGCTTGGATGGCTTGACAAAAGCATTCTTTGCTCATCTTGGTTCTTTCTCAC	13:72645032-72645101 +	intergenic	GAGCUGAGAACUGAUGAUGGCUUGGAUGGCUU
ssc-miR-F4-S25	CCCGGCCCGGCCTCGCGGCCCCGCACGTCCCGGTGCCCCAGCCGCAGCGGACGAGGCGGGAGCGCGGTCGCCCGGGGA	14:107490960-107491037 +	intergenic	GCGCGGUCGCCCGGGGA
ssc-miR-F4-S26	GTTTAAAATGTTTGTATTTGTGTGTCACGGCACATACAAGCATTTTGAACTT	14:114275587-114275638 +	LOXL4	ACAUACAAGCAUUUUGAACUU
ssc-miR-F4-S27	ATGGACTTTGGAAAGAGAGTTTTTAAAAAGCATTGTATTTAGTGCTGCCTAGTAACTTTCAACCAAAGCCTGTGA	14:117686722-117686796 +	NPM3	AGUGCUGCCUAGUAACUUUCAACCAAAGCCUGUGA	AUGGACUUUGGAAAGAGAGUUU
ssc-miR-F4-S28	ACAGGCACGGCTGGTTTGAGCATTTTAACTGAATTGCCAAACCAGTTGTGCCTGTAG	14:128296807-128296863 +	TECTB	CCAAACCAGUUGUGCCUGUAG
ssc-miR-F4-S29	GCTGGCAGTGTTGGTGGCACTCGTGTGGTGGCAGTGGCACCAGCACTGGCGGTGG	14:132838860-132838914 +	intergenic	UGGCACCAGCACUGGCGGUGG
ssc-miR-F4-S30	ACAGTGGGATGGGGAGAGACGCACCTGAGGGGAAGGGCTGGGAGGCTGTGTGCGCCCTCCCCCTCCCACTGTCA	14:135195831-135195904 +	GRK5	ACAGUGGGAUGGGGAGAGACGCA
ssc-miR-F4-S31	CGGGACGGGTGTCGGGGTCGGGCCCTGAGCATCCGTGCCGCT	14:142109240-142109281 +	UROS	CGGGACGGGUGUCGGG
ssc-miR-F4-S32	GAAGCCCCAGGTTCCGTTTCTGTGGCAGCCCAAGAAACGGAACCTGGCGCGATCAC	14:29963934-29963989 +	OGFOD2	AAACGGAACCUGGCGCGAUCAC
ssc-miR-F4-S33	TCCAGGGAAGAAAGGAGGAACAGTGCCTGGTCCCCTGCCCTCAGACCAGCTGCCCCTTCTCCTCTCCCTGGCAG	14:48315817-48315890 +	TCN2	UCCAGGGAAGAAAGGAGGAAC
ssc-miR-F4-S34	CAGGCAGCACTCGCGAGCAGCGGCCGCGGCCGGCGGCCGAGTCGGGAGGATGCGGCGGCGCTCGCGGATGCTGCTCTGCT	14:62429969-62430048 +	intergenic	CAGGCAGCACUCGCGAGCAGCGGCCGC	GCGGCGCUCGCGGAUGCUGCU
ssc-miR-F4-S35	GGCCAGCTCTGCACCCCAGCTTAAGGTGTAACTGGGTTGAATGGCTGGTTCT	14:85077999-85078050 +	ZMIZ1	UGGGUUGAAUGGCUGGUUCU
ssc-miR-F4-S36	GGGGGTCTGGGGGGTGCCTGAGAACCCCAGTTTCCATGCTAGGATATCAGGCCCACAATTCCAGGGCCTCGG	15:114332833-114332904 +	PTPRN	GGGGGUCUGGGGGGUGC
ssc-miR-F4-S37	ACCGGCCCGGGGCTGCCTCCATTTTCTCGGGTGGTGGAGGCGGCCCCGGCCCGGTAT	15:123918864-123918920 +	CAB39	GAGGCGGCCCCGGCCCGGUAU	ACCGGCCCGGGGCUGCCUCCA
ssc-miR-F4-S38	GAACTTGACTATCTAGAGGAATTTTCTTGAGATTTCATCAGTTATTTCTCAGATAATCAGTCATCAT	15:124485684-124485750 +	NCL	GAACUUGACUAUCUAGAGGAA
ssc-miR-F4-S39	AAGCTCCTGCAGGACCGTTGGGGTTAGTGGTGACAAGCTCTGCGGTTCTACAGGAGGATTT	16:16113969-16114029 + ;16:16279304-16279364 +	PDZD2	AAGCUCCUGCAGGACCGUUGG
ssc-miR-F4-S40	GGTGTACGTCGCAGACACGGCTTGGATCCCGCATTGCTGTGACTGTGGTGTACACTAG	16:25453248-25453305 +	NNT	UGUGACUGUGGUGUACACUAG
ssc-miR-F4-S41	CAGGGCTCTGGGTGGGTGTCGTCTGCAGAAATGTCTTCACCCCGTCACCCCCACACAGCCCGACA	16:48870836-48870900 +;16:48958200-48958264	intergenic	UCACCCCCACACAGCCCGACA	CCAGGGCUCUGGGUGGGUGUCG
ssc-miR-F4-S43	GAGGAGGAGGGAAGAAAGGCTGCTGCTGTTCTTCTCGCAGTCTTCCAGCCCTCCCCCTGC	2:128094647-128094706 + 2:128006891-128006950 +	SIL1	GAGGAGGAGGGAAGAAAGGCUGC
ssc-miR-F4-S44	TGTGGCTGTGGCATAGAAAAAATAGGCAGCTCCTTCTGCCACAGGTGCAGA	2:33352882-33352932 +	intergenic	UGUGGCUGUGGCAUAGAAAAAA
ssc-miR-F4-S45	CAGTGTAGGTCATAGACTCAGCTTGGATCTGGTGTTGCTGTGTCTGTGACATCTGCTGGCA	2:43890123-43890183 +	MICAL2	UGUGUCUGUGACAUCUGCUGGCA
ssc-miR-F4-S46	AGCACTTACGGATTCTGGGGGTGTGTGCTCCAGCTGCCCTCAGCATCTTTGGGTGATGT	2:4994287-4994345 +	RELA	AGCACUUACGGAUUCUGGGGG
ssc-miR-F4-S47	TCTTCGCTACCATCAAGACTGTGAACTATCGGCTGCATGCTATGTTCGACCAGGGCGAGATTGTGGAGAAGCGC	2:5034982-5035055 +	KAT5	GGCGAGAUUGUGGAGAAGCGC
ssc-miR-F4-S48	AGGGGTGTAGGAGGTGATGGGTGAAGCATGAGGCAAGCTCACGCCTTCATCTTCCTGCTCCCCAGA	2:52281660-52281725 +	EPOR	AGGGGUGUAGGAGGUGAUGGG
ssc-miR-F4-S51	AGGCCTTCCTGAGCATGCGCAGTTTCCTCCAGCCCTGGGCAAGCCTGCGGAGGTGTGG	2:7537386-7537443 +	intergenic	GGGCAAGCCUGCGGAGGUGUGG	AGGCCUUCCUGAGCAUGCGCAG
ssc-miR-F4-S52	CCTGCGTGGCTTCTCTGTGCAGTCTTTTCTTCTGGGACCTGCACAGGAAGGCCACGGAGGGG	2:76418901-76418962 +	intergenic	CACAGGAAGGCCACGGAGGGG
ssc-miR-F4-S53	GCCGGGCCACCAGAGAACTTGTCATTGATATGTGGCATTCTCTGGTGGCCTAGCAG	2:7848314-7848369 +	FADS2	CAUUCUCUGGUGGCCUAGCAG
ssc-miR-F4-S54	CCTGCCAGGGAGAGGGGACAGCTGGCTTCCCTTTGCTGAGTCCCTCCCCTGGCAGGGG	3:35104093-35104150 +	RHBDF1	CCUGCCAGGGAGAGGGGACAGC
ssc-miR-F4-S55	ACTGCTCCCTTTCTCAGTGCTACCTGAGGACTGGGTAGCAGCGT	3:67662636-67662679 +	ARHGAP25	GAGGACUGGGUAGCAGCGU
ssc-miR-F4-S56	GCCCCCACCTCAGCCTCACCCAGAGGGCATCCCCGGGACAGGAGCCCTGCGGGGGGTGGCGGGGGGGGGCCC	3:897133-897204 +	intergenic	GGUGGCGGGGGGGGGCCC
ssc-miR-F4-S57	CGGCTGCACCAGGACAGGAACTCTTGATTCTAAATTTTTGATAATGGAGTTCCCGTCGTGGTGCAGTGGTT	3:91730065-91730135 +	intergenic	CGGCUGCACCAGGACAGGAACUC
ssc-miR-F4-S59	AGAACCATCTCTCTTATATCTGCCACCTGCCTTCTCTGACCTGCAGATATGAGAGTGTTGGTCCTGA	3:96781105-96781171 +	ENSSSCT00000009304	GAUAUGAGAGUGUUGGUCCUGA
ssc-miR-F4-S60	TGGGGTTCCGAAGGACTAAGAAGTTTATGTGACTATAATTCTTGAGTCCTTTTGAACCCCAAA	4:104560738-104560800+ ; 4:105581425-105581487+ ;4:105429841-105429903 +	intergenic	UUGGGGUUCCGAAGGACUAAGA
ssc-miR-F4-S61	CGGCGTTGCTTCTACAGTGGCTGTGGCTCGACCCCTAGCCTGGGAACTTCCATATGCCGCAGGCGCAGCCACT	4:110985594-110985666 +	intergenic	CGGCGUUGCUUCUACAGUGGCUGUGGCUCG
ssc-miR-F4-S62	TAGGGATTCCACGTTGTCACTGCTGTGTTTGGTTTGCTGCTGTGACACGGGTTCAATCCCCAGC	4:111470025-111470088 +	MAGI3	UAGGGAUUCCACGUUGUCACUG
ssc-miR-F4-S63	AGGGACTGAAAGGCAGGGCAGAAAGCTATCGCTTTTCAGTATAAATTCT	4:116295577-116295625 + ;4:115998460-115998508 +	intergenic	AGGGACUGAAAGGCAGGG
ssc-miR-F4-S64	AACGGAGGCCTCTTACCAGCAAATACGTGAGTGAGTGGTGCTGGAAGCCAGTCCTCCAGTCC	4:123027072-123027133 +	AGL	AACGGAGGCCUCUUACCAGCA
ssc-miR-F4-S65	CTTCCCAGGCCGCACTTCTAGATCCTGATTTAACTGATCAGAAGTGGGTCCAGGAATCT	4:125376084-125376142 +	DPYD	UCAGAAGUGGGUCCAGGAAUCU	CUUCCCAGGCCGCACUUCUAGA
ssc-miR-F4-S66	CGGGGTGTGGGGAGGGCCCTGGGCTCGGGCAGGGGTGTGGGGCCCCGATTCCTCGGCCCCGCG	4:135998187-135998249 +	ENSSSCT00000007618	CGGGGUGUGGGGAGGGCCC
ssc-miR-F4-S67	AGGGGATCTTCAGGGTGGTGACGTGTTAGGAAAATGATTGTTACTAACTTTGCCACTCTGTTTTTCTCCACA	4:37527769-37527840 +	ENSSSCG00000006071	AGGGGAUCUUCAGGGUGGUGAC
ssc-miR-F4-S68	GACTCTGCTTTGTCTTCCAAGCCCACGTGGTGATAAGGGCTTGGAAGACAAAGCAGAGTCAG	4:77404621-77404682 + ;4:77404620-77404644 +; 4:77404657-77404680 +	intergenic	UGGAAGACAAAGCAGAGUCAG
ssc-miR-F4-S69	TAGGAAAAGGGAAGAAGACAATCTGACTGAAGTATGGCTTTCCTTCCTTTTCCTCCT	4:86691038-86691094 +	RCSD1	UAGGAAAAGGGAAGAAGACA
ssc-miR-F4-S70	TCTGGCTACTCATTCTGCCTCTCCTTTACCCTAGTTTTGGTGGAGGCAGCCTGCGTGGCCTGTCA	5:17186859-17186923 +	intergenic	UCUGGCUACUCAUUCUGCCUCU	AGGCAGCCUGCGUGGCCUGU
ssc-miR-F4-S71	TGCGTTCATTCTGTTTGGCCTGGTGTTCTTTCAGCAGGCGGGACAGCATGGTCGCAGT	5:20108129-20108186 +;5:20064108-20064165 +	CD63	UGCGUUCAUUCUGUUUGGCCU
ssc-miR-F4-S72	AGCTCAGGGGGCAGTGGTCCATAAACTGAGCCAGTCAGCCGCCGTTTAACCGCTTTTCCCCTGGCAGT	5:21410684-21410751 +	LRP1	UAACCGCUUUUCCCCUGGCAGU
ssc-miR-F4-S73	CTGGAGGCAGCGGCTGGCTCTCTGGTTGGCTTGTTCCTGAGACCGAAGCCGCCTCCTCAGAG	5:259350-259411 +	ATXN10	GACCGAAGCCGCCUCCUCAGAG
ssc-miR-F4-S74	GCCTGGGTCCCCTCCCCAGAGGTTCAAATTTAATTGCTCTGAGATGTGACCTGGGCAT	5:26991030-26991087 +	intergenic	UCUGAGAUGUGACCUGGGCAU
ssc-miR-F4-S75	GACTTAATGGCTGGCTGGGAGGCAGGGCCAAGGGCCACTGGTTCCTCCCAGCTGGTCATTAATCCT	5:30104060-30104125 +	intergenic	GACUUAAUGGCUGGCUGGGAGG
ssc-miR-F4-S76	CACTCCTCCCCTGTGTGCCAGGTCCTGGGCTAGAAGCTGGCACAGGGGGGTGGGGAGCG	5:3581416-3581474 +	ACO2	CACUCCUCCCCUGUGUGCCAGGU
ssc-miR-F4-S78	CCACCTGCCACAGGGCCTTGGCTGCCTCTTCCCTTGACTGTCACGGACCCTTTGGCAGATGAGT	5:8398674-8398737 +	intergenic	CACGGACCCUUUGGCAGAUGAGU	AACUGUGAGAUCCCGGAUC
ssc-miR-F4-S79	TGGTGTAGGTCGCAGACGCAGCTCAGATCTGGCATTGCTGTGACTGTGGCGTACGCCGGCA	6:114182776-114182836 +	NRD1	UGUGACUGUGGCGUACGCCGGCA
ssc-miR-F4-S80	CGTCTACATCACAGACATAGCTCTGATCCCGAGTTGCTCTGGCTGTGGTGTAGACCGT	6:2352969-2353026 +	ZDHHC7	UCUGGCUGUGGUGUAGACCGU
ssc-miR-F4-S81	TGGCGTAGATCACAGACACAGCTCAGATCTGGCATTGCTGTGGCTGTGGTGTAGGCCAGC	6:28342061-28342120 +	intergenic	UGGCGUAGAUCACAGACACAGC
ssc-miR-F4-S82	CACCCGGCCACACTGCAGCGTCACCTCGGGTTAACCAGCGCTCGGTGCCTGCGTGTTCTGAGGATAAGGTGCAGAGAGTGCCACGTGTT	6:36905648-36905736 +	DHX34	CACCCGGCCACACUGCAGCGUCACCUCGGG	UGAGGAUAAGGUGCAGAGAG
ssc-miR-F4-S83	GCCCCGCTCTGAGGACTGCGCATGATCCAAACTACACTTCCGTGCGCAGACCCATGGGCGGGGTCA	6:38014404-38014469 +	ALDH16A1	GCCCCGCUCUGAGGACUGCGCAUG
ssc-miR-F4-S84	AGGCCTGGGGCTGGCTCGAGGTGGGCTCTCAGGAACAACCGAGCCGCCCCTGGCTCCC	6:38468784-38468841 +	BC1D17	AGGCCUGGGGCUGGCUCGAGG
ssc-miR-F4-S85	TCTGGACTTTGAAATGCGCAAAAGCGTTTTCAGTAGTCCTTGAAG	6:49025404-49025448 +	intergenic	UCUGGACUUUGAAAUGCGCAA
ssc-miR-F4-S86	TGGCGTAGATCACAGACACAGCTTGGATCTGGTGTTGCTGTGGCTGTGGTGTAGGCCAGC	6:53526045-53526103 +	intergenic	UGGCGUAGAUCACAGACACAGC
ssc-miR-F4-S87	GAGTGGGACACGGGCTGGCTGGAGGGACCGGGTGGCTCCAGCCTGACCCCAGCAGGCCCGACTCCTCAC	6:59868237-59868305 +	SDC3	UGAGUGGGACACGGGCUGG
ssc-miR-F4-S88	TGCCCGAGAGCTTGGACCGCGCGTTGCAGTGGGGTGACGCGAGGTTCAGCCCGGGCCTC	7:108120894-108120952 +	intergenic	UGCCCGAGAGCUUGGACCGCGCGU
ssc-miR-F4-S89	CGGGCTGAGCGCCGGCCGAGCCCCCGCCACCCGGGGGGAGGGGGGGGCCTGGGCGACCGTCAGCCCGAGGCC	7:119721713-119721784 +	KCNK13	CGGGCUGAGCGCCGGCCGAG
ssc-miR-F4-S90	TGTGCTGTGCAGTAGGACCCACTGAATAGATAAGATAAGCGGTGGGTCCTACTGCACAGCATAGG	7:120451461-120451525 +	RPS6KA5	UGUGCUGUGCAGUAGGACCCAC
ssc-miR-F4-S91	AGAAGGAAGGATTGGGGTGGCACTTAGATGTCTCTGCTGCAGCCATCCTGATCCTCTGTGTCTTG	7:125498112-125498176 +	intergenic	AGAAGGAAGGAUUGGGGUGGCACUU
ssc-miR-F4-S92	AAGCCAGGTCACGTCTCTGCAGTTACACAGCTCACGAGTGCCTGCTGGGGTGGAACCTGGTCTGT	7:133847446-133847510 +	intergenic	AAGCCAGGUCACGUCUCUGCAG
ssc-miR-F4-S93	GTGAGTGACAGGGGAAGTGGGGATAGACCGGAAGTGAGGAGCCCAGGCCGACCTCTGTCACAGCCTG	7:27866490-27866556 +	RDBP	GUGAGUGACAGGGGAAGUGGGGAU
ssc-miR-F4-S94	TGTCATGCTGGGGAGTGTAGTGAACGTCGTCATGCTTCTCACTGCTCCCCCCGGTGTCCGGC	7:36817965-36818026 +	KCTD20	UGUCAUGCUGGGGAGUGUAGUGA
ssc-miR-F4-S95	GTGGGTGCTCGATGCTAGATGGGCACAGACAATGGTAATAAATAACATCTAGCATCGAGCACCCGCCT	7:4013895-4013962 +	F13A1	UCUAGCAUCGAGCACCCGCCU	AAGGAAUUUGCAGGAAGUGG
ssc-miR-F4-S96	GCCTCTGGCAGGTGCTGTGAAGTCAGTGGCCTGCTGTCTTCCCACCCCCAGAGCAG	7:60664280-60664335 +	PLIN1	UCUUCCCACCCCCAGAGCAG	AGCCUCUGGCAGGUGCUGUGAAGUCA
ssc-miR-F4-S97	GAGCCCATCAGTCCCAGGTAGGGATGTCTCTTTCCTTCAGGGGATCTCCTAGGGACAGAGGGCTGCAA	7:81795637-81795704 +	intergenic	AGGGACAGAGGGCUGCAA
ssc-miR-F4-S98	AGGACTGCGGACGTGCCTGCGGGCCTCTTCCTCGGTAGGGCCAGGAGGCGCGTCCAGCCCGGGGTGC	8:118633306-118633372 +	FGF5	AGGACUGCGGACGUGCC
ssc-miR-F4-S99	GAGGTGGCTCAGATACGTGATGCAGTGGCTGTGGCATAGACCTCAA	8:71186527-71186572 +	intergenic	GUGGCUGUGGCAUAGACCUCAA
ssc-miR-F4-S100	AGGAGGAGCGCTGGAAACGGGGCCACCTCGCTGCAGCCACTGTCCCTGCTCCACGGCTTCTCCCTC	9:48570684-48570749 +	intergenic	AGGAGGAGCGCUGGAAACGGGG
ssc-miR-F4-S101	GTGGGTTCTGCGGAGTGGAGCCCCGACCTTGAGCAGCCCCTTCTGCAGGCCCCGCTG	9:55270313-55270369 +;9:55314864-55314920	ENSSSCT00000016613	CCCCUUCUGCAGGCCCCGCUG	UGGGUUCUGCGGAGUGGAG
ssc-miR-F4-S102	AGGCATCTGTTCTGCAATCTTAGGAAGCAACATGTCCCTAGAAGCAAACGGGTGTCTAC	9:67898865-67898923 +	intergenic	AGGCAUCUGUUCUGCAAUC	AAGCAAACGGGUGUCUACUG
ssc-miR-F4-S103	ACATCACATCCTGGGCACCTGCACACGCAGACGGCTCGTGCACAGATGTGGTCTCG	9:6813241-6813296 +	intergenic	UCGUGCACAGAUGUGGUCUCG
ssc-miR-F4-S104	CATCTGTGGGATTATGACTGAATGTCTTTAAGTCAGAATCCCACCCAGGC	9:99173249-99173298 +	F13A2	CAUCUGUGGGAUUAUGACUGAA
ssc-miR-F4-S105	TGCCTGCCCTCCCGGCTCCAGCTGCCTCCTCCTAGTCCGCAGAGGCCAGAGGGCAGGACGCT	X:122308473-122308534 +	ENSSSCG00000012763	CAGAGGCCAGAGGGCAGGACGCU
ssc-miR-F4-S106	CACAACTCTGGGAAGTACCATTTAGATATGCTATATTGTGAATGGTGCTCCAGGGTTGTACA	X:46896219-46896280 +	GNL3L	CACAACUCUGGGAAGUACCAUUU
ssc-miR-F4-S107	TTGCCCTCTCTGTCTTGGTCTGGATTTTCCCAAACCAGACTCTGAGAGCAGGA	X:7186228-7186280 +;X:7080983-7081035 +	intergenic	AACCAGACUCUGAGAGCAGGA
ssc-miR-F4-S108	AGGGAACCTGGAAAAGCTGAAGGTGTAATATGAAAACCTCAGCAATTCTTGGTTCTCATTT	X:76730895-76730955 +	intergenic	AGGGAACCUGGAAAAGCUGAAG	UCAGCAAUUCUUGGUUCUCAUUU
ssc-miR-F4-S109	TGCTCAGGTCCAGCATTGCTGTGGCTGTAGTGTAAGCTGGCAGCTGTAGCTCTGATTTGACCCCCAGT	X:84470596-84470663 +	intergenic	UAGCUCUGAUUUGACCCCCAGU
