# Supplementary material for: A comprehensive microRNA expression profile of the backfat tissue from castrated and intact full-sib pair male pigs
Source: BMC Genomics. 2014 Jan 20;15:47. doi: 10.1186/1471-2164-15-47 (PMC3901342; doi:10.1186/1471-2164-15-47)
Supplement: Additional file 6 — The predicted target genes of 19 up-regulated microRNAs in the castrated male pigs compared to intact ones. [file 1471-2164-15-47-S6.xls]

## Sheet: miR-199b
Target gene	Gene name	total	8mer	7mer-m8	7mer-1A	total	8mer	7mer-m8	7mer-1A	Repre- sentative miRNA	Total context score	Aggregate PCT	Previous TargetScan publication(s)	Links to sites in UTRs
ZNF776	zinc finger protein 776	1	1	0	0	6	3	2	1	hsa-miR-199b-5p	-1.6	0.71		Sites in UTR
ZNF563	zinc finger protein 563	2	2	0	0	1	0	0	1	hsa-miR-199b-5p	-0.96	0.29		Sites in UTR
ZNF700	zinc finger protein 700	1	1	0	0	2	1	1	0	hsa-miR-199b-5p	-0.91	< 0.1		Sites in UTR
LEPREL1	leprecan-like 1	1	1	0	0	1	1	0	0	hsa-miR-199b-5p	-0.68	0.4		Sites in UTR
DKFZp667G2110	hypothetical protein DKFZp667G2110	1	1	0	0	1	0	1	0	hsa-miR-199b-5p	-0.57	0.87		Sites in UTR
SULF1	sulfatase 1	2	1	0	1	0	0	0	0	hsa-miR-199b-5p	-0.53	0.95	2007	Sites in UTR
ARHGAP21	Rho GTPase activating protein 21	1	1	0	0	0	0	0	0	hsa-miR-199b-5p	-0.51	0.83	2005, 2007	Sites in UTR
PLXNA2	plexin A2	1	1	0	0	3	0	1	2	hsa-miR-199b-5p	-0.5	0.91	2007	Sites in UTR
D4S234E	DNA segment on chromosome 4 (unique) 234 expressed sequence	1	1	0	0	0	0	0	0	hsa-miR-199b-5p	-0.5	0.73		Sites in UTR
RAB21	RAB21, member RAS oncogene family	1	1	0	0	0	0	0	0	hsa-miR-199b-5p	-0.5	0.37		Sites in UTR
IPO8	importin 8	1	1	0	0	1	0	0	1	hsa-miR-199b-5p	-0.48	0.35		Sites in UTR
HDLBP	high density lipoprotein binding protein	1	1	0	0	0	0	0	0	hsa-miR-199b-5p	-0.45	0.92	2007	Sites in UTR
AUTS2	autism susceptibility candidate 2	1	1	0	0	0	0	0	0	hsa-miR-199b-5p	-0.44	0.47	2005, 2007	Sites in UTR
C1GALT1	core 1 synthase, glycoprotein-N-acetylgalactosamine 3-beta-galactosyltransferase, 1	1	1	0	0	0	0	0	0	hsa-miR-199b-5p	-0.43	0.14		Sites in UTR
TBC1D14	TBC1 domain family, member 14	1	1	0	0	0	0	0	0	hsa-miR-199b-5p	-0.43	0.77		Sites in UTR
RGS10	regulator of G-protein signaling 10	1	1	0	0	0	0	0	0	hsa-miR-199b-5p	-0.42	< 0.1		Sites in UTR
SRRM1	serine/arginine repetitive matrix 1	1	1	0	0	0	0	0	0	hsa-miR-199b-5p	-0.38	0.71		Sites in UTR
GLIPR1	GLI pathogenesis-related 1 (glioma)	1	1	0	0	0	0	0	0	hsa-miR-199b-5p	-0.38	< 0.1		Sites in UTR
WNT2	wingless-type MMTV integration site family member 2	1	1	0	0	0	0	0	0	hsa-miR-199b-5p	-0.38	0.67		Sites in UTR
JAG1	jagged 1 (Alagille syndrome)	1	0	1	0	1	0	0	1	hsa-miR-199b-5p	-0.37	0.42		Sites in UTR
CCDC120	coiled-coil domain containing 120	1	1	0	0	1	0	1	0	hsa-miR-199b-5p	-0.35	0.89	2007	Sites in UTR
LARGE	like-glycosyltransferase	1	1	0	0	0	0	0	0	hsa-miR-199b-5p	-0.35	0.89	2005, 2007	Sites in UTR
UBL3	ubiquitin-like 3	1	1	0	0	0	0	0	0	hsa-miR-199b-5p	-0.33	0.32		Sites in UTR
ATXN7	ataxin 7	1	1	0	0	0	0	0	0	hsa-miR-199b-5p	-0.33	0.85	2005, 2007	Sites in UTR
CCNL1	cyclin L1	1	0	1	0	0	0	0	0	hsa-miR-199b-5p	-0.33	0.29	2005, 2007	Sites in UTR
ODZ4	odz, odd Oz/ten-m homolog 4 (Drosophila)	1	1	0	0	0	0	0	0	hsa-miR-199b-5p	-0.32	0.67		Sites in UTR
STK4	serine/threonine kinase 4	1	0	1	0	0	0	0	0	hsa-miR-199b-5p	-0.32	0.69	2005, 2007	Sites in UTR
UBAP1	ubiquitin associated protein 1	1	0	1	0	0	0	0	0	hsa-miR-199b-5p	-0.32	0.54	2005, 2007	Sites in UTR
SRGAP3	SLIT-ROBO Rho GTPase activating protein 3	1	0	0	1	2	1	1	0	hsa-miR-199b-5p	-0.3	0.65	2005, 2007	Sites in UTR
C20orf3	chromosome 20 open reading frame 3	1	0	1	0	0	0	0	0	hsa-miR-199b-5p	-0.29	0.22		Sites in UTR
PARP12	poly (ADP-ribose) polymerase family, member 12	1	1	0	0	0	0	0	0	hsa-miR-199b-5p	-0.29	0.51	2007	Sites in UTR
USP46	ubiquitin specific peptidase 46	1	0	0	1	1	0	1	0	hsa-miR-199b-5p	-0.29	0.48		Sites in UTR
POMGNT1	protein O-linked mannose beta1,2-N-acetylglucosaminyltransferase	1	1	0	0	0	0	0	0	hsa-miR-199b-5p	-0.28	< 0.1		Sites in UTR
PAQR9	progestin and adipoQ receptor family member IX	1	0	0	1	1	0	0	1	hsa-miR-199b-5p	-0.26	0.49		Sites in UTR
KIAA2018	KIAA2018	1	0	1	0	0	0	0	0	hsa-miR-199b-5p	-0.26	0.55	2007	Sites in UTR
R3HDM2	R3H domain containing 2	1	0	1	0	0	0	0	0	hsa-miR-199b-5p	-0.26	0.42		Sites in UTR
C9orf5	chromosome 9 open reading frame 5	1	0	1	0	0	0	0	0	hsa-miR-199b-5p	-0.26	0.65		Sites in UTR
MIER3	mesoderm induction early response 1, family member 3	1	0	0	1	0	0	0	0	hsa-miR-199b-5p	-0.24	0.46	2007	Sites in UTR
KCNU1	potassium channel, subfamily U, member 1	1	0	0	1	0	0	0	0	hsa-miR-199b-5p	-0.23	0.45		Sites in UTR
MTMR3	myotubularin related protein 3	1	0	0	1	1	0	1	0	hsa-miR-199b-5p	-0.23	0.67	2005, 2007	Sites in UTR
KIAA1853	KIAA1853	1	0	1	0	1	0	0	1	hsa-miR-199b-5p	-0.23	0.6		Sites in UTR
FAM116A	family with sequence similarity 116, member A	1	0	1	0	0	0	0	0	hsa-miR-199b-5p	-0.22	0.61	2007	Sites in UTR
WNK3	WNK lysine deficient protein kinase 3	1	0	1	0	0	0	0	0	hsa-miR-199b-5p	-0.22	0.56	2005, 2007	Sites in UTR
RORB	RAR-related orphan receptor B	1	0	1	0	0	0	0	0	hsa-miR-199b-5p	-0.22	0.28	2005, 2007	Sites in UTR
ITGA4	integrin, alpha 4 (antigen CD49D, alpha 4 subunit of VLA-4 receptor)	1	0	1	0	0	0	0	0	hsa-miR-199b-5p	-0.21	0.27		Sites in UTR
NUPL1	nucleoporin like 1	1	0	0	1	0	0	0	0	hsa-miR-199b-5p	-0.21	0.53	2005, 2007	Sites in UTR
GPATCH8	G patch domain containing 8	1	0	0	1	0	0	0	0	hsa-miR-199b-5p	-0.21	0.51		Sites in UTR
DEPDC1B	DEP domain containing 1B	1	0	1	0	0	0	0	0	hsa-miR-199b-5p	-0.21	0.34		Sites in UTR
DYNC2LI1	dynein, cytoplasmic 2, light intermediate chain 1	1	0	0	1	0	0	0	0	hsa-miR-199b-5p	-0.2	0.53		Sites in UTR
ROCK1	Rho-associated, coiled-coil containing protein kinase 1	1	0	0	1	0	0	0	0	hsa-miR-199b-5p	-0.2	0.46	2007	Sites in UTR
ATXN7L1	ataxin 7-like 1	1	1	0	0	0	0	0	0	hsa-miR-199b-5p	-0.2	0.29		Sites in UTR
ADRBK2	adrenergic, beta, receptor kinase 2	1	0	1	0	1	0	1	0	hsa-miR-199b-5p	-0.19	0.55		Sites in UTR
TRPM4	transient receptor potential cation channel, subfamily M, member 4	1	0	1	0	0	0	0	0	hsa-miR-199b-5p	-0.19	0.19		Sites in UTR
ERLIN1	ER lipid raft associated 1	1	0	0	1	0	0	0	0	hsa-miR-199b-5p	-0.19	0.66	2007	Sites in UTR
JUNB	jun B proto-oncogene	1	1	0	0	0	0	0	0	hsa-miR-199b-5p	-0.18	0.28	2005, 2007	Sites in UTR
CNN1	calponin 1, basic, smooth muscle	1	0	0	1	0	0	0	0	hsa-miR-199b-5p	-0.18	0.46	2005, 2007	Sites in UTR
ACVR1B	activin A receptor, type IB	1	1	0	0	0	0	0	0	hsa-miR-199b-5p	-0.17	0.89	2005, 2007	Sites in UTR
TM9SF3	transmembrane 9 superfamily member 3	1	0	1	0	0	0	0	0	hsa-miR-199b-5p	-0.17	0.37		Sites in UTR
ITCH	itchy E3 ubiquitin protein ligase homolog (mouse)	1	0	0	1	0	0	0	0	hsa-miR-199b-5p	-0.17	0.49		Sites in UTR
TANC2	tetratricopeptide repeat, ankyrin repeat and coiled-coil containing 2	1	0	1	0	0	0	0	0	hsa-miR-199b-5p	-0.15	0.23		Sites in UTR
UBE2Q1	ubiquitin-conjugating enzyme E2Q family member 1	1	0	0	1	1	0	0	1	hsa-miR-199b-5p	-0.15	0.65	2007	Sites in UTR
HEXIM1	hexamethylene bis-acetamide inducible 1	1	0	0	1	0	0	0	0	hsa-miR-199b-5p	-0.14	0.51		Sites in UTR
YPEL1	yippee-like 1 (Drosophila)	1	1	0	0	0	0	0	0	hsa-miR-199b-5p	-0.13	0.59		Sites in UTR
PPP1R12A	protein phosphatase 1, regulatory (inhibitor) subunit 12A	1	0	0	1	0	0	0	0	hsa-miR-199b-5p	-0.11	0.44	2005, 2007	Sites in UTR
DDX6	DEAD (Asp-Glu-Ala-Asp) box polypeptide 6	1	0	0	1	0	0	0	0	hsa-miR-199b-5p	-0.1	0.68		Sites in UTR
GPR124	G protein-coupled receptor 124	1	0	0	1	0	0	0	0	hsa-miR-199b-5p	-0.1	0.74	2005, 2007	Sites in UTR
SLC35E4	solute carrier family 35, member E4	1	0	0	1	0	0	0	0	hsa-miR-199b-5p	-0.06	0.46		Sites in UTR
HOXB6	homeobox B6	1	0	0	1	0	0	0	0	hsa-miR-199b-5p	-0.06	0.5	2005, 2007	Sites in UTR

## Sheet: miR-10a
Target gene	Gene name	total	8mer	7mer-m8	7mer-1A	total	8mer	7mer-m8	7mer-1A	Repre- sentative miRNA	Total context score	Aggregate PCT	Previous TargetScan publication(s)	Links to sites in UTRs
ARSJ	arylsulfatase family, member J	1	1	0	0	1	1	0	0	hsa-miR-10a	-0.79	0.15	2007	Sites in UTR
BDNF	brain-derived neurotrophic factor	1	1	0	0	0	0	0	0	hsa-miR-10a	-0.58	0.55	2005, 2007	Sites in UTR
SOBP	sine oculis binding protein homolog (Drosophila)	2	2	0	0	0	0	0	0	hsa-miR-10a	-0.58	0.37	2007	Sites in UTR
CRLF3	cytokine receptor-like factor 3	1	1	0	0	1	0	1	0	hsa-miR-10a	-0.56	0.39		Sites in UTR
TFAP2C	transcription factor AP-2 gamma (activating enhancer binding protein 2 gamma)	1	1	0	0	0	0	0	0	hsa-miR-10a	-0.52	0.11	2005, 2007	Sites in UTR
ELOVL2	elongation of very long chain fatty acids (FEN1/Elo2, SUR4/Elo3, yeast)-like 2	1	1	0	0	0	0	0	0	hsa-miR-10a	-0.5	< 0.1		Sites in UTR
WNK3	WNK lysine deficient protein kinase 3	1	0	1	0	2	0	1	1	hsa-miR-10a	-0.47	< 0.1	2005, 2007	Sites in UTR
NOPE	neighbor of Punc E11	1	1	0	0	0	0	0	0	hsa-miR-10a	-0.46	0.54		Sites in UTR
EBF2	early B-cell factor 2	1	1	0	0	0	0	0	0	hsa-miR-10a	-0.45	0.19	2005, 2007	Sites in UTR
CNOT6	CCR4-NOT transcription complex, subunit 6	1	0	1	0	1	0	1	0	hsa-miR-10a	-0.45	< 0.1	2005, 2007	Sites in UTR
CSMD1	CUB and Sushi multiple domains 1	1	0	1	0	1	0	1	0	hsa-miR-10a	-0.45	0.58	2005, 2007	Sites in UTR
HOXA3	homeobox A3	1	1	0	0	0	0	0	0	hsa-miR-10a	-0.44	0.55	2005, 2007	Sites in UTR
KCNA6	potassium voltage-gated channel, shaker-related subfamily, member 6	1	1	0	0	0	0	0	0	hsa-miR-10a	-0.43	< 0.1		Sites in UTR
TBX5	T-box 5	1	1	0	0	0	0	0	0	hsa-miR-10a	-0.42	0.55	2005, 2007	Sites in UTR
KLF11	Kruppel-like factor 11	1	1	0	0	0	0	0	0	hsa-miR-10a	-0.41	0.58	2005, 2007	Sites in UTR
BCL2L11	BCL2-like 11 (apoptosis facilitator)	1	1	0	0	0	0	0	0	hsa-miR-10a	-0.41	0.58	2007	Sites in UTR
TMEM132B	transmembrane protein 132B	1	1	0	0	0	0	0	0	hsa-miR-10a	-0.41	0.55		Sites in UTR
CEP350	centrosomal protein 350kDa	1	1	0	0	1	0	0	1	hsa-miR-10a	-0.4	< 0.1	2007	Sites in UTR
XRN1	5'-3' exoribonuclease 1	1	1	0	0	0	0	0	0	hsa-miR-10a	-0.39	0.54	2005, 2007	Sites in UTR
HOXB3	homeobox B3	1	1	0	0	0	0	0	0	hsa-miR-10a	-0.38	0.55	2007	Sites in UTR
GATA6	GATA binding protein 6	1	1	0	0	0	0	0	0	hsa-miR-10a	-0.38	0.27	2005, 2007	Sites in UTR
ANK1	ankyrin 1, erythrocytic	1	1	0	0	0	0	0	0	hsa-miR-10a	-0.38	0.14		Sites in UTR
SMAP1	stromal membrane-associated GTPase-activating protein 1	1	1	0	0	0	0	0	0	hsa-miR-10a	-0.37	0.12	2007	Sites in UTR
RNF186	ring finger protein 186	1	1	0	0	0	0	0	0	hsa-miR-10a	-0.36	0.13		Sites in UTR
MAP4K4	mitogen-activated protein kinase kinase kinase kinase 4	1	1	0	0	0	0	0	0	hsa-miR-10a	-0.36	< 0.1		Sites in UTR
MDGA2	MAM domain containing glycosylphosphatidylinositol anchor 2	1	1	0	0	0	0	0	0	hsa-miR-10a	-0.36	0.32	2005, 2007	Sites in UTR
KCTD16	potassium channel tetramerisation domain containing 16	1	1	0	0	0	0	0	0	hsa-miR-10a	-0.36	0.55	2005, 2007	Sites in UTR
USP46	ubiquitin specific peptidase 46	1	0	1	0	1	0	1	0	hsa-miR-10a	-0.35	0.52	2007	Sites in UTR
TIAM1	T-cell lymphoma invasion and metastasis 1	1	1	0	0	0	0	0	0	hsa-miR-10a	-0.33	0.42	2007	Sites in UTR
EPHA2	EPH receptor A2	1	1	0	0	0	0	0	0	hsa-miR-10a	-0.31	< 0.1		Sites in UTR
GALNT1	UDP-N-acetyl-alpha-D-galactosamine:polypeptide N-acetylgalactosaminyltransferase 1 (GalNAc-T1)	1	0	1	0	0	0	0	0	hsa-miR-10a	-0.31	0.58	2005, 2007	Sites in UTR
BCR	breakpoint cluster region	1	0	1	0	1	0	1	0	hsa-miR-10a	-0.31	0.5		Sites in UTR
FNBP1L	formin binding protein 1-like	1	0	1	0	0	0	0	0	hsa-miR-10a	-0.3	< 0.1	2007	Sites in UTR
RAP2A	RAP2A, member of RAS oncogene family	1	0	1	0	1	0	1	0	hsa-miR-10a	-0.3	< 0.1	2005, 2007	Sites in UTR
TRIM2	tripartite motif-containing 2	1	1	0	0	0	0	0	0	hsa-miR-10a	-0.3	0.31	2007	Sites in UTR
TXLNB	taxilin beta	1	1	0	0	0	0	0	0	hsa-miR-10a	-0.29	< 0.1		Sites in UTR
E2F7	E2F transcription factor 7	1	0	0	1	1	0	0	1	hsa-miR-10a	-0.29	0.39	2005, 2007	Sites in UTR
BAZ1B	bromodomain adjacent to zinc finger domain, 1B	1	0	1	0	0	0	0	0	hsa-miR-10a	-0.29	0.55	2005, 2007	Sites in UTR
PIK3CA	phosphoinositide-3-kinase, catalytic, alpha polypeptide	1	0	1	0	0	0	0	0	hsa-miR-10a	-0.29	0.35		Sites in UTR
TMOD1	tropomodulin 1	1	1	0	0	0	0	0	0	hsa-miR-10a	-0.29	< 0.1	2005, 2007	Sites in UTR
IL1RAPL1	interleukin 1 receptor accessory protein-like 1	1	0	1	0	0	0	0	0	hsa-miR-10a	-0.29	< 0.1	2005, 2007	Sites in UTR
CUGBP2	CUG triplet repeat, RNA binding protein 2	1	0	1	0	0	0	0	0	hsa-miR-10a	-0.28	0.47	2007	Sites in UTR
JARID2	jumonji, AT rich interactive domain 2	1	0	1	0	0	0	0	0	hsa-miR-10a	-0.28	0.47		Sites in UTR
ST8SIA1	ST8 alpha-N-acetyl-neuraminide alpha-2,8-sialyltransferase 1	1	0	0	1	0	0	0	0	hsa-miR-10a	-0.26	0.14		Sites in UTR
SSX2IP	synovial sarcoma, X breakpoint 2 interacting protein	1	0	1	0	0	0	0	0	hsa-miR-10a	-0.26	0.56		Sites in UTR
P15RS	cyclin-dependent kinase 2B-inhibitor-related protein	1	1	0	0	0	0	0	0	hsa-miR-10a	-0.26	0.39	2005, 2007	Sites in UTR
ATCAY	ataxia, cerebellar, Cayman type	1	1	0	0	1	0	1	0	hsa-miR-10a	-0.26	< 0.1		Sites in UTR
GTF2H1	general transcription factor IIH, polypeptide 1, 62kDa	1	1	0	0	0	0	0	0	hsa-miR-10a	-0.26	0.19	2005, 2007	Sites in UTR
NEDD4	neural precursor cell expressed, developmentally down-regulated 4	1	0	1	0	0	0	0	0	hsa-miR-10a	-0.26	0.56		Sites in UTR
MAPRE1	microtubule-associated protein, RP/EB family, member 1	1	0	1	0	0	0	0	0	hsa-miR-10a	-0.26	0.12	2005, 2007	Sites in UTR
TMEM167B	transmembrane protein 167B	1	1	0	0	0	0	0	0	hsa-miR-10a	-0.26	< 0.1		Sites in UTR
HAS3	hyaluronan synthase 3	1	0	1	0	1	0	1	0	hsa-miR-10a	-0.26	0.56	2005, 2007	Sites in UTR
TMEM170B	transmembrane protein 170B	1	0	1	0	0	0	0	0	hsa-miR-10a	-0.25	0.58		Sites in UTR
E2F3	E2F transcription factor 3	1	0	1	0	0	0	0	0	hsa-miR-10a	-0.25	< 0.1	2005, 2007	Sites in UTR
GABRB2	gamma-aminobutyric acid (GABA) A receptor, beta 2	1	1	0	0	0	0	0	0	hsa-miR-10a	-0.24	0.52	2007	Sites in UTR
SDC1	syndecan 1	1	1	0	0	0	0	0	0	hsa-miR-10a	-0.24	0.52	2005, 2007	Sites in UTR
SHANK3	SH3 and multiple ankyrin repeat domains 3	1	0	1	0	1	0	1	0	hsa-miR-10a	-0.24	< 0.1	2007	Sites in UTR
ANKFY1	ankyrin repeat and FYVE domain containing 1	1	0	1	0	0	0	0	0	hsa-miR-10a	-0.23	0.58	2005, 2007	Sites in UTR
PALM2	paralemmin 2	1	0	1	0	1	0	0	1	hsa-miR-10a	-0.23	0.58	2007	Sites in UTR
PAPD5	PAP associated domain containing 5	1	0	1	0	0	0	0	0	hsa-miR-10a	-0.23	0.58	2007	Sites in UTR
MAPKBP1	mitogen-activated protein kinase binding protein 1	1	1	0	0	0	0	0	0	hsa-miR-10a	-0.23	0.52	2005, 2007	Sites in UTR
LOC440093	histone H3-like	1	0	1	0	0	0	0	0	hsa-miR-10a	-0.22	< 0.1	2007	Sites in UTR
MED1	mediator complex subunit 1	1	0	1	0	1	0	1	0	hsa-miR-10a	-0.22	< 0.1		Sites in UTR
NONO	non-POU domain containing, octamer-binding	1	0	1	0	0	0	0	0	hsa-miR-10a	-0.22	< 0.1	2007	Sites in UTR
EPHA8	EPH receptor A8	2	0	1	1	0	0	0	0	hsa-miR-10a	-0.22	0.68	2005, 2007	Sites in UTR
AAK1	AP2 associated kinase 1	1	0	1	0	2	1	1	0	hsa-miR-10a	-0.22	0.58		Sites in UTR
HOXD10	homeobox D10	1	0	0	1	0	0	0	0	hsa-miR-10a	-0.22	0.15	2005, 2007	Sites in UTR
CDK6	cyclin-dependent kinase 6	1	0	0	1	2	0	2	0	hsa-miR-10a	-0.21	0.31		Sites in UTR
SMAD2	SMAD family member 2	1	1	0	0	0	0	0	0	hsa-miR-10a	-0.22	< 0.1		Sites in UTR
BACH2	BTB and CNC homology 1, basic leucine zipper transcription factor 2	1	0	1	0	0	0	0	0	hsa-miR-10a	-0.21	0.58	2005, 2007	Sites in UTR
PRRT3	proline-rich transmembrane protein 3	1	0	1	0	0	0	0	0	hsa-miR-10a	-0.21	0.57	2007	Sites in UTR
TNRC6B	trinucleotide repeat containing 6B	1	1	0	0	1	0	0	1	hsa-miR-10a	-0.21	0.47	2007	Sites in UTR
CALCR	calcitonin receptor	1	0	1	0	0	0	0	0	hsa-miR-10a	-0.21	< 0.1		Sites in UTR
PRNPIP	prion protein interacting protein	1	1	0	0	0	0	0	0	hsa-miR-10a	-0.21	< 0.1	2007	Sites in UTR
NR5A2	nuclear receptor subfamily 5, group A, member 2	1	0	0	1	0	0	0	0	hsa-miR-10a	-0.21	0.29	2005, 2007	Sites in UTR
RP5-1022P6.2	hypothetical protein KIAA1434	1	0	0	1	0	0	0	0	hsa-miR-10a	-0.2	0.35	2007	Sites in UTR
UBE2I	ubiquitin-conjugating enzyme E2I (UBC9 homolog, yeast)	1	0	1	0	0	0	0	0	hsa-miR-10a	-0.2	< 0.1		Sites in UTR
USP25	ubiquitin specific peptidase 25	1	0	1	0	0	0	0	0	hsa-miR-10a	-0.2	< 0.1		Sites in UTR
BCL6	B-cell CLL/lymphoma 6 (zinc finger protein 51)	1	0	1	0	0	0	0	0	hsa-miR-10a	-0.2	0.39	2005, 2007	Sites in UTR
ODZ2	odz, odd Oz/ten-m homolog 2 (Drosophila)	1	0	1	0	0	0	0	0	hsa-miR-10a	-0.2	0.45	2007	Sites in UTR
KIAA1462	KIAA1462	1	0	1	0	0	0	0	0	hsa-miR-10a	-0.2	0.29		Sites in UTR
HSPC159	galectin-related protein	1	0	0	1	1	0	1	0	hsa-miR-10a	-0.19	0.41		Sites in UTR
LANCL1	LanC lantibiotic synthetase component C-like 1 (bacterial)	1	0	1	0	0	0	0	0	hsa-miR-10a	-0.19	< 0.1		Sites in UTR
BAZ2B	bromodomain adjacent to zinc finger domain, 2B	1	0	1	0	0	0	0	0	hsa-miR-10a	-0.19	< 0.1	2005, 2007	Sites in UTR
C10orf119	chromosome 10 open reading frame 119	1	0	1	0	0	0	0	0	hsa-miR-10a	-0.19	< 0.1		Sites in UTR
RNF180	ring finger protein 180	1	0	0	1	0	0	0	0	hsa-miR-10a	-0.19	0.28		Sites in UTR
WWC2	WW and C2 domain containing 2	1	1	0	0	0	0	0	0	hsa-miR-10a	-0.19	0.17		Sites in UTR
CTNNBIP1	catenin, beta interacting protein 1	1	0	1	0	0	0	0	0	hsa-miR-10a	-0.18	0.58	2005, 2007	Sites in UTR
HNRNPD	heterogeneous nuclear ribonucleoprotein D (AU-rich element RNA binding protein 1, 37kDa)	1	0	1	0	0	0	0	0	hsa-miR-10a	-0.18	0.58		Sites in UTR
FBXO30	F-box protein 30	1	0	1	0	0	0	0	0	hsa-miR-10a	-0.18	0.56		Sites in UTR
IGSF1	immunoglobulin superfamily, member 1	1	0	1	0	0	0	0	0	hsa-miR-10a	-0.18	0.54		Sites in UTR
C14orf28	chromosome 14 open reading frame 28	1	0	1	0	0	0	0	0	hsa-miR-10a	-0.18	0.57		Sites in UTR
STARD13	StAR-related lipid transfer (START) domain containing 13	1	0	1	0	0	0	0	0	hsa-miR-10a	-0.18	< 0.1		Sites in UTR
SERPINE1	serpin peptidase inhibitor, clade E (nexin, plasminogen activator inhibitor type 1), member 1	1	0	1	0	0	0	0	0	hsa-miR-10a	-0.18	< 0.1		Sites in UTR
PDE4A	phosphodiesterase 4A, cAMP-specific (phosphodiesterase E2 dunce homolog, Drosophila)	1	0	1	0	0	0	0	0	hsa-miR-10a	-0.17	0.57		Sites in UTR
ZMYND11	zinc finger, MYND domain containing 11	1	0	1	0	0	0	0	0	hsa-miR-10a	-0.17	0.39	2005, 2007	Sites in UTR
TBL1X	transducin (beta)-like 1X-linked	1	0	1	0	0	0	0	0	hsa-miR-10a	-0.17	< 0.1		Sites in UTR
ZFAND5	zinc finger, AN1-type domain 5	1	0	1	0	0	0	0	0	hsa-miR-10a	-0.17	0.56		Sites in UTR
SLC23A3	solute carrier family 23 (nucleobase transporters), member 3	1	0	1	0	0	0	0	0	hsa-miR-10a	-0.17	< 0.1		Sites in UTR
CTDSPL	CTD (carboxy-terminal domain, RNA polymerase II, polypeptide A) small phosphatase-like	1	0	1	0	1	0	1	0	hsa-miR-10a	-0.17	< 0.1	2005, 2007	Sites in UTR
AGPAT3	1-acylglycerol-3-phosphate O-acyltransferase 3	1	0	1	0	0	0	0	0	hsa-miR-10a	-0.16	0.58		Sites in UTR
SCARB2	scavenger receptor class B, member 2	1	0	0	1	0	0	0	0	hsa-miR-10a	-0.16	0.37	2005, 2007	Sites in UTR
SFRS1	splicing factor, arginine/serine-rich 1 (splicing factor 2, alternate splicing factor)	1	0	1	0	0	0	0	0	hsa-miR-10a	-0.16	0.58	2005, 2007	Sites in UTR
SNX4	sorting nexin 4	1	0	0	1	0	0	0	0	hsa-miR-10a	-0.16	0.25	2005, 2007	Sites in UTR
LHFPL4	lipoma HMGIC fusion partner-like 4	1	1	0	0	0	0	0	0	hsa-miR-10a	-0.16	0.51	2007	Sites in UTR
MYT1L	myelin transcription factor 1-like	1	0	1	0	0	0	0	0	hsa-miR-10a	-0.16	0.47		Sites in UTR
CHL1	cell adhesion molecule with homology to L1CAM (close homolog of L1)	1	0	1	0	0	0	0	0	hsa-miR-10a	-0.16	0.18		Sites in UTR
NFAT5	nuclear factor of activated T-cells 5, tonicity-responsive	1	0	1	0	0	0	0	0	hsa-miR-10a	-0.16	0.52	2005, 2007	Sites in UTR
TPM4	tropomyosin 4	1	0	0	1	0	0	0	0	hsa-miR-10a	-0.15	0.32		Sites in UTR
DVL3	dishevelled, dsh homolog 3 (Drosophila)	1	0	1	0	0	0	0	0	hsa-miR-10a	-0.15	< 0.1		Sites in UTR
MTF2	metal response element binding transcription factor 2	1	0	1	0	0	0	0	0	hsa-miR-10a	-0.15	< 0.1		Sites in UTR
DPF2	D4, zinc and double PHD fingers family 2	1	0	1	0	0	0	0	0	hsa-miR-10a	-0.15	< 0.1		Sites in UTR
KL	klotho	1	0	1	0	0	0	0	0	hsa-miR-10a	-0.15	< 0.1	2005, 2007	Sites in UTR
CAMK2G	calcium/calmodulin-dependent protein kinase (CaM kinase) II gamma	1	0	1	0	0	0	0	0	hsa-miR-10a	-0.14	0.28	2005, 2007	Sites in UTR
ITGB8	integrin, beta 8	1	1	0	0	0	0	0	0	hsa-miR-10a	-0.14	0.51	2007	Sites in UTR
NUP50	nucleoporin 50kDa	1	0	0	1	0	0	0	0	hsa-miR-10a	-0.14	0.23	2007	Sites in UTR
FRS2	fibroblast growth factor receptor substrate 2	1	0	1	0	0	0	0	0	hsa-miR-10a	-0.14	0.48		Sites in UTR
ESRRG	estrogen-related receptor gamma	1	1	0	0	0	0	0	0	hsa-miR-10a	-0.14	0.27	2005, 2007	Sites in UTR
IPO8	importin 8	1	0	0	1	0	0	0	0	hsa-miR-10a	-0.13	0.19		Sites in UTR
ACTG1	actin, gamma 1	1	0	0	1	0	0	0	0	hsa-miR-10a	-0.13	0.36	2005, 2007	Sites in UTR
CRK	v-crk sarcoma virus CT10 oncogene homolog (avian)	1	0	0	1	0	0	0	0	hsa-miR-10a	-0.13	0.31	2005, 2007	Sites in UTR
CLCN5	chloride channel 5 (nephrolithiasis 2, X-linked, Dent disease)	1	0	1	0	0	0	0	0	hsa-miR-10a	-0.12	0.57		Sites in UTR
KIAA1553	KIAA1553	1	1	0	0	0	0	0	0	hsa-miR-10a	-0.12	< 0.1		Sites in UTR
ARNT	aryl hydrocarbon receptor nuclear translocator	1	0	1	0	0	0	0	0	hsa-miR-10a	-0.12	< 0.1	2005, 2007	Sites in UTR
BRUNOL6	bruno-like 6, RNA binding protein (Drosophila)	1	0	1	0	0	0	0	0	hsa-miR-10a	-0.12	< 0.1	2005, 2007	Sites in UTR
UBXD7	UBX domain containing 7	1	1	0	0	0	0	0	0	hsa-miR-10a	-0.12	< 0.1		Sites in UTR
KLC2	kinesin light chain 2	1	0	0	1	0	0	0	0	hsa-miR-10a	-0.11	0.31	2005, 2007	Sites in UTR
DLGAP2	discs, large (Drosophila) homolog-associated protein 2	1	0	0	1	1	0	1	0	hsa-miR-10a	-0.11	0.41	2005, 2007	Sites in UTR
ASXL1	additional sex combs like 1 (Drosophila)	1	0	1	0	0	0	0	0	hsa-miR-10a	-0.11	< 0.1	2005, 2007	Sites in UTR
RASL10B	RAS-like, family 10, member B	1	0	1	0	0	0	0	0	hsa-miR-10a	-0.1	< 0.1		Sites in UTR
ABBA-1	actin-bundling protein with BAIAP2 homology	1	0	1	0	0	0	0	0	hsa-miR-10a	-0.09	0.25	2007	Sites in UTR
CHST3	carbohydrate (chondroitin 6) sulfotransferase 3	1	0	1	0	0	0	0	0	hsa-miR-10a	-0.09	< 0.1		Sites in UTR
BTRC	beta-transducin repeat containing	1	0	1	0	0	0	0	0	hsa-miR-10a	-0.08	< 0.1	2005, 2007	Sites in UTR
KCTD17	potassium channel tetramerisation domain containing 17	1	0	1	0	0	0	0	0	hsa-miR-10a	-0.08	< 0.1	2007	Sites in UTR
MYCBP	c-myc binding protein	1	0	1	0	0	0	0	0	hsa-miR-10a	-0.08	< 0.1		Sites in UTR
NAV1	neuron navigator 1	1	0	1	0	0	0	0	0	hsa-miR-10a	-0.07	< 0.1		Sites in UTR
FLJ36031	hypothetical protein FLJ36031	1	0	0	1	0	0	0	0	hsa-miR-10a	-0.07	0.4	2005, 2007	Sites in UTR
PURB	purine-rich element binding protein B	1	0	1	0	0	0	0	0	hsa-miR-10a	-0.07	0.58	2005, 2007	Sites in UTR
KIAA0247	KIAA0247	1	0	1	0	1	0	0	1	hsa-miR-10a	-0.04	0.13		Sites in UTR
SMCR8	Smith-Magenis syndrome chromosome region, candidate 8	1	0	0	1	0	0	0	0	hsa-miR-10a	-0.04	0.21		Sites in UTR
ANKRD12	ankyrin repeat domain 12	1	0	0	1	0	0	0	0	hsa-miR-10a	-0.01	0.35		Sites in UTR
SPTY2D1	SPT2, Suppressor of Ty, domain containing 1 (S. cerevisiae)	1	0	0	1	0	0	0	0	hsa-miR-10a	-0.01	0.28	2007	Sites in UTR
NFASC	neurofascin homolog (chicken)	1	1	0	0	1	0	1	0	hsa-miR-10a	0	0.46	2005, 2007	Sites in UTR
SLC25A1	solute carrier family 25 (mitochondrial carrier; citrate transporter), member 1	1	0	1	0	0	0	0	0	hsa-miR-10a	0	< 0.1	2005, 2007	Sites in UTR
ZNF706	zinc finger protein 706	1	0	1	0	0	0	0	0	hsa-miR-10a	N/A	0.57		Sites in UTR
MBD2	methyl-CpG binding domain protein 2	1	0	0	1	0	0	0	0	hsa-miR-10a	N/A	0.31		Sites in UTR
FAM21C	family with sequence similarity 21, member C	1	1	0	0	0	0	0	0	hsa-miR-10a	N/A	< 0.1		Sites in

## Sheet: miR-23a
Target gene	Gene name	total	8mer	7mer-m8	7mer-1A	total	8mer	7mer-m8	7mer-1A	Repre- sentative miRNA	Total context score	Aggregate PCT	Previous TargetScan publication(s)	Links to sites in UTRs
ABCA1	ATP-binding cassette, sub-family A (ABC1), member 1	1	0	0	1	2	0	1	1	hsa-miR-23a	-0.3	0.2	2005, 2007	Sites in UTR
ABL2	v-abl Abelson murine leukemia viral oncogene homolog 2 (arg, Abelson-related gene)	1	0	0	1	0	0	0	0	hsa-miR-23a	-0.11	0.12		Sites in UTR
ACO1	aconitase 1, soluble	1	1	0	0	0	0	0	0	hsa-miR-23a	-0.48	0.24		Sites in UTR
ACSS3	acyl-CoA synthetase short-chain family member 3	1	1	0	0	1	0	0	1	hsa-miR-23a	-0.68	0.28		Sites in UTR
ACTN2	actinin, alpha 2	1	1	0	0	0	0	0	0	hsa-miR-23a	-0.45	< 0.1		Sites in UTR
ACVR1C	activin A receptor, type IC	1	0	1	0	3	0	0	3	hsa-miR-23a	-0.41	0.22		Sites in UTR
ACVR2B	activin A receptor, type IIB	1	0	0	1	1	0	1	0	hsa-miR-23a	-0.33	0.18	2007	Sites in UTR
ADAM19	ADAM metallopeptidase domain 19 (meltrin beta)	1	1	0	0	0	0	0	0	hsa-miR-23a	-0.3	0.7	2007	Sites in UTR
ADAMTS6	ADAM metallopeptidase with thrombospondin type 1 motif, 6	1	1	0	0	0	0	0	0	hsa-miR-23a	-0.24	0.4	2007	Sites in UTR
ADCY1	adenylate cyclase 1 (brain)	1	1	0	0	0	0	0	0	hsa-miR-23a	-0.51	0.79		Sites in UTR
ADNP	activity-dependent neuroprotector homeobox	1	1	0	0	0	0	0	0	hsa-miR-23a	-0.43	0.25		Sites in UTR
ADRA2A	adrenergic, alpha-2A-, receptor	1	1	0	0	0	0	0	0	hsa-miR-23a	-0.49	0.73		Sites in UTR
ADRA2B	adrenergic, alpha-2B-, receptor	1	0	1	0	0	0	0	0	hsa-miR-23a	-0.22	0.12	2005, 2007	Sites in UTR
ADRBK1	adrenergic, beta, receptor kinase 1	1	0	1	0	0	0	0	0	hsa-miR-23a	-0.24	0.17	2005, 2007	Sites in UTR
AEBP2	AE binding protein 2	1	0	1	0	0	0	0	0	hsa-miR-23a	-0.18	0.19		Sites in UTR
AKAP12	A kinase (PRKA) anchor protein (gravin) 12	1	1	0	0	0	0	0	0	hsa-miR-23a	-0.34	0.44	2005, 2007	Sites in UTR
ALDH1A2	aldehyde dehydrogenase 1 family, member A2	1	1	0	0	1	0	0	1	hsa-miR-23a	-0.58	0.68	2005, 2007	Sites in UTR
AMBRA1	autophagy/beclin-1 regulator 1	1	0	1	0	2	1	1	0	hsa-miR-23a	-0.73	0.3	2005, 2007	Sites in UTR
ANKHD1	ankyrin repeat and KH domain containing 1	1	1	0	0	0	0	0	0	hsa-miR-23a	-0.53	0.59	2005, 2007	Sites in UTR
ANKRD50	ankyrin repeat domain 50	2	1	1	0	0	0	0	0	hsa-miR-23a	-0.46	0.45	2007	Sites in UTR
ANKRD52	ankyrin repeat domain 52	1	0	1	0	0	0	0	0	hsa-miR-23a	0.01	0.18		Sites in UTR
ANXA2	annexin A2	1	0	0	1	0	0	0	0	hsa-miR-23a	-0.13	0.12		Sites in UTR
APAF1	apoptotic peptidase activating factor 1	1	1	0	0	2	2	0	0	hsa-miR-23a	-1.1	0.14		Sites in UTR
ARHGAP20	Rho GTPase activating protein 20	2	1	0	1	2	0	1	1	hsa-miR-23a	-0.85	0.76	2005, 2007	Sites in UTR
ARHGAP27	Rho GTPase activating protein 27	1	0	1	0	1	0	0	1	hsa-miR-23a	-0.21	0.15	2005, 2007	Sites in UTR
ARHGEF5	Rho guanine nucleotide exchange factor (GEF) 5	1	0	1	0	0	0	0	0	hsa-miR-23a	-0.1	0.12		Sites in UTR
ARHGEF6	Rac/Cdc42 guanine nucleotide exchange factor (GEF) 6	1	1	0	0	0	0	0	0	hsa-miR-23a	-0.34	0.14		Sites in UTR
ARID3B	AT rich interactive domain 3B (BRIGHT-like)	1	0	1	0	0	0	0	0	hsa-miR-23a	-0.24	0.3		Sites in UTR
ARNT2	aryl-hydrocarbon receptor nuclear translocator 2	1	0	0	1	3	1	1	1	hsa-miR-23a	-0.43	0.19		Sites in UTR
ARPP-19	cyclic AMP phosphoprotein, 19 kD	1	0	0	1	0	0	0	0	hsa-miR-23a	-0.12	0.12	2005, 2007	Sites in UTR
ARSB	arylsulfatase B	1	1	0	0	0	0	0	0	hsa-miR-23a	-0.36	0.24		Sites in UTR
ASB15	ankyrin repeat and SOCS box-containing 15	1	0	1	0	1	0	1	0	hsa-miR-23a	-0.3	0.14	2007	Sites in UTR
ASF1A	ASF1 anti-silencing function 1 homolog A (S. cerevisiae)	1	1	0	0	0	0	0	0	hsa-miR-23a	-0.4	0.73	2005, 2007	Sites in UTR
ASXL1	additional sex combs like 1 (Drosophila)	1	0	0	1	0	0	0	0	hsa-miR-23a	-0.08	< 0.1	2005, 2007	Sites in UTR
ATP11B	ATPase, class VI, type 11B	1	1	0	0	1	0	0	1	hsa-miR-23a	-0.6	0.29	2007	Sites in UTR
ATP11C	ATPase, class VI, type 11C	2	2	0	0	1	0	0	1	hsa-miR-23a	-0.84	0.77		Sites in UTR
ATP6V1E1	ATPase, H+ transporting, lysosomal 31kDa, V1 subunit E1	1	0	1	0	1	0	1	0	hsa-miR-23a	-0.61	0.16	2007	Sites in UTR
ATRN	attractin	1	1	0	0	0	0	0	0	hsa-miR-23a	-0.45	0.77	2005, 2007	Sites in UTR
ATXN1	ataxin 1	1	1	0	0	1	0	0	1	hsa-miR-23a	-0.22	0.38	2005, 2007	Sites in UTR
ATXN7L3	ataxin 7-like 3	1	1	0	0	0	0	0	0	hsa-miR-23a	-0.14	0.61		Sites in UTR
AUTS2	autism susceptibility candidate 2	1	1	0	0	1	0	0	1	hsa-miR-23a	-0.54	0.46	2005, 2007	Sites in UTR
B3GALT2	UDP-Gal:betaGlcNAc beta 1,3-galactosyltransferase, polypeptide 2	1	1	0	0	0	0	0	0	hsa-miR-23a	-0.39	0.14	2007	Sites in UTR
B3GNT1	UDP-GlcNAc:betaGal beta-1,3-N-acetylglucosaminyltransferase 1	1	1	0	0	1	0	0	1	hsa-miR-23a	-0.56	0.43	2007	Sites in UTR
BACH2	BTB and CNC homology 1, basic leucine zipper transcription factor 2	1	1	0	0	0	0	0	0	hsa-miR-23a	-0.12	0.46		Sites in UTR
BAZ2B	bromodomain adjacent to zinc finger domain, 2B	1	1	0	0	0	0	0	0	hsa-miR-23a	-0.32	0.34		Sites in UTR
BCL9L	B-cell CLL/lymphoma 9-like	1	0	0	1	0	0	0	0	hsa-miR-23a	-0.2	0.12	2007	Sites in UTR
BICD2	bicaudal D homolog 2 (Drosophila)	1	1	0	0	1	0	0	1	hsa-miR-23a	-0.43	0.13		Sites in UTR
BLCAP	bladder cancer associated protein	1	1	0	0	1	0	1	0	hsa-miR-23a	-0.42	0.35	2005, 2007	Sites in UTR
BMPR1B	bone morphogenetic protein receptor, type IB	1	1	0	0	0	0	0	0	hsa-miR-23a	-0.24	0.28		Sites in UTR
BNC2	basonuclin 2	1	1	0	0	2	0	2	0	hsa-miR-23a	-0.28	0.77	2007	Sites in UTR
BNIP2	BCL2/adenovirus E1B 19kDa interacting protein 2	1	1	0	0	1	0	1	0	hsa-miR-23a	-0.56	0.13		Sites in UTR
BRWD1	bromodomain and WD repeat domain containing 1	2	1	1	0	4	2	1	1	hsa-miR-23a	-1.1	0.64	2007	Sites in UTR
BTAF1	BTAF1 RNA polymerase II, B-TFIID transcription factor-associated, 170kDa (Mot1 homolog, S. cerevisiae)	1	1	0	0	0	0	0	0	hsa-miR-23a	-0.52	< 0.1	2005, 2007	Sites in UTR
C10orf4	chromosome 10 open reading frame 4	1	1	0	0	0	0	0	0	hsa-miR-23a	-0.42	0.11		Sites in UTR
C10orf46	chromosome 10 open reading frame 46	1	1	0	0	2	2	0	0	hsa-miR-23a	-0.79	0.14		Sites in UTR
C12orf23	chromosome 12 open reading frame 23	1	1	0	0	0	0	0	0	hsa-miR-23a	-0.47	0.68	2007	Sites in UTR
C12orf49	chromosome 12 open reading frame 49	1	1	0	0	0	0	0	0	hsa-miR-23a	-0.46	< 0.1		Sites in UTR
C13orf34	chromosome 13 open reading frame 34	1	1	0	0	2	0	0	2	hsa-miR-23a	-0.74	0.77	2007	Sites in UTR
C15orf21	chromosome 15 open reading frame 21	1	1	0	0	0	0	0	0	hsa-miR-23a	-0.41	0.12	2005, 2007	Sites in UTR
C16orf63	chromosome 16 open reading frame 63	1	1	0	0	0	0	0	0	hsa-miR-23a	-0.3	< 0.1		Sites in UTR
C17orf63	chromosome 17 open reading frame 63	1	0	1	0	0	0	0	0	hsa-miR-23a	-0.11	0.14	2007	Sites in UTR
C1orf168	chromosome 1 open reading frame 168	1	1	0	0	0	0	0	0	hsa-miR-23a	-0.34	< 0.1		Sites in UTR
C1orf26	chromosome 1 open reading frame 26	1	1	0	0	0	0	0	0	hsa-miR-23a	-0.41	0.37	2005, 2007	Sites in UTR
C1orf96	chromosome 1 open reading frame 96	1	1	0	0	1	1	0	0	hsa-miR-23a	-0.81	0.51		Sites in UTR
C20orf108	chromosome 20 open reading frame 108	1	0	0	1	0	0	0	0	hsa-miR-23a	-0.14	< 0.1		Sites in UTR
C20orf82	chromosome 20 open reading frame 82	1	0	1	0	0	0	0	0	hsa-miR-23a	-0.26	0.15		Sites in UTR
C2orf3	chromosome 2 open reading frame 3	1	1	0	0	0	0	0	0	hsa-miR-23a	-0.42	< 0.1		Sites in UTR
C2orf69	chromosome 2 open reading frame 69	1	1	0	0	3	0	2	1	hsa-miR-23a	-1.08	0.32	2005, 2007	Sites in UTR
C3orf52	chromosome 3 open reading frame 52	1	1	0	0	1	1	0	0	hsa-miR-23a	-0.9	0.34		Sites in UTR
C3orf57	chromosome 3 open reading frame 57	1	1	0	0	1	0	0	1	hsa-miR-23a	-0.57	0.39		Sites in UTR
C3orf64	chromosome 3 open reading frame 64	1	1	0	0	1	0	0	1	hsa-miR-23a	-0.4	0.38		Sites in UTR
C5orf23	chromosome 5 open reading frame 23	1	0	1	0	0	0	0	0	hsa-miR-23a	-0.32	0.18	2007	Sites in UTR
C5orf4	chromosome 5 open reading frame 4	1	1	0	0	0	0	0	0	hsa-miR-23a	-0.4	0.16		Sites in UTR
C5orf42	chromosome 5 open reading frame 42	1	1	0	0	0	0	0	0	hsa-miR-23a	-0.38	< 0.1		Sites in UTR
C6orf62	chromosome 6 open reading frame 62	1	1	0	0	0	0	0	0	hsa-miR-23a	-0.47	0.44		Sites in UTR
C8orf58	chromosome 8 open reading frame 58	1	1	0	0	0	0	0	0	hsa-miR-23a	-0.25	0.53		Sites in UTR
CA2	carbonic anhydrase II	1	1	0	0	0	0	0	0	hsa-miR-23a	-0.47	0.24	2005, 2007	Sites in UTR
CACNA2D3	calcium channel, voltage-dependent, alpha 2/delta subunit 3	1	1	0	0	1	0	1	0	hsa-miR-23a	-0.66	0.4	2007	Sites in UTR
CALCR	calcitonin receptor	1	0	1	0	2	0	0	2	hsa-miR-23a	-0.58	0.19	2005, 2007	Sites in UTR
CAMSAP1L1	calmodulin regulated spectrin-associated protein 1-like 1	1	1	0	0	1	1	0	0	hsa-miR-23a	-0.7	< 0.1	2007	Sites in UTR
CAMTA1	calmodulin binding transcription activator 1	2	1	1	0	0	0	0	0	hsa-miR-23a	-0.45	0.57	2005, 2007	Sites in UTR
CAPN6	calpain 6	1	1	0	0	0	0	0	0	hsa-miR-23a	-0.18	0.56	2005, 2007	Sites in UTR
CAPRIN1	cell cycle associated protein 1	1	1	0	0	0	0	0	0	hsa-miR-23a	-0.37	0.68		Sites in UTR
CAPZA2	capping protein (actin filament) muscle Z-line, alpha 2	1	0	1	0	0	0	0	0	hsa-miR-23a	-0.2	0.16		Sites in UTR
CASD1	CAS1 domain containing 1	1	0	0	1	0	0	0	0	hsa-miR-23a	-0.12	< 0.1		Sites in UTR
CASP7	caspase 7, apoptosis-related cysteine peptidase	1	1	0	0	0	0	0	0	hsa-miR-23a	-0.37	0.43	2005, 2007	Sites in UTR
CBFA2T2	core-binding factor, runt domain, alpha subunit 2; translocated to, 2	1	0	1	0	1	1	0	0	hsa-miR-23a	-0.34	0.31	2005, 2007	Sites in UTR
CBFA2T3	core-binding factor, runt domain, alpha subunit 2; translocated to, 3	1	1	0	0	0	0	0	0	hsa-miR-23a	-0.42	0.74	2005, 2007	Sites in UTR
CCDC6	coiled-coil domain containing 6	1	1	0	0	0	0	0	0	hsa-miR-23a	-0.36	0.19	2005, 2007	Sites in UTR
CCDC82	coiled-coil domain containing 82	1	1	0	0	0	0	0	0	hsa-miR-23a	-0.48	0.52		Sites in UTR
CCK	cholecystokinin	1	1	0	0	0	0	0	0	hsa-miR-23a	-0.41	< 0.1	2005, 2007	Sites in UTR
CCL7	chemokine (C-C motif) ligand 7	1	1	0	0	0	0	0	0	hsa-miR-23a	-0.51	0.21	2005, 2007	Sites in UTR
CCM2	cerebral cavernous malformation 2	1	1	0	0	0	0	0	0	hsa-miR-23a	-0.39	0.75	2005, 2007	Sites in UTR
CCND1	cyclin D1	1	0	1	0	0	0	0	0	hsa-miR-23a	-0.21	0.23	2005, 2007	Sites in UTR
CCNG1	cyclin G1	1	1	0	0	0	0	0	0	hsa-miR-23a	-0.42	0.59	2005, 2007	Sites in UTR
CCNH	cyclin H	1	1	0	0	0	0	0	0	hsa-miR-23a	-0.57	< 0.1	2005, 2007	Sites in UTR
CCNL2	cyclin L2	1	0	1	0	0	0	0	0	hsa-miR-23a	-0.18	0.36	2007	Sites in UTR
CD163	CD163 molecule	1	0	1	0	0	0	0	0	hsa-miR-23a	-0.21	0.13	2005, 2007	Sites in UTR
CDC23	cell division cycle 23 homolog (S. cerevisiae)	1	1	0	0	0	0	0	0	hsa-miR-23a	-0.44	< 0.1		Sites in UTR
CDK5R1	cyclin-dependent kinase 5, regulatory subunit 1 (p35)	1	1	0	0	0	0	0	0	hsa-miR-23a	-0.07	0.12	2005, 2007	Sites in UTR
CDKN2AIPNL	CDKN2A interacting protein N-terminal like	1	0	1	0	0	0	0	0	hsa-miR-23a	-0.15	0.11		Sites in UTR
CEBPA	CCAAT/enhancer binding protein (C/EBP), alpha	1	1	0	0	0	0	0	0	hsa-miR-23a	-0.22	0.46		Sites in UTR
CEP350	centrosomal protein 350kDa	1	1	0	0	1	0	1	0	hsa-miR-23a	-0.64	0.11	2007	Sites in UTR
CEP63	centrosomal protein 63kDa	1	1	0	0	0	0	0	0	hsa-miR-23a	-0.45	0.54	2007	Sites in UTR
CFL2	cofilin 2 (muscle)	1	1	0	0	2	0	0	2	hsa-miR-23a	-0.58	0.24		Sites in UTR
CGGBP1	CGG triplet repeat binding protein 1	1	1	0	0	1	1	0	0	hsa-miR-23a	-0.66	0.17		Sites in UTR
CHD7	chromodomain helicase DNA binding protein 7	1	1	0	0	0	0	0	0	hsa-miR-23a	-0.24	0.49	2005, 2007	Sites in UTR
CHL1	cell adhesion molecule with homology to L1CAM (close homolog of L1)	1	1	0	0	1	0	1	0	hsa-miR-23a	-0.47	0.15		Sites in UTR
CHST10	carbohydrate sulfotransferase 10	1	1	0	0	0	0	0	0	hsa-miR-23a	-0.41	0.6	2005, 2007	Sites in UTR
CHST3	carbohydrate (chondroitin 6) sulfotransferase 3	1	1	0	0	0	0	0	0	hsa-miR-23a	-0.31	0.62		Sites in UTR
CHST7	carbohydrate (N-acetylglucosamine 6-O) sulfotransferase 7	1	1	0	0	0	0	0	0	hsa-miR-23a	-0.31	0.17	2005, 2007	Sites in UTR
CHSY3	chondroitin sulfate synthase 3	1	0	1	0	0	0	0	0	hsa-miR-23a	-0.23	0.12	2007	Sites in UTR
CHUK	conserved helix-loop-helix ubiquitous kinase	1	1	0	0	0	0	0	0	hsa-miR-23a	-0.56	0.6	2005, 2007	Sites in UTR
CIB2	calcium and integrin binding family member 2	1	1	0	0	0	0	0	0	hsa-miR-23a	-0.23	< 0.1	2005, 2007	Sites in UTR
CLASP2	cytoplasmic linker associated protein 2	1	0	0	1	0	0	0	0	hsa-miR-23a	-0.2	< 0.1		Sites in UTR
CLCN3	chloride channel 3	1	0	1	0	0	0	0	0	hsa-miR-23a	-0.18	0.1	2005, 2007	Sites in UTR
CLDN12	claudin 12	1	1	0	0	0	0	0	0	hsa-miR-23a	-0.57	0.47	2005, 2007	Sites in UTR
CLK3	CDC-like kinase 3	1	1	0	0	0	0	0	0	hsa-miR-23a	-0.22	< 0.1		Sites in UTR
CNN2	calponin 2	1	1	0	0	0	0	0	0	hsa-miR-23a	-0.4	0.58		Sites in UTR
CNR1	cannabinoid receptor 1 (brain)	1	1	0	0	1	0	0	1	hsa-miR-23a	-0.55	0.43		Sites in UTR
COL4A1	collagen, type IV, alpha 1	1	1	0	0	0	0	0	0	hsa-miR-23a	-0.32	0.12		Sites in UTR
COL4A4	collagen, type IV, alpha 4	1	1	0	0	2	0	1	1	hsa-miR-23a	-0.77	0.38	2007	Sites in UTR
CPD	carboxypeptidase D	1	0	0	1	1	0	1	0	hsa-miR-23a	-0.35	0.15	2005, 2007	Sites in UTR
CPEB2	cytoplasmic polyadenylation element binding protein 2	1	1	0	0	0	0	0	0	hsa-miR-23a	-0.33	0.59	2007	Sites in UTR
CPEB4	cytoplasmic polyadenylation element binding protein 4	2	0	2	0	0	0	0	0	hsa-miR-23a	-0.46	0.29	2003, 2005, 2007	Sites in UTR
CPM	carboxypeptidase M	1	1	0	0	2	0	1	1	hsa-miR-23a	-0.15	0.21		Sites in UTR
CPSF4	cleavage and polyadenylation specific factor 4, 30kDa	1	1	0	0	0	0	0	0	hsa-miR-23a	-0.36	0.54	2005, 2007	Sites in UTR
CREBBP	CREB binding protein (Rubinstein-Taybi syndrome)	1	0	0	1	1	0	1	0	hsa-miR-23a	-0.37	0.15	2005, 2007	Sites in UTR
CRISPLD1	cysteine-rich secretory protein LCCL domain containing 1	1	1	0	0	2	1	0	1	hsa-miR-23a	-0.9	0.29		Sites in UTR
CRLF3	cytokine receptor-like factor 3	1	1	0	0	0	0	0	0	hsa-miR-23a	-0.54	0.76		Sites in UTR
CRTAP	cartilage associated protein	1	0	1	0	1	0	1	0	hsa-miR-23a	-0.14	0.35		Sites in UTR
CS	citrate synthase	1	1	0	0	0	0	0	0	hsa-miR-23a	-0.35	< 0.1		Sites in UTR
CSNK1G1	casein kinase 1, gamma 1	1	0	1	0	0	0	0	0	hsa-miR-23a	-0.21	0.27	2007	Sites in UTR
CSNK1G3	casein kinase 1, gamma 3	2	2	0	0	1	0	0	1	hsa-miR-23a	-0.73	0.52	2005, 2007	Sites in UTR
CSNK2A2	casein kinase 2, alpha prime polypeptide	1	1	0	0	0	0	0	0	hsa-miR-23a	-0.23	< 0.1	2005, 2007	Sites in UTR
CTAGE5	CTAGE family, member 5	1	1	0	0	0	0	0	0	hsa-miR-23a	-0.4	0.52		Sites in UTR
CTCF	CCCTC-binding factor (zinc finger protein)	1	1	0	0	1	0	1	0	hsa-miR-23a	-0.76	0.43	2005, 2007	Sites in UTR
CTNNBIP1	catenin, beta interacting protein 1	1	1	0	0	0	0	0	0	hsa-miR-23a	-0.38	0.7	2005, 2007	Sites in UTR
CTSC	cathepsin C	1	1	0	0	0	0	0	0	hsa-miR-23a	-0.32	0.28		Sites in UTR
CTTNBP2NL	CTTNBP2 N-terminal like	1	0	1	0	0	0	0	0	hsa-miR-23a	-0.19	0.19		Sites in UTR
CUL3	cullin 3	1	1	0	0	1	0	1	0	hsa-miR-23a	-0.59	0.79	2005, 2007	Sites in UTR
CXCL12	chemokine (C-X-C motif) ligand 12 (stromal cell-derived factor 1)	2	1	1	0	1	0	0	1	hsa-miR-23a	-0.7	0.83	2003, 2005, 2007	Sites in UTR
CYBRD1	cytochrome b reductase 1	1	0	1	0	1	0	0	1	hsa-miR-23a	-0.26	0.14		Sites in UTR
DAB2IP	DAB2 interacting protein	1	0	0	1	0	0	0	0	hsa-miR-23a	-0.12	< 0.1	2007	Sites in UTR
DACH1	dachshund homolog 1 (Drosophila)	1	0	1	0	0	0	0	0	hsa-miR-23a	-0.22	0.11	2005, 2007	Sites in UTR
DCBLD2	discoidin, CUB and LCCL domain containing 2	1	1	0	0	0	0	0	0	hsa-miR-23a	-0.3	0.67	2005, 2007	Sites in UTR
DCP2	DCP2 decapping enzyme homolog (S. cerevisiae)	1	0	1	0	3	0	2	1	hsa-miR-23a	-0.67	0.3		Sites in UTR
DDEF1	development and differentiation enhancing factor 1	1	0	1	0	1	0	0	1	hsa-miR-23a	-0.31	0.16		Sites in UTR
DENND1B	DENN/MADD domain containing 1B	1	1	0	0	0	0	0	0	hsa-miR-23a	-0.4	0.44		Sites in UTR
DEPDC1	DEP domain containing 1	1	1	0	0	2	1	1	0	hsa-miR-23a	-1.09	0.29		Sites in UTR
DHX15	DEAH (Asp-Glu-Ala-His) box polypeptide 15	1	0	1	0	0	0	0	0	hsa-miR-23a	-0.3	0.13	2005, 2007	Sites in UTR
DIP2C	DIP2 disco-interacting protein 2 homolog C (Drosophila)	1	1	0	0	0	0	0	0	hsa-miR-23a	-0.36	0.29	2007	Sites in UTR
DKFZP434B0335	DKFZP434B0335 protein	1	1	0	0	0	0	0	0	hsa-miR-23a	-0.26	0.23		Sites in UTR
DLD	dihydrolipoamide dehydrogenase	1	0	0	1	1	0	0	1	hsa-miR-23a	-0.33	< 0.1		Sites in UTR
DLG1	discs, large homolog 1 (Drosophila)	1	0	0	1	0	0	0	0	hsa-miR-23a	-0.12	0.12		Sites in UTR
DLGAP2	discs, large (Drosophila) homolog-associated protein 2	1	0	1	0	0	0	0	0	hsa-miR-23a	-0.14	0.35	2005, 2007	Sites in UTR
DLX1	distal-less homeobox 1	1	0	1	0	0	0	0	0	hsa-miR-23a	-0.31	0.12	2005, 2007	Sites in UTR
DMBX1	diencephalon/mesencephalon homeobox 1	1	0	1	0	1	0	0	1	hsa-miR-23a	-0.35	0.36	2007	Sites in UTR
DMXL1	Dmx-like 1	1	1	0	0	0	0	0	0	hsa-miR-23a	-0.31	0.19	2005, 2007	Sites in UTR
DNAJC12	DnaJ (Hsp40) homolog, subfamily C, member 12	1	1	0	0	0	0	0	0	hsa-miR-23a	-0.46	0.13		Sites in UTR
DNAJC6	DnaJ (Hsp40) homolog, subfamily C, member 6	3	1	2	0	0	0	0	0	hsa-miR-23a	-0.52	0.82	2005, 2007	Sites in UTR
DNM3	dynamin 3	1	1	0	0	0	0	0	0	hsa-miR-23a	-0.45	0.4	2005, 2007	Sites in UTR
DOCK3	dedicator of cytokinesis 3	2	1	0	1	0	0	0	0	hsa-miR-23a	-0.64	0.17	2005, 2007	Sites in UTR
DUSP5	dual specificity phosphatase 5	1	1	0	0	0	0	0	0	hsa-miR-23a	-0.35	0.57	2005, 2007	Sites in UTR
DYRK1A	dual-specificity tyrosine-(Y)-phosphorylation regulated kinase 1A	1	1	0	0	0	0	0	0	hsa-miR-23a	-0.35	< 0.1		Sites in UTR
DYRK2	dual-specificity tyrosine-(Y)-phosphorylation regulated kinase 2	1	0	0	1	1	0	0	1	hsa-miR-23a	-0.28	< 0.1		Sites in UTR
EBF1	early B-cell factor 1	1	0	1	0	0	0	0	0	hsa-miR-23a	-0.15	< 0.1		Sites in UTR
EBF3	early B-cell factor 3	1	1	0	0	0	0	0	0	hsa-miR-23a	-0.46	0.56	2007	Sites in UTR
EDARADD	EDAR-associated death domain	1	1	0	0	0	0	0	0	hsa-miR-23a	-0.35	< 0.1		Sites in UTR
EEA1	early endosome antigen 1	1	0	0	1	1	0	1	0	hsa-miR-23a	-0.28	0.16	2007	Sites in UTR
EGLN2	egl nine homolog 2 (C. elegans)	1	1	0	0	0	0	0	0	hsa-miR-23a	-0.21	0.64	2005, 2007	Sites in UTR
EGR3	early growth response 3	2	0	1	1	0	0	0	0	hsa-miR-23a	-0.4	0.33	2005, 2007	Sites in UTR
EIF4EBP2	eukaryotic translation initiation factor 4E binding protein 2	1	1	0	0	0	0	0	0	hsa-miR-23a	-0.45	0.63		Sites in UTR
ELF2	E74-like factor 2 (ets domain transcription factor)	1	1	0	0	1	0	0	1	hsa-miR-23a	-0.43	0.45	2005, 2007	Sites in UTR
ELF4	E74-like factor 4 (ets domain transcription factor)	2	1	0	1	0	0	0	0	hsa-miR-23a	-0.51	0.32	2005, 2007	Sites in UTR
ELL2	elongation factor, RNA polymerase II, 2	1	0	0	1	0	0	0	0	hsa-miR-23a	-0.18	0.12	2005, 2007	Sites in UTR
ELOVL2	elongation of very long chain fatty acids (FEN1/Elo2, SUR4/Elo3, yeast)-like 2	1	0	1	0	0	0	0	0	hsa-miR-23a	-0.34	< 0.1		Sites in UTR
ELOVL3	elongation of very long chain fatty acids (FEN1/Elo2, SUR4/Elo3, yeast)-like 3	1	1	0	0	0	0	0	0	hsa-miR-23a	-0.4	0.57		Sites in UTR
EML4	echinoderm microtubule associated protein like 4	1	0	0	1	0	0	0	0	hsa-miR-23a	-0.18	0.12		Sites in UTR
ENC1	ectodermal-neural cortex (with BTB-like domain)	1	1	0	0	0	0	0	0	hsa-miR-23a	-0.44	0.54	2005, 2007	Sites in UTR
EPAS1	endothelial PAS domain protein 1	1	1	0	0	0	0	0	0	hsa-miR-23a	-0.33	0.54	2005, 2007	Sites in UTR
EPHB2	EPH receptor B2	1	1	0	0	0	0	0	0	hsa-miR-23a	-0.29	< 0.1		Sites in UTR
EPN2	epsin 2	1	0	1	0	0	0	0	0	hsa-miR-23a	-0.17	0.26		Sites in UTR
EPS15	epidermal growth factor receptor pathway substrate 15	1	0	1	0	0	0	0	0	hsa-miR-23a	-0.32	0.29	2005, 2007	Sites in UTR
ERBB4	v-erb-a erythroblastic leukemia viral oncogene homolog 4 (avian)	1	1	0	0	2	1	1	0	hsa-miR-23a	-0.86	0.77	2007	Sites in UTR
ERLIN2	ER lipid raft associated 2	1	0	1	0	1	0	0	1	hsa-miR-23a	-0.36	0.26	2007	Sites in UTR
ESRRG	estrogen-related receptor gamma	1	1	0	0	2	0	1	1	hsa-miR-23a	-0.49	0.15		Sites in UTR
ETNK1	ethanolamine kinase 1	4	3	0	1	0	0	0	0	hsa-miR-23a	-1.02	0.91	2007	Sites in UTR
ETV1	ets variant gene 1	1	0	1	0	0	0	0	0	hsa-miR-23a	-0.15	0.33	2007	Sites in UTR
EXOC5	exocyst complex component 5	1	0	0	1	1	0	0	1	hsa-miR-23a	-0.23	< 0.1		Sites in UTR
FAM123B	family with sequence similarity 123B	1	1	0	0	1	0	0	1	hsa-miR-23a	-0.33	0.34	2007	Sites in UTR
FAM125B	family with sequence similarity 125, member B	1	1	0	0	0	0	0	0	hsa-miR-23a	-0.12	< 0.1		Sites in UTR
FAM134C	family with sequence similarity 134, member C	1	1	0	0	0	0	0	0	hsa-miR-23a	-0.33	0.5	2005, 2007	Sites in UTR
FAM175B	family with sequence similarity 175, member B	1	0	1	0	0	0	0	0	hsa-miR-23a	-0.29	0.19	2005, 2007	Sites in UTR
FAM46A	family with sequence similarity 46, member A	1	1	0	0	0	0	0	0	hsa-miR-23a	-0.22	0.46	2007	Sites in UTR
FAM46D	family with sequence similarity 46, member D	1	1	0	0	0	0	0	0	hsa-miR-23a	-0.23	< 0.1		Sites in UTR
FAS	Fas (TNF receptor superfamily, member 6)	1	1	0	0	0	0	0	0	hsa-miR-23a	-0.56	0.26		Sites in UTR
FBN1	fibrillin 1	1	0	1	0	0	0	0	0	hsa-miR-23a	-0.21	0.13	2005, 2007	Sites in UTR
FBN2	fibrillin 2 (congenital contractural arachnodactyly)	1	0	1	0	1	0	0	1	hsa-miR-23a	-0.36	0.14	2005, 2007	Sites in UTR
FBXL14	F-box and leucine-rich repeat protein 14	1	0	0	1	0	0	0	0	hsa-miR-23a	-0.15	0.11	2005, 2007	Sites in UTR
FBXO33	F-box protein 33	1	0	1	0	0	0	0	0	hsa-miR-23a	-0.31	0.12		Sites in UTR
FGF2	fibroblast growth factor 2 (basic)	1	1	0	0	0	0	0	0	hsa-miR-23a	-0.37	0.57		Sites in UTR
FKBP5	FK506 binding protein 5	1	1	0	0	0	0	0	0	hsa-miR-23a	-0.32	0.48		Sites in UTR
FLJ40142	FLJ40142 protein	1	1	0	0	0	0	0	0	hsa-miR-23a	-0.44	0.57	2005, 2007	Sites in UTR
FLJ45537	FLJ45537 protein	1	1	0	0	2	0	1	1	hsa-miR-23a	-0.51	0.53		Sites in UTR
FLNB	filamin B, beta (actin binding protein 278)	1	0	0	1	0	0	0	0	hsa-miR-23a	-0.07	0.12		Sites in UTR
FMR1	fragile X mental retardation 1	1	1	0	0	1	0	0	1	hsa-miR-23a	-0.53	0.27	2005, 2007	Sites in UTR
FNIP1	folliculin interacting protein 1	1	1	0	0	0	0	0	0	hsa-miR-23a	-0.34	< 0.1	2007	Sites in UTR
FOSB	FBJ murine osteosarcoma viral oncogene homolog B	1	1	0	0	0	0	0	0	hsa-miR-23a	-0.27	0.46	2005, 2007	Sites in UTR
FOXD2	forkhead box D2	1	0	0	1	0	0	0	0	hsa-miR-23a	-0.08	< 0.1	2005, 2007	Sites in UTR
FOXK1	forkhead box K1	1	0	1	0	1	0	0	1	hsa-miR-23a	-0.31	0.39	2007	Sites in UTR
FOXL2	forkhead box L2	1	1	0	0	0	0	0	0	hsa-miR-23a	-0.27	0.73	2005, 2007	Sites in UTR
FOXO4	forkhead box O4	1	1	0	0	0	0	0	0	hsa-miR-23a	-0.3	0.51	2005, 2007	Sites in UTR
FOXP2	forkhead box P2	1	1	0	0	0	0	0	0	hsa-miR-23a	-0.45	0.54		Sites in UTR
FRAT1	frequently rearranged in advanced T-cell lymphomas	1	0	1	0	0	0	0	0	hsa-miR-23a	-0.17	0.17		Sites in UTR
FRAT2	frequently rearranged in advanced T-cell lymphomas 2	1	0	1	0	1	0	0	1	hsa-miR-23a	-0.23	0.31		Sites in UTR
FUT4	fucosyltransferase 4 (alpha (1,3) fucosyltransferase, myeloid-specific)	1	1	0	0	2	0	1	1	hsa-miR-23a	-0.65	0.56	2005, 2007	Sites in UTR
FUT9	fucosyltransferase 9 (alpha (1,3) fucosyltransferase)	2	2	0	0	6	0	4	2	hsa-miR-23a	-1.47	0.56	2007	Sites in UTR
FZD4	frizzled homolog 4 (Drosophila)	1	1	0	0	1	0	1	0	hsa-miR-23a	-0.4	< 0.1		Sites in UTR
FZD5	frizzled homolog 5 (Drosophila)	1	1	0	0	0	0	0	0	hsa-miR-23a	-0.41	0.66	2007	Sites in UTR
FZD7	frizzled homolog 7 (Drosophila)	1	0	0	1	2	0	1	1	hsa-miR-23a	-0.4	0.2	2005, 2007	Sites in UTR
G3BP2	GTPase activating protein (SH3 domain) binding protein 2	1	0	1	0	1	0	0	1	hsa-miR-23a	-0.36	0.2	2005, 2007	Sites in UTR
GABRB2	gamma-aminobutyric acid (GABA) A receptor, beta 2	1	0	1	0	0	0	0	0	hsa-miR-23a	-0.05	< 0.1		Sites in UTR
GABRB3	gamma-aminobutyric acid (GABA) A receptor, beta 3	1	0	0	1	0	0	0	0	hsa-miR-23a	-0.19	0.12	2005, 2007	Sites in UTR
GALNT12	UDP-N-acetyl-alpha-D-galactosamine:polypeptide N-acetylgalactosaminyltransferase 12 (GalNAc-T12)	1	1	0	0	0	0	0	0	hsa-miR-23a	-0.51	0.43		Sites in UTR
GCC1	GRIP and coiled-coil domain containing 1	1	0	1	0	0	0	0	0	hsa-miR-23a	-0.17	< 0.1	2005, 2007	Sites in UTR
GCNT2	glucosaminyl (N-acetyl) transferase 2, I-branching enzyme (I blood group)	1	1	0	0	2	0	1	1	hsa-miR-23a	-0.46	0.42		Sites in UTR
GCS1	glucosidase I	1	1	0	0	0	0	0	0	hsa-miR-23a	-0.31	0.26		Sites in UTR
GGNBP2	gametogenetin binding protein 2	1	0	1	0	0	0	0	0	hsa-miR-23a	-0.26	< 0.1	2005, 2007	Sites in UTR
GLB1L3	galactosidase, beta 1-like 3	1	1	0	0	1	0	0	1	hsa-miR-23a	-0.67	< 0.1		Sites in UTR
GLCE	glucuronic acid epimerase	1	0	1	0	0	0	0	0	hsa-miR-23a	-0.32	0.1	2005, 2007	Sites in UTR
GLS	glutaminase	1	0	1	0	0	0	0	0	hsa-miR-23a	-0.3	0.33	2005, 2007	Sites in UTR
GNG2	guanine nucleotide binding protein (G protein), gamma 2	1	0	1	0	0	0	0	0	hsa-miR-23a	-0.2	0.17		Sites in UTR
GOLPH3L	golgi phosphoprotein 3-like	1	1	0	0	1	0	1	0	hsa-miR-23a	-0.57	0.13		Sites in UTR
GPBP1	GC-rich promoter binding protein 1	1	0	1	0	0	0	0	0	hsa-miR-23a	-0.16	< 0.1	2007	Sites in UTR
GPC4	glypican 4	1	0	1	0	0	0	0	0	hsa-miR-23a	-0.08	0.16	2005, 2007	Sites in UTR
GPR126	G protein-coupled receptor 126	1	1	0	0	0	0	0	0	hsa-miR-23a	-0.43	< 0.1		Sites in UTR
GPR64	G protein-coupled receptor 64	1	0	1	0	1	0	0	1	hsa-miR-23a	-0.33	0.3	2005, 2007	Sites in UTR
GPRC5B	G protein-coupled receptor, family C, group 5, member B	1	1	0	0	0	0	0	0	hsa-miR-23a	-0.38	0.7	2005, 2007	Sites in UTR
GREM1	gremlin 1, cysteine knot superfamily, homolog (Xenopus laevis)	1	1	0	0	0	0	0	0	hsa-miR-23a	-0.26	0.73	2005, 2007	Sites in UTR
GREM2	gremlin 2, cysteine knot superfamily, homolog (Xenopus laevis)	1	1	0	0	0	0	0	0	hsa-miR-23a	-0.15	0.58	2005, 2007	Sites in UTR
HAS2	hyaluronan synthase 2	1	1	0	0	0	0	0	0	hsa-miR-23a	-0.36	0.56	2005, 2007	Sites in UTR
hCG_1757335	hCG1757335	1	0	0	1	0	0	0	0	hsa-miR-23a	-0.11	< 0.1		Sites in UTR
HDAC7	histone deacetylase 7	1	1	0	0	0	0	0	0	hsa-miR-23a	-0.28	0.29		Sites in UTR
HELZ	helicase with zinc finger	1	0	1	0	2	2	0	0	hsa-miR-23a	-0.75	0.38		Sites in UTR
HEXIM1	hexamethylene bis-acetamide inducible 1	1	0	0	1	1	1	0	0	hsa-miR-23a	-0.66	0.12	2007	Sites in UTR
HIAT1	hippocampus abundant transcript 1	1	0	0	1	0	0	0	0	hsa-miR-23a	-0.14	0.11	2005, 2007	Sites in UTR
HIC1	hypermethylated in cancer 1	1	1	0	0	0	0	0	0	hsa-miR-23a	-0.31	0.38		Sites in UTR
HIPK2	homeodomain interacting protein kinase 2	1	0	0	1	1	1	0	0	hsa-miR-23a	-0.22	0.17		Sites in UTR
HIVEP2	human immunodeficiency virus type I enhancer binding protein 2	1	0	0	1	1	0	0	1	hsa-miR-23a	-0.18	0.17	2005, 2007	Sites in UTR
HMGA2	high mobility group AT-hook 2	1	0	1	0	0	0	0	0	hsa-miR-23a	-0.22	0.17		Sites in UTR
HMGB2	high-mobility group box 2	1	1	0	0	0	0	0	0	hsa-miR-23a	-0.39	0.42	2005, 2007	Sites in UTR
HMGN2	high-mobility group nucleosomal binding domain 2	1	1	0	0	0	0	0	0	hsa-miR-23a	-0.36	0.75	2005, 2007	Sites in UTR
HNF4G	hepatocyte nuclear factor 4, gamma	1	1	0	0	2	1	0	1	hsa-miR-23a	-0.89	0.73	2005, 2007	Sites in UTR
HNRNPH3	heterogeneous nuclear ribonucleoprotein H3 (2H9)	1	0	0	1	0	0	0	0	hsa-miR-23a	-0.21	< 0.1		Sites in UTR
HNRNPU	heterogeneous nuclear ribonucleoprotein U (scaffold attachment factor A)	1	0	1	0	2	1	0	1	hsa-miR-23a	-0.45	0.42	2005, 2007	Sites in UTR
HOOK2	hook homolog 2 (Drosophila)	1	0	1	0	0	0	0	0	hsa-miR-23a	-0.2	0.11	2005, 2007	Sites in UTR
HOXA11	homeobox A11	1	1	0	0	0	0	0	0	hsa-miR-23a	-0.17	< 0.1	2005, 2007	Sites in UTR
HOXA3	homeobox A3	1	1	0	0	0	0	0	0	hsa-miR-23a	-0.37	0.66	2005, 2007	Sites in UTR
HOXB4	homeobox B4	1	1	0	0	0	0	0	0	hsa-miR-23a	-0.34	0.11	2005, 2007	Sites in UTR
HOXB5	homeobox B5	1	1	0	0	0	0	0	0	hsa-miR-23a	-0.39	0.19	2005, 2007	Sites in UTR
HOXC11	homeobox C11	1	0	1	0	1	0	0	1	hsa-miR-23a	-0.24	0.15	2005, 2007	Sites in UTR
HOXD10	homeobox D10	2	0	2	0	0	0	0	0	hsa-miR-23a	-0.39	0.26	2005, 2007	Sites in UTR
HS6ST2	heparan sulfate 6-O-sulfotransferase 2	1	1	0	0	1	0	1	0	hsa-miR-23a	-0.58	0.26	2007	Sites in UTR
HS6ST3	heparan sulfate 6-O-sulfotransferase 3	2	1	0	1	3	0	2	1	hsa-miR-23a	-0.78	0.3		Sites in UTR
HSP90B1	heat shock protein 90kDa beta (Grp94), member 1	1	1	0	0	0	0	0	0	hsa-miR-23a	-0.33	0.25	2007	Sites in UTR
HSPA12A	heat shock 70kDa protein 12A	1	1	0	0	1	0	0	1	hsa-miR-23a	-0.21	0.65	2007	Sites in UTR
HTR2C	5-hydroxytryptamine (serotonin) receptor 2C	1	1	0	0	0	0	0	0	hsa-miR-23a	-0.26	< 0.1	2005, 2007	Sites in UTR
ICK	intestinal cell (MAK-like) kinase	1	1	0	0	1	1	0	0	hsa-miR-23a	-0.64	< 0.1		Sites in UTR
ICMT	isoprenylcysteine carboxyl methyltransferase	1	1	0	0	0	0	0	0	hsa-miR-23a	-0.01	< 0.1		Sites in UTR
IGSF8	immunoglobulin superfamily, member 8	1	1	0	0	0	0	0	0	hsa-miR-23a	-0.53	0.48		Sites in UTR
IHH	Indian hedgehog homolog (Drosophila)	1	0	1	0	0	0	0	0	hsa-miR-23a	-0.06	< 0.1	2007	Sites in UTR
IL12B	interleukin 12B (natural killer cell stimulatory factor 2, cytotoxic lymphocyte maturation factor 2, p40)	1	1	0	0	0	0	0	0	hsa-miR-23a	-0.46	0.51		Sites in UTR
IL17RD	interleukin 17 receptor D	1	1	0	0	1	0	0	1	hsa-miR-23a	-0.07	0.12		Sites in UTR
IL21R	interleukin 21 receptor	1	1	0	0	1	0	0	1	hsa-miR-23a	-0.51	0.16		Sites in UTR
INPP5A	inositol polyphosphate-5-phosphatase, 40kDa	1	1	0	0	0	0	0	0	hsa-miR-23a	-0.29	0.66	2005, 2007	Sites in UTR
INTS6	integrator complex subunit 6	1	1	0	0	0	0	0	0	hsa-miR-23a	-0.49	0.72		Sites in UTR
INTU	inturned planar cell polarity effector homolog (Drosophila)	1	1	0	0	1	1	0	0	hsa-miR-23a	-1.03	0.24	2007	Sites in UTR
IPO5	importin 5	1	1	0	0	0	0	0	0	hsa-miR-23a	-0.21	0.79	2005, 2007	Sites in UTR
IPO8	importin 8	1	0	1	0	0	0	0	0	hsa-miR-23a	-0.16	< 0.1		Sites in UTR
IPPK	inositol 1,3,4,5,6-pentakisphosphate 2-kinase	1	1	0	0	0	0	0	0	hsa-miR-23a	-0.44	0.54		Sites in UTR
IRF1	interferon regulatory factor 1	1	1	0	0	0	0	0	0	hsa-miR-23a	-0.28	0.52	2005, 2007	Sites in UTR
IRF2	interferon regulatory factor 2	1	1	0	0	0	0	0	0	hsa-miR-23a	-0.36	0.5	2005, 2007	Sites in UTR
IRS2	insulin receptor substrate 2	1	0	1	0	0	0	0	0	hsa-miR-23a	-0.11	0.13		Sites in UTR
ISCA2	iron-sulfur cluster assembly 2 homolog (S. cerevisiae)	1	1	0	0	0	0	0	0	hsa-miR-23a	-0.39	0.23		Sites in UTR
ITGAL	integrin, alpha L (antigen CD11A (p180), lymphocyte function-associated antigen 1; alpha polypeptide)	1	1	0	0	1	0	1	0	hsa-miR-23a	-0.54	< 0.1		Sites in UTR
IYD	iodotyrosine deiodinase	1	1	0	0	1	0	1	0	hsa-miR-23a	-0.62	0.24		Sites in UTR
JAK1	Janus kinase 1 (a protein tyrosine kinase)	1	1	0	0	0	0	0	0	hsa-miR-23a	-0.35	0.52		Sites in UTR
JAM3	junctional adhesion molecule 3	1	0	1	0	1	0	0	1	hsa-miR-23a	-0.24	0.18		Sites in UTR
JARID2	jumonji, AT rich interactive domain 2	1	1	0	0	0	0	0	0	hsa-miR-23a	-0.29	0.55		Sites in UTR
JAZF1	JAZF zinc finger 1	1	0	1	0	0	0	0	0	hsa-miR-23a	-0.26	< 0.1		Sites in UTR
JHDM1D	jumonji C domain containing histone demethylase 1 homolog D (S. cerevisiae)	1	1	0	0	0	0	0	0	hsa-miR-23a	-0.36	0.8		Sites in UTR
JMJD2A	jumonji domain containing 2A	1	1	0	0	0	0	0	0	hsa-miR-23a	-0.34	0.61	2005, 2007	Sites in UTR
KBTBD8	kelch repeat and BTB (POZ) domain containing 8	1	1	0	0	1	0	1	0	hsa-miR-23a	-0.44	0.28		Sites in UTR
KCNIP4	Kv channel interacting protein 4	1	1	0	0	0	0	0	0	hsa-miR-23a	-0.43	0.21		Sites in UTR
KCNK3	potassium channel, subfamily K, member 3	1	1	0	0	0	0	0	0	hsa-miR-23a	-0.32	0.69	2005, 2007	Sites in UTR
KCNK5	potassium channel, subfamily K, member 5	1	1	0	0	2	0	0	2	hsa-miR-23a	-0.43	0.67	2007	Sites in UTR
KHSRP	KH-type splicing regulatory protein	1	1	0	0	0	0	0	0	hsa-miR-23a	N/A	0.38		Sites in UTR
KIAA0323	KIAA0323	1	0	1	0	0	0	0	0	hsa-miR-23a	-0.15	< 0.1		Sites in UTR
KIAA0515	KIAA0515	1	0	0	1	1	0	1	0	hsa-miR-23a	-0.1	0.16		Sites in UTR
KIAA0644	KIAA0644 gene product	2	2	0	0	2	0	2	0	hsa-miR-23a	-1.05	0.66	2007	Sites in UTR
KIAA0922	KIAA0922	1	1	0	0	0	0	0	0	hsa-miR-23a	-0.44	0.52	2005, 2007	Sites in UTR
KIAA1166	KIAA1166	2	0	1	1	0	0	0	0	hsa-miR-23a	-0.36	0.25		Sites in UTR
KIAA1303	raptor	1	1	0	0	1	0	0	1	hsa-miR-23a	-0.51	0.44		Sites in UTR
KIAA1462	KIAA1462	2	2	0	0	1	0	1	0	hsa-miR-23a	-0.64	0.29		Sites in UTR
KIAA1467	KIAA1467	3	3	0	0	0	0	0	0	hsa-miR-23a	-1.26	0.92	2007	Sites in UTR
KIAA1632	KIAA1632	1	0	0	1	0	0	0	0	hsa-miR-23a	-0.11	0.12	2007	Sites in UTR
KIAA1737	KIAA1737	1	1	0	0	0	0	0	0	hsa-miR-23a	-0.48	0.54	2005, 2007	Sites in UTR
KIAA1804	mixed lineage kinase 4	1	0	1	0	0	0	0	0	hsa-miR-23a	-0.23	< 0.1	2005, 2007	Sites in UTR
KITLG	KIT ligand	1	0	1	0	2	0	0	2	hsa-miR-23a	-0.47	0.29	2005, 2007	Sites in UTR
KLF3	Kruppel-like factor 3 (basic)	3	1	0	2	1	0	1	0	hsa-miR-23a	-0.86	0.84	2005, 2007	Sites in UTR
KLHL28	kelch-like 28 (Drosophila)	1	1	0	0	3	1	2	0	hsa-miR-23a	-0.61	0.14		Sites in UTR
KLHL5	kelch-like 5 (Drosophila)	1	0	0	1	0	0	0	0	hsa-miR-23a	-0.21	< 0.1	2005, 2007	Sites in UTR
KPNA1	karyopherin alpha 1 (importin alpha 5)	1	0	1	0	0	0	0	0	hsa-miR-23a	-0.22	0.18	2005, 2007	Sites in UTR
KPNA3	karyopherin alpha 3 (importin alpha 4)	1	0	0	1	0	0	0	0	hsa-miR-23a	-0.1	< 0.1	2005, 2007	Sites in UTR
KPNA4	karyopherin alpha 4 (importin alpha 3)	1	1	0	0	2	0	1	1	hsa-miR-23a	-0.71	0.36	2005, 2007	Sites in UTR
LAMP1	lysosomal-associated membrane protein 1	1	1	0	0	1	0	1	0	hsa-miR-23a	-0.44	0.7	2005, 2007	Sites in UTR
LANCL1	LanC lantibiotic synthetase component C-like 1 (bacterial)	1	1	0	0	0	0	0	0	hsa-miR-23a	-0.43	< 0.1		Sites in UTR
LASP1	LIM and SH3 protein 1	1	1	0	0	0	0	0	0	hsa-miR-23a	-0.34	0.57		Sites in UTR
LHFPL2	lipoma HMGIC fusion partner-like 2	2	1	0	1	0	0	0	0	hsa-miR-23a	-0.42	0.6	2005, 2007	Sites in UTR
LHX4	LIM homeobox 4	1	1	0	0	0	0	0	0	hsa-miR-23a	-0.33	< 0.1	2005, 2007	Sites in UTR
LIMK2	LIM domain kinase 2	1	0	0	1	1	0	1	0	hsa-miR-23a	-0.19	< 0.1		Sites in UTR
LIN28B	lin-28 homolog B (C. elegans)	1	0	1	0	4	0	0	4	hsa-miR-23a	-0.39	0.3	2007	Sites in UTR
LIN54	lin-54 homolog (C. elegans)	1	1	0	0	1	1	0	0	hsa-miR-23a	-0.95	< 0.1	2007	Sites in UTR
LIPH	lipase, member H	1	1	0	0	0	0	0	0	hsa-miR-23a	-0.43	0.23		Sites in UTR
LMAN2	lectin, mannose-binding 2	1	1	0	0	0	0	0	0	hsa-miR-23a	-0.27	0.72		Sites in UTR
LMOD3	leiomodin 3 (fetal)	1	1	0	0	0	0	0	0	hsa-miR-23a	-0.33	0.18		Sites in UTR
LOC91461	hypothetical protein BC007901	1	0	1	0	0	0	0	0	hsa-miR-23a	-0.26	0.24	2007	Sites in UTR
LONRF2	LON peptidase N-terminal domain and ring finger 2	1	1	0	0	3	1	1	1	hsa-miR-23a	-0.51	0.19		Sites in UTR
LPAR1	lysophosphatidic acid receptor 1	1	1	0	0	0	0	0	0	hsa-miR-23a	-0.48	0.54	2005, 2007	Sites in UTR
LPHN2	latrophilin 2	1	1	0	0	0	0	0	0	hsa-miR-23a	-0.49	0.59	2005, 2007	Sites in UTR
LPP	LIM domain containing preferred translocation partner in lipoma	1	1	0	0	2	1	1	0	hsa-miR-23a	-0.59	0.67	2005, 2007	Sites in UTR
LRAT	lecithin retinol acyltransferase (phosphatidylcholine--retinol O-acyltransferase)	1	0	1	0	2	0	1	1	hsa-miR-23a	-0.64	0.39		Sites in UTR
LRCH2	leucine-rich repeats and calponin homology (CH) domain containing 2	1	0	0	1	0	0	0	0	hsa-miR-23a	-0.11	0.12	2005, 2007	Sites in UTR
LRIG1	leucine-rich repeats and immunoglobulin-like domains 1	2	1	0	1	0	0	0	0	hsa-miR-23a	-0.49	0.78	2005, 2007	Sites in UTR
LRP5	low density lipoprotein receptor-related protein 5	1	1	0	0	0	0	0	0	hsa-miR-23a	-0.4	0.49	2005, 2007	Sites in UTR
LRRC4	leucine rich repeat containing 4	1	0	1	0	0	0	0	0	hsa-miR-23a	-0.26	0.18	2005, 2007	Sites in UTR
LYPLA1	lysophospholipase I	1	1	0	0	0	0	0	0	hsa-miR-23a	-0.44	0.4		Sites in UTR
M6PR	mannose-6-phosphate receptor (cation dependent)	1	1	0	0	0	0	0	0	hsa-miR-23a	-0.37	0.39		Sites in UTR
MAB21L2	mab-21-like 2 (C. elegans)	1	1	0	0	0	0	0	0	hsa-miR-23a	-0.4	0.4	2005, 2007	Sites in UTR
MACF1	microtubule-actin crosslinking factor 1	1	0	0	1	0	0	0	0	hsa-miR-23a	-0.23	0.12	2005, 2007	Sites in UTR
MAF	v-maf musculoaponeurotic fibrosarcoma oncogene homolog (avian)	1	1	0	0	1	0	0	1	hsa-miR-23a	-0.51	0.59	2007	Sites in UTR
MAGEB2	melanoma antigen family B, 2	1	1	0	0	0	0	0	0	hsa-miR-23a	-0.41	< 0.1		Sites in UTR
MAGI1	membrane associated guanylate kinase, WW and PDZ domain containing 1	1	0	1	0	0	0	0	0	hsa-miR-23a	-0.14	0.11	2007	Sites in UTR
MAGOHB	mago-nashi homolog B (Drosophila)	1	1	0	0	0	0	0	0	hsa-miR-23a	-0.41	0.53	2005, 2007	Sites in UTR
MAML1	mastermind-like 1 (Drosophila)	1	0	1	0	0	0	0	0	hsa-miR-23a	-0.19	0.14	2005, 2007	Sites in UTR
MAP3K1	mitogen-activated protein kinase kinase kinase 1	1	1	0	0	2	0	1	1	hsa-miR-23a	-0.72	0.55		Sites in UTR
MAP3K3	mitogen-activated protein kinase kinase kinase 3	1	0	1	0	0	0	0	0	hsa-miR-23a	-0.13	0.15	2005, 2007	Sites in UTR
MAP3K5	mitogen-activated protein kinase kinase kinase 5	1	0	1	0	0	0	0	0	hsa-miR-23a	-0.2	< 0.1	2005, 2007	Sites in UTR
MAP3K7IP3	mitogen-activated protein kinase kinase kinase 7 interacting protein 3	2	1	1	0	1	0	0	1	hsa-miR-23a	-0.6	0.59	2007	Sites in UTR
MAP4	microtubule-associated protein 4	1	0	1	0	1	0	1	0	hsa-miR-23a	-0.47	0.15		Sites in UTR
MAP7	microtubule-associated protein 7	1	1	0	0	1	0	1	0	hsa-miR-23a	-0.74	0.52		Sites in UTR
MAP7D1	MAP7 domain containing 1	1	0	0	1	0	0	0	0	hsa-miR-23a	-0.1	0.12	2007	Sites in UTR
MAPK1IP1L	mitogen-activated protein kinase 1 interacting protein 1-like	1	0	1	0	1	1	0	0	hsa-miR-23a	-0.43	0.22		Sites in UTR
MAPRE1	microtubule-associated protein, RP/EB family, member 1	1	1	0	0	0	0	0	0	hsa-miR-23a	-0.42	0.47	2005, 2007	Sites in UTR
MARCKS	myristoylated alanine-rich protein kinase C substrate	1	1	0	0	1	0	1	0	hsa-miR-23a	-0.46	0.76	2005, 2007	Sites in UTR
MARCKSL1	MARCKS-like 1	1	1	0	0	1	0	0	1	hsa-miR-23a	-0.45	0.56	2005, 2007	Sites in UTR
MAT2A	methionine adenosyltransferase II, alpha	1	1	0	0	0	0	0	0	hsa-miR-23a	-0.28	0.13	2005, 2007	Sites in UTR
MCART6	mitochondrial carrier triple repeat 6	1	0	1	0	1	0	0	1	hsa-miR-23a	-0.14	0.21		Sites in UTR
MCFD2	multiple coagulation factor deficiency 2	2	0	2	0	0	0	0	0	hsa-miR-23a	-0.49	0.57	2005, 2007	Sites in UTR
MCM3AP	minichromosome maintenance complex component 3 associated protein	1	0	1	0	0	0	0	0	hsa-miR-23a	-0.27	< 0.1	2005, 2007	Sites in UTR
MDFI	MyoD family inhibitor	1	1	0	0	0	0	0	0	hsa-miR-23a	-0.32	0.61	2005, 2007	Sites in UTR
MDFIC	MyoD family inhibitor domain containing	2	1	0	1	0	0	0	0	hsa-miR-23a	-0.59	0.74	2005, 2007	Sites in UTR
MEF2C	myocyte enhancer factor 2C	1	1	0	0	1	1	0	0	hsa-miR-23a	-0.63	0.11	2005, 2007	Sites in UTR
MEIS1	Meis homeobox 1	1	1	0	0	0	0	0	0	hsa-miR-23a	-0.47	0.56		Sites in UTR
MEIS2	Meis homeobox 2	1	1	0	0	0	0	0	0	hsa-miR-23a	-0.38	0.44	2005, 2007	Sites in UTR
MET	met proto-oncogene (hepatocyte growth factor receptor)	1	1	0	0	1	1	0	0	hsa-miR-23a	-0.58	0.65	2005, 2007	Sites in UTR
MEX3C	mex-3 homolog C (C. elegans)	1	1	0	0	0	0	0	0	hsa-miR-23a	-0.38	0.44	2005, 2007	Sites in UTR
MFHAS1	malignant fibrous histiocytoma amplified sequence 1	1	1	0	0	0	0	0	0	hsa-miR-23a	-0.39	0.71	2007	Sites in UTR
MGC4172	short-chain dehydrogenase/reductase	1	1	0	0	0	0	0	0	hsa-miR-23a	-0.43	0.36		Sites in UTR
MIER1	mesoderm induction early response 1 homolog (Xenopus laevis)	1	1	0	0	0	0	0	0	hsa-miR-23a	-0.32	0.24		Sites in UTR
MITF	microphthalmia-associated transcription factor	1	1	0	0	0	0	0	0	hsa-miR-23a	-0.23	< 0.1		Sites in UTR
MKX	mohawk homeobox	1	0	1	0	0	0	0	0	hsa-miR-23a	-0.21	< 0.1		Sites in UTR
MLL2	myeloid/lymphoid or mixed-lineage leukemia 2	1	0	1	0	0	0	0	0	hsa-miR-23a	-0.1	0.26	2007	Sites in UTR
MON2	MON2 homolog (S. cerevisiae)	1	0	0	1	1	0	0	1	hsa-miR-23a	-0.17	< 0.1		Sites in UTR
MPP5	membrane protein, palmitoylated 5 (MAGUK p55 subfamily member 5)	1	1	0	0	0	0	0	0	hsa-miR-23a	-0.2	0.66	2005, 2007	Sites in UTR
MRC1	mannose receptor, C type 1	1	1	0	0	2	0	1	1	hsa-miR-23a	-1.01	0.34	2005, 2007	Sites in UTR
MRC1L1	mannose receptor, C type 1-like 1	1	1	0	0	2	0	1	1	hsa-miR-23a	-1.01	0.34	2005, 2007	Sites in UTR
MRC2	mannose receptor, C type 2	1	1	0	0	0	0	0	0	hsa-miR-23a	-0.24	0.56	2007	Sites in UTR
MSI1	musashi homolog 1 (Drosophila)	1	1	0	0	0	0	0	0	hsa-miR-23a	-0.19	0.32	2005, 2007	Sites in UTR
MSL2L1	male-specific lethal 2-like 1 (Drosophila)	1	0	1	0	0	0	0	0	hsa-miR-23a	-0.19	0.12	2007	Sites in UTR
MTF1	metal-regulatory transcription factor 1	2	1	0	1	2	0	0	2	hsa-miR-23a	-0.67	0.8	2005, 2007	Sites in UTR
MTM1	myotubularin 1	1	1	0	0	0	0	0	0	hsa-miR-23a	-0.37	< 0.1		Sites in UTR
MTMR10	myotubularin related protein 10	1	1	0	0	0	0	0	0	hsa-miR-23a	-0.4	0.67		Sites in UTR
MTSS1	metastasis suppressor 1	1	0	1	0	1	1	0	0	hsa-miR-23a	-0.57	0.15	2005, 2007	Sites in UTR
MUTED	muted homolog (mouse)	1	0	1	0	0	0	0	0	hsa-miR-23a	-0.27	0.2		Sites in UTR
MYCT1	myc target 1	1	1	0	0	2	0	2	0	hsa-miR-23a	-0.84	0.58		Sites in UTR
MYH1	myosin, heavy chain 1, skeletal muscle, adult	1	1	0	0	0	0	0	0	hsa-miR-23a	-0.48	0.47	2005, 2007	Sites in UTR
MYH2	myosin, heavy chain 2, skeletal muscle, adult	1	0	1	0	0	0	0	0	hsa-miR-23a	-0.22	0.15	2005, 2007	Sites in UTR
MYO5C	myosin VC	1	0	1	0	1	0	0	1	hsa-miR-23a	-0.37	0.16		Sites in UTR
MYO6	myosin VI	1	0	1	0	0	0	0	0	hsa-miR-23a	-0.11	0.18	2007	Sites in UTR
N4BP1	NEDD4 binding protein 1	1	1	0	0	0	0	0	0	hsa-miR-23a	-0.44	0.74		Sites in UTR
N4BP2L1	NEDD4 binding protein 2-like 1	1	0	1	0	1	0	1	0	hsa-miR-23a	-0.46	0.16		Sites in UTR
NAP1L1	nucleosome assembly protein 1-like 1	1	1	0	0	0	0	0	0	hsa-miR-23a	-0.26	0.19	2005, 2007	Sites in UTR
NAP1L5	nucleosome assembly protein 1-like 5	2	1	1	0	0	0	0	0	hsa-miR-23a	-0.73	0.35	2005, 2007	Sites in UTR
NARG1	NMDA receptor regulated 1	1	1	0	0	0	0	0	0	hsa-miR-23a	-0.28	0.38	2005, 2007	Sites in UTR
NAT13	N-acetyltransferase 13	1	1	0	0	0	0	0	0	hsa-miR-23a	-0.22	0.27	2007	Sites in UTR
NCOA1	nuclear receptor coactivator 1	1	1	0	0	0	0	0	0	hsa-miR-23a	-0.42	0.65	2005, 2007	Sites in UTR
NCOA6	nuclear receptor coactivator 6	1	1	0	0	0	0	0	0	hsa-miR-23a	-0.44	< 0.1	2005, 2007	Sites in UTR
NDFIP2	Nedd4 family interacting protein 2	1	1	0	0	0	0	0	0	hsa-miR-23a	-0.39	0.37	2005, 2007	Sites in UTR
NDRG4	NDRG family member 4	1	0	1	0	0	0	0	0	hsa-miR-23a	-0.13	0.24		Sites in UTR
NDST1	N-deacetylase/N-sulfotransferase (heparan glucosaminyl) 1	1	1	0	0	0	0	0	0	hsa-miR-23a	-0.06	0.64	2005, 2007	Sites in UTR
NDUFA3	NADH dehydrogenase (ubiquinone) 1 alpha subcomplex, 3, 9kDa	1	1	0	0	0	0	0	0	hsa-miR-23a	-0.39	< 0.1		Sites in UTR
NEDD4	neural precursor cell expressed, developmentally down-regulated 4	1	1	0	0	3	0	1	2	hsa-miR-23a	-0.61	0.13		Sites in UTR
NEDD4L	neural precursor cell expressed, developmentally down-regulated 4-like	1	0	1	0	0	0	0	0	hsa-miR-23a	-0.23	0.12		Sites in UTR
NEFL	neurofilament, light polypeptide 68kDa	1	1	0	0	1	0	0	1	hsa-miR-23a	-0.49	0.35	2007	Sites in UTR
NEGR1	neuronal growth regulator 1	1	0	1	0	1	0	1	0	hsa-miR-23a	-0.33	0.13		Sites in UTR
NFIB	nuclear factor I/B	3	0	2	1	0	0	0	0	hsa-miR-23a	-0.41	0.28	2007	Sites in UTR
NFIX	nuclear factor I/X (CCAAT-binding transcription factor)	1	0	0	1	0	0	0	0	hsa-miR-23a	-0.16	0.12	2005, 2007	Sites in UTR
NIN	ninein (GSK3B interacting protein)	1	1	0	0	1	0	1	0	hsa-miR-23a	-0.67	0.12	2005, 2007	Sites in UTR
NKX2-1	NK2 homeobox 1	1	1	0	0	0	0	0	0	hsa-miR-23a	-0.41	0.12	2005, 2007	Sites in UTR
NKX3-2	NK3 homeobox 2	1	1	0	0	0	0	0	0	hsa-miR-23a	-0.32	0.65		Sites in UTR
NLGN4X	neuroligin 4, X-linked	2	1	1	0	1	0	0	1	hsa-miR-23a	-0.81	0.68		Sites in UTR
NLGN4Y	neuroligin 4, Y-linked	1	1	0	0	1	0	0	1	hsa-miR-23a	-0.67	0.65		Sites in UTR
NLK	nemo-like kinase	1	0	1	0	0	0	0	0	hsa-miR-23a	-0.25	0.11		Sites in UTR
NRGN	neurogranin (protein kinase C substrate, RC3)	1	1	0	0	0	0	0	0	hsa-miR-23a	-0.29	0.51	2005, 2007	Sites in UTR
NRXN3	neurexin 3	1	1	0	0	1	0	1	0	hsa-miR-23a	-0.42	0.3	2005, 2007	Sites in UTR
NUAK1	NUAK family, SNF1-like kinase, 1	1	1	0	0	0	0	0	0	hsa-miR-23a	-0.32	0.78	2007	Sites in UTR
NUAK2	NUAK family, SNF1-like kinase, 2	1	1	0	0	0	0	0	0	hsa-miR-23a	-0.45	0.63	2007	Sites in UTR
NUFIP2	nuclear fragile X mental retardation protein interacting protein 2	3	2	1	0	1	0	1	0	hsa-miR-23a	-0.78	0.84	2007	Sites in UTR
NUP50	nucleoporin 50kDa	1	1	0	0	2	0	2	0	hsa-miR-23a	-0.84	0.79	2007	Sites in UTR
ODZ1	odz, odd Oz/ten-m homolog 1(Drosophila)	2	0	2	0	0	0	0	0	hsa-miR-23a	-0.46	0.41	2007	Sites in UTR
ODZ4	odz, odd Oz/ten-m homolog 4 (Drosophila)	1	0	1	0	1	1	0	0	hsa-miR-23a	-0.52	0.15		Sites in UTR
OLA1	Obg-like ATPase 1	1	1	0	0	0	0	0	0	hsa-miR-23a	-0.37	0.78		Sites in UTR
ORMDL1	ORM1-like 1 (S. cerevisiae)	1	1	0	0	0	0	0	0	hsa-miR-23a	-0.46	0.28		Sites in UTR
OSBPL8	oxysterol binding protein-like 8	1	1	0	0	3	0	1	2	hsa-miR-23a	-0.76	0.71	2005, 2007	Sites in UTR
OTP	orthopedia homeobox	1	0	0	1	0	0	0	0	hsa-miR-23a	-0.19	0.12	2005, 2007	Sites in UTR
OTUB1	OTU domain, ubiquitin aldehyde binding 1	1	1	0	0	0	0	0	0	hsa-miR-23a	-0.35	< 0.1	2005, 2007	Sites in UTR
PAK2	p21 protein (Cdc42/Rac)-activated kinase 2	1	1	0	0	1	0	0	1	hsa-miR-23a	-0.4	0.46		Sites in UTR
PAK6	p21 protein (Cdc42/Rac)-activated kinase 6	1	1	0	0	0	0	0	0	hsa-miR-23a	-0.32	0.63	2005, 2007	Sites in UTR
PAPD5	PAP associated domain containing 5	1	0	1	0	0	0	0	0	hsa-miR-23a	-0.16	0.11	2007	Sites in UTR
PAQR9	progestin and adipoQ receptor family member IX	1	1	0	0	0	0	0	0	hsa-miR-23a	-0.29	0.57	2005, 2007	Sites in UTR
PARD6B	par-6 partitioning defective 6 homolog beta (C. elegans)	1	1	0	0	0	0	0	0	hsa-miR-23a	-0.41	0.33		Sites in UTR
PARD6G	par-6 partitioning defective 6 homolog gamma (C. elegans)	1	0	1	0	0	0	0	0	hsa-miR-23a	-0.23	0.23		Sites in UTR
PAX9	paired box 9	1	1	0	0	0	0	0	0	hsa-miR-23a	-0.48	< 0.1		Sites in UTR
PBRM1	polybromo 1	1	1	0	0	0	0	0	0	hsa-miR-23a	-0.41	0.57	2007	Sites in UTR
PCDH19	protocadherin 19	1	1	0	0	1	0	0	1	hsa-miR-23a	-0.45	< 0.1	2005, 2007	Sites in UTR
PCDHA1	protocadherin alpha 1	1	0	0	1	1	0	0	1	hsa-miR-23a	-0.18	0.17	2005, 2007	Sites in UTR
PCDHA10	protocadherin alpha 10	1	0	0	1	1	0	0	1	hsa-miR-23a	-0.18	0.17	2005, 2007	Sites in UTR
PCDHA11	protocadherin alpha 11	1	0	0	1	1	0	0	1	hsa-miR-23a	-0.18	0.17		Sites in UTR
PCDHA12	protocadherin alpha 12	1	0	0	1	1	0	0	1	hsa-miR-23a	-0.18	0.17	2005, 2007	Sites in UTR
PCDHA13	protocadherin alpha 13	1	0	0	1	1	0	0	1	hsa-miR-23a	-0.18	0.17	2005, 2007	Sites in UTR
PCDHA2	protocadherin alpha 2	1	0	0	1	1	0	0	1	hsa-miR-23a	-0.18	0.17	2005, 2007	Sites in UTR
PCDHA3	protocadherin alpha 3	1	0	0	1	1	0	0	1	hsa-miR-23a	-0.18	0.17	2005, 2007	Sites in UTR
PCDHA4	protocadherin alpha 4	1	0	0	1	1	0	0	1	hsa-miR-23a	-0.18	0.17	2005, 2007	Sites in UTR
PCDHA5	protocadherin alpha 5	1	0	0	1	1	0	0	1	hsa-miR-23a	-0.18	0.17	2005, 2007	Sites in UTR
PCDHA6	protocadherin alpha 6	1	0	0	1	1	0	0	1	hsa-miR-23a	-0.18	0.17	2005, 2007	Sites in UTR
PCDHA7	protocadherin alpha 7	1	0	0	1	1	0	0	1	hsa-miR-23a	-0.18	0.17	2005, 2007	Sites in UTR
PCDHA8	protocadherin alpha 8	1	0	0	1	1	0	0	1	hsa-miR-23a	-0.18	0.17	2005, 2007	Sites in UTR
PCDHAC1	protocadherin alpha subfamily C, 1	1	0	0	1	1	0	0	1	hsa-miR-23a	-0.18	0.17	2005, 2007	Sites in UTR
PCDHAC2	protocadherin alpha subfamily C, 2	1	0	0	1	1	0	0	1	hsa-miR-23a	-0.18	0.17	2005, 2007	Sites in UTR
PCLO	piccolo (presynaptic cytomatrix protein)	1	0	0	1	3	0	0	3	hsa-miR-23a	-0.45	0.25		Sites in UTR
PDCD4	programmed cell death 4 (neoplastic transformation inhibitor)	1	0	0	1	0	0	0	0	hsa-miR-23a	-0.13	0.12	2005, 2007	Sites in UTR
PDE4B	phosphodiesterase 4B, cAMP-specific (phosphodiesterase E4 dunce homolog, Drosophila)	3	3	0	0	0	0	0	0	hsa-miR-23a	-1.26	0.93	2007	Sites in UTR
PDGFA	platelet-derived growth factor alpha polypeptide	1	0	1	0	0	0	0	0	hsa-miR-23a	-0.24	0.14		Sites in UTR
PDIA6	protein disulfide isomerase family A, member 6	1	0	1	0	0	0	0	0	hsa-miR-23a	-0.22	0.17	2005, 2007	Sites in UTR
PDPK1	3-phosphoinositide dependent protein kinase-1	1	1	0	0	0	0	0	0	hsa-miR-23a	-0.41	0.78		Sites in UTR
PDXDC1	pyridoxal-dependent decarboxylase domain containing 1	1	1	0	0	0	0	0	0	hsa-miR-23a	-0.41	0.44		Sites in UTR
PFKFB4	6-phosphofructo-2-kinase/fructose-2,6-biphosphatase 4	1	1	0	0	0	0	0	0	hsa-miR-23a	-0.3	0.38		Sites in UTR
PGR	progesterone receptor	1	1	0	0	0	0	0	0	hsa-miR-23a	-0.18	0.17		Sites in UTR
PGRMC2	progesterone receptor membrane component 2	1	1	0	0	0	0	0	0	hsa-miR-23a	-0.42	0.34		Sites in UTR
PHACTR2	phosphatase and actin regulator 2	1	0	1	0	1	0	0	1	hsa-miR-23a	-0.17	0.14	2005, 2007	Sites in UTR
PHF16	PHD finger protein 16	1	1	0	0	0	0	0	0	hsa-miR-23a	-0.32	< 0.1		Sites in UTR
PHF17	PHD finger protein 17	1	0	0	1	0	0	0	0	hsa-miR-23a	-0.16	0.12	2007	Sites in UTR
PHF19	PHD finger protein 19	1	1	0	0	0	0	0	0	hsa-miR-23a	-0.18	0.5	2005, 2007	Sites in UTR
PHF21B	PHD finger protein 21B	1	1	0	0	0	0	0	0	hsa-miR-23a	-0.31	0.5	2005, 2007	Sites in UTR
PICALM	phosphatidylinositol binding clathrin assembly protein	1	0	1	0	0	0	0	0	hsa-miR-23a	-0.17	0.16	2005, 2007	Sites in UTR
PIK3R3	phosphoinositide-3-kinase, regulatory subunit 3 (gamma)	1	1	0	0	0	0	0	0	hsa-miR-23a	-0.29	0.78		Sites in UTR
PIP3-E	phosphoinositide-binding protein PIP3-E	1	0	0	1	2	1	1	0	hsa-miR-23a	-0.31	< 0.1		Sites in UTR
PIP4K2B	phosphatidylinositol-5-phosphate 4-kinase, type II, beta	1	1	0	0	1	0	0	1	hsa-miR-23a	-0.56	0.74	2007	Sites in UTR
PIP5K3	phosphatidylinositol-3-phosphate/phosphatidylinositol 5-kinase, type III	1	1	0	0	1	0	1	0	hsa-miR-23a	-0.47	< 0.1		Sites in UTR
PITPNA	phosphatidylinositol transfer protein, alpha	1	0	1	0	0	0	0	0	hsa-miR-23a	-0.25	0.23	2005, 2007	Sites in UTR
PJA1	praja 1	1	1	0	0	0	0	0	0	hsa-miR-23a	-0.38	< 0.1		Sites in UTR
PKIA	protein kinase (cAMP-dependent, catalytic) inhibitor alpha	1	1	0	0	0	0	0	0	hsa-miR-23a	-0.41	< 0.1	2005, 2007	Sites in UTR
PKNOX1	PBX/knotted 1 homeobox 1	1	1	0	0	0	0	0	0	hsa-miR-23a	-0.48	0.71	2005, 2007	Sites in UTR
PKP4	plakophilin 4	1	1	0	0	1	1	0	0	hsa-miR-23a	-0.95	0.38	2005, 2007	Sites in UTR
PLAGL1	pleiomorphic adenoma gene-like 1	1	0	1	0	0	0	0	0	hsa-miR-23a	-0.15	< 0.1	2005, 2007	Sites in UTR
PLAU	plasminogen activator, urokinase	1	0	1	0	0	0	0	0	hsa-miR-23a	-0.32	< 0.1	2005, 2007	Sites in UTR
PLCXD3	phosphatidylinositol-specific phospholipase C, X domain containing 3	1	1	0	0	1	0	0	1	hsa-miR-23a	-0.63	0.75	2005, 2007	Sites in UTR
PLEKHH2	pleckstrin homology domain containing, family H (with MyTH4 domain) member 2	1	0	0	1	0	0	0	0	hsa-miR-23a	-0.22	0.12	2005, 2007	Sites in UTR
PNMA2	paraneoplastic antigen MA2	1	1	0	0	0	0	0	0	hsa-miR-23a	-0.56	< 0.1		Sites in UTR
PNMAL1	PNMA-like 1	1	1	0	0	1	0	1	0	hsa-miR-23a	-0.55	0.17		Sites in UTR
PNRC1	proline-rich nuclear receptor coactivator 1	1	1	0	0	0	0	0	0	hsa-miR-23a	-0.4	0.66		Sites in UTR
PNRC2	proline-rich nuclear receptor coactivator 2	2	2	0	0	2	1	0	1	hsa-miR-23a	-1.34	0.18		Sites in UTR
POM121C	POM121 membrane glycoprotein C	2	0	2	0	0	0	0	0	hsa-miR-23a	-0.49	0.23		Sites in UTR
PPARGC1A	peroxisome proliferator-activated receptor gamma, coactivator 1 alpha	2	1	1	0	0	0	0	0	hsa-miR-23a	-0.68	0.31	2005, 2007	Sites in UTR
PPIF	peptidylprolyl isomerase F (cyclophilin F)	2	2	0	0	0	0	0	0	hsa-miR-23a	-0.63	0.78	2003, 2005, 2007	Sites in UTR
PPM1K	protein phosphatase 1K (PP2C domain containing)	1	1	0	0	1	0	1	0	hsa-miR-23a	-0.61	0.28		Sites in UTR
PPP1R12A	protein phosphatase 1, regulatory (inhibitor) subunit 12A	1	1	0	0	2	0	1	1	hsa-miR-23a	-0.78	0.61	2005, 2007	Sites in UTR
PPP1R13B	protein phosphatase 1, regulatory (inhibitor) subunit 13B	1	1	0	0	0	0	0	0	hsa-miR-23a	-0.28	0.52	2005, 2007	Sites in UTR
PPP1R16B	protein phosphatase 1, regulatory (inhibitor) subunit 16B	1	0	0	1	0	0	0	0	hsa-miR-23a	-0.25	0.12	2005, 2007	Sites in UTR
PPP2R3A	protein phosphatase 2 (formerly 2A), regulatory subunit B', alpha	1	1	0	0	0	0	0	0	hsa-miR-23a	-0.29	< 0.1		Sites in UTR
PPP2R5E	protein phosphatase 2, regulatory subunit B', epsilon isoform	1	1	0	0	1	0	1	0	hsa-miR-23a	-0.64	0.46	2005, 2007	Sites in UTR
PPP3CA	protein phosphatase 3 (formerly 2B), catalytic subunit, alpha isoform	1	0	0	1	1	0	0	1	hsa-miR-23a	-0.24	< 0.1		Sites in UTR
PRDM1	PR domain containing 1, with ZNF domain	2	1	0	1	0	0	0	0	hsa-miR-23a	-0.49	0.29	2005, 2007	Sites in UTR
PRDM10	PR domain containing 10	1	1	0	0	1	0	1	0	hsa-miR-23a	-0.7	0.33	2005, 2007	Sites in UTR
PRDM2	PR domain containing 2, with ZNF domain	1	0	0	1	0	0	0	0	hsa-miR-23a	-0.11	0.12	2005, 2007	Sites in UTR
PRDX3	peroxiredoxin 3	1	1	0	0	0	0	0	0	hsa-miR-23a	-0.41	< 0.1		Sites in UTR
PRKCE	protein kinase C, epsilon	1	0	0	1	0	0	0	0	hsa-miR-23a	-0.17	0.12	2005, 2007	Sites in UTR
PRKRIR	protein-kinase, interferon-inducible double stranded RNA dependent inhibitor, repressor of (P58 repressor)	1	1	0	0	0	0	0	0	hsa-miR-23a	-0.51	0.71	2005, 2007	Sites in UTR
PRMT6	protein arginine methyltransferase 6	1	1	0	0	0	0	0	0	hsa-miR-23a	-0.36	0.37		Sites in UTR
PROK2	prokineticin 2	1	1	0	0	1	0	0	1	hsa-miR-23a	-0.49	0.38		Sites in UTR
PROSC	proline synthetase co-transcribed homolog (bacterial)	1	0	1	0	0	0	0	0	hsa-miR-23a	-0.3	0.21	2005, 2007	Sites in UTR
PRPF4B	PRP4 pre-mRNA processing factor 4 homolog B (yeast)	1	0	1	0	1	0	0	1	hsa-miR-23a	-0.18	0.14	2005, 2007	Sites in UTR
PRRG1	proline rich Gla (G-carboxyglutamic acid) 1	1	1	0	0	1	1	0	0	hsa-miR-23a	-0.55	< 0.1		Sites in UTR
PRTG	protogenin homolog (Gallus gallus)	1	1	0	0	0	0	0	0	hsa-miR-23a	-0.3	0.26	2007	Sites in UTR
PTAR1	protein prenyltransferase alpha subunit repeat containing 1	1	1	0	0	4	1	1	2	hsa-miR-23a	-0.8	0.13		Sites in UTR
PTEN	phosphatase and tensin homolog (mutated in multiple advanced cancers 1)	2	2	0	0	0	0	0	0	hsa-miR-23a	-0.4	0.37	2007	Sites in UTR
PTGER4	prostaglandin E receptor 4 (subtype EP4)	1	1	0	0	1	0	0	1	hsa-miR-23a	-0.63	0.76	2005, 2007	Sites in UTR
PTGFR	prostaglandin F receptor (FP)	1	0	0	1	0	0	0	0	hsa-miR-23a	-0.12	0.12	2007	Sites in UTR
PTP4A2	protein tyrosine phosphatase type IVA, member 2	1	1	0	0	0	0	0	0	hsa-miR-23a	-0.4	0.61		Sites in UTR
PTPN11	protein tyrosine phosphatase, non-receptor type 11 (Noonan syndrome 1)	1	0	0	1	1	0	0	1	hsa-miR-23a	-0.33	0.17		Sites in UTR
PTPRB	protein tyrosine phosphatase, receptor type, B	1	1	0	0	3	0	2	1	hsa-miR-23a	-0.73	0.18		Sites in UTR
PUNC	putative neuronal cell adhesion molecule	1	1	0	0	1	0	0	1	hsa-miR-23a	-0.44	0.34	2007	Sites in UTR
PURB	purine-rich element binding protein B	2	1	1	0	0	0	0	0	hsa-miR-23a	-0.37	0.57		Sites in UTR
PWWP2A	PWWP domain containing 2A	1	1	0	0	1	0	0	1	hsa-miR-23a	-0.48	< 0.1		Sites in UTR
PXDN	peroxidasin homolog (Drosophila)	1	1	0	0	0	0	0	0	hsa-miR-23a	-0.28	0.66		Sites in UTR
QKI	quaking homolog, KH domain RNA binding (mouse)	1	0	1	0	0	0	0	0	hsa-miR-23a	-0.1	0.13	2005, 2007	Sites in UTR
QSER1	glutamine and serine rich 1	1	1	0	0	2	1	1	0	hsa-miR-23a	-0.96	0.63		Sites in UTR
RAB35	RAB35, member RAS oncogene family	1	0	0	1	0	0	0	0	hsa-miR-23a	-0.13	0.12	2005, 2007	Sites in UTR
RAB8B	RAB8B, member RAS oncogene family	1	1	0	0	1	1	0	0	hsa-miR-23a	-0.93	< 0.1		Sites in UTR
RAD23B	RAD23 homolog B (S. cerevisiae)	1	0	1	0	1	0	1	0	hsa-miR-23a	-0.33	0.21	2005, 2007	Sites in UTR
RAI14	retinoic acid induced 14	1	1	0	0	0	0	0	0	hsa-miR-23a	-0.4	0.66	2005, 2007	Sites in UTR
RALYL	RALY RNA binding protein-like	2	2	0	0	0	0	0	0	hsa-miR-23a	-0.83	0.45		Sites in UTR
RAP1A	RAP1A, member of RAS oncogene family	1	0	0	1	1	0	0	1	hsa-miR-23a	-0.36	0.17	2005, 2007	Sites in UTR
RAP1B	RAP1B, member of RAS oncogene family	1	0	0	1	0	0	0	0	hsa-miR-23a	-0.1	< 0.1	2005, 2007	Sites in UTR
RAP2B	RAP2B, member of RAS oncogene family	2	0	2	0	0	0	0	0	hsa-miR-23a	-0.43	0.3		Sites in UTR
RAPGEF2	Rap guanine nucleotide exchange factor (GEF) 2	1	0	0	1	1	0	1	0	hsa-miR-23a	-0.3	0.17		Sites in UTR
RBL2	retinoblastoma-like 2 (p130)	1	1	0	0	0	0	0	0	hsa-miR-23a	-0.32	0.42		Sites in UTR
RBM12B	RNA binding motif protein 12B	1	1	0	0	0	0	0	0	hsa-miR-23a	-0.4	< 0.1		Sites in UTR
RBM25	RNA binding motif protein 25	1	1	0	0	1	0	1	0	hsa-miR-23a	-0.75	0.47	2005, 2007	Sites in UTR
RBM35A	RNA binding motif protein 35A	1	1	0	0	0	0	0	0	hsa-miR-23a	-0.46	0.48	2007	Sites in UTR
RBM47	RNA binding motif protein 47	1	1	0	0	0	0	0	0	hsa-miR-23a	-0.47	0.71		Sites in UTR
RBPMS2	RNA binding protein with multiple splicing 2	1	1	0	0	0	0	0	0	hsa-miR-23a	-0.37	0.67	2007	Sites in UTR
RCHY1	ring finger and CHY zinc finger domain containing 1	1	1	0	0	1	0	1	0	hsa-miR-23a	-0.65	0.37		Sites in UTR
RCN1	reticulocalbin 1, EF-hand calcium binding domain	1	1	0	0	0	0	0	0	hsa-miR-23a	-0.46	0.64	2005, 2007	Sites in UTR
RCOR1	REST corepressor 1	1	1	0	0	0	0	0	0	hsa-miR-23a	-0.23	0.63		Sites in UTR
REEP1	receptor accessory protein 1	1	1	0	0	0	0	0	0	hsa-miR-23a	-0.36	0.58	2007	Sites in UTR
REPS2	RALBP1 associated Eps domain containing 2	2	1	0	1	3	1	1	1	hsa-miR-23a	-0.83	0.24	2007	Sites in UTR
RNF219	ring finger protein 219	1	0	0	1	0	0	0	0	hsa-miR-23a	-0.17	0.12		Sites in UTR
RNF43	ring finger protein 43	1	1	0	0	0	0	0	0	hsa-miR-23a	-0.28	0.41	2007	Sites in UTR
ROBO2	roundabout, axon guidance receptor, homolog 2 (Drosophila)	2	1	0	1	0	0	0	0	hsa-miR-23a	-0.42	0.26	2007	Sites in UTR
RPIA	ribose 5-phosphate isomerase A (ribose 5-phosphate epimerase)	1	1	0	0	0	0	0	0	hsa-miR-23a	-0.41	< 0.1		Sites in UTR
RRAS2	related RAS viral (r-ras) oncogene homolog 2	1	1	0	0	0	0	0	0	hsa-miR-23a	-0.49	0.11	2005, 2007	Sites in UTR
RREB1	ras responsive element binding protein 1	1	0	0	1	0	0	0	0	hsa-miR-23a	-0.16	< 0.1	2005, 2007	Sites in UTR
RRP15	ribosomal RNA processing 15 homolog (S. cerevisiae)	1	1	0	0	2	0	2	0	hsa-miR-23a	-0.46	0.4		Sites in UTR
RTF1	Rtf1, Paf1/RNA polymerase II complex component, homolog (S. cerevisiae)	1	0	1	0	0	0	0	0	hsa-miR-23a	-0.23	0.2	2007	Sites in UTR
RUFY2	RUN and FYVE domain containing 2	1	1	0	0	1	0	1	0	hsa-miR-23a	-0.9	0.44	2007	Sites in UTR
RUNX1	runt-related transcription factor 1 (acute myeloid leukemia 1; aml1 oncogene)	1	0	1	0	0	0	0	0	hsa-miR-23a	-0.13	< 0.1		Sites in UTR
RUNX1T1	runt-related transcription factor 1; translocated to, 1 (cyclin D-related)	1	1	0	0	0	0	0	0	hsa-miR-23a	-0.4	0.54	2005, 2007	Sites in UTR
RUNX2	runt-related transcription factor 2	1	0	1	0	0	0	0	0	hsa-miR-23a	-0.19	0.12	2007	Sites in UTR
S100PBP	S100P binding protein	1	0	1	0	0	0	0	0	hsa-miR-23a	-0.21	0.27	2007	Sites in UTR
SAFB	scaffold attachment factor B	1	1	0	0	0	0	0	0	hsa-miR-23a	-0.43	0.49	2005, 2007	Sites in UTR
SAFB2	scaffold attachment factor B2	1	1	0	0	0	0	0	0	hsa-miR-23a	-0.4	0.38	2005, 2007	Sites in UTR
SAMD12	sterile alpha motif domain containing 12	1	1	0	0	1	0	0	1	hsa-miR-23a	-0.32	< 0.1		Sites in UTR
SATB1	SATB homeobox 1	2	2	0	0	0	0	0	0	hsa-miR-23a	-0.94	0.75	2005, 2007	Sites in UTR
SATB2	SATB homeobox 2	1	1	0	0	1	0	0	1	hsa-miR-23a	-0.41	0.42	2005, 2007	Sites in UTR
SC4MOL	sterol-C4-methyl oxidase-like	1	0	1	0	0	0	0	0	hsa-miR-23a	-0.29	0.13	2007	Sites in UTR
SCN2A	sodium channel, voltage-gated, type II, alpha subunit	1	1	0	0	0	0	0	0	hsa-miR-23a	-0.3	< 0.1		Sites in UTR
SDCBP	syndecan binding protein (syntenin)	1	0	0	1	0	0	0	0	hsa-miR-23a	-0.17	< 0.1		Sites in UTR
SEC14L1	SEC14-like 1 (S. cerevisiae)	1	1	0	0	0	0	0	0	hsa-miR-23a	-0.51	0.59	2005, 2007	Sites in UTR
SEC23IP	SEC23 interacting protein	1	1	0	0	1	1	0	0	hsa-miR-23a	-0.84	0.61		Sites in UTR
SEC24A	SEC24 related gene family, member A (S. cerevisiae)	1	0	1	0	2	0	2	0	hsa-miR-23a	-0.72	0.21	2007	Sites in UTR
SEH1L	SEH1-like (S. cerevisiae)	1	1	0	0	0	0	0	0	hsa-miR-23a	-0.42	0.28		Sites in UTR
SEMA4B	sema domain, immunoglobulin domain (Ig), transmembrane domain (TM) and short cytoplasmic domain, (semaphorin) 4B	1	1	0	0	0	0	0	0	hsa-miR-23a	-0.4	0.66		Sites in UTR
SEMA6D	sema domain, transmembrane domain (TM), and cytoplasmic domain, (semaphorin) 6D	3	2	1	0	2	1	1	0	hsa-miR-23a	-1.41	0.66	2005, 2007	Sites in UTR
SESN2	sestrin 2	1	1	0	0	0	0	0	0	hsa-miR-23a	-0.25	0.55		Sites in UTR
SETD2	SET domain containing 2	1	0	0	1	0	0	0	0	hsa-miR-23a	-0.22	< 0.1	2007	Sites in UTR
SETD8	SET domain containing (lysine methyltransferase) 8	1	1	0	0	2	1	1	0	hsa-miR-23a	-0.9	0.71	2007	Sites in UTR
SETX	senataxin	1	0	0	1	0	0	0	0	hsa-miR-23a	-0.18	< 0.1	2007	Sites in UTR
SFRP1	secreted frizzled-related protein 1	1	1	0	0	0	0	0	0	hsa-miR-23a	-0.24	< 0.1		Sites in UTR
SFRP4	secreted frizzled-related protein 4	1	0	1	0	0	0	0	0	hsa-miR-23a	-0.25	0.11		Sites in UTR
SFXN5	sideroflexin 5	1	1	0	0	0	0	0	0	hsa-miR-23a	-0.24	0.17		Sites in UTR
SGCD	sarcoglycan, delta (35kDa dystrophin-associated glycoprotein)	1	0	1	0	1	0	0	1	hsa-miR-23a	-0.22	0.15		Sites in UTR
SGK1	serum/glucocorticoid regulated kinase 1	1	0	1	0	0	0	0	0	hsa-miR-23a	-0.12	0.13	2005, 2007	Sites in UTR
SH2B3	SH2B adaptor protein 3	1	0	0	1	0	0	0	0	hsa-miR-23a	-0.22	< 0.1		Sites in UTR
SH3BGR	SH3 domain binding glutamic acid-rich protein	1	1	0	0	0	0	0	0	hsa-miR-23a	-0.44	0.29	2005, 2007	Sites in UTR
SH3PXD2A	SH3 and PX domains 2A	1	1	0	0	0	0	0	0	hsa-miR-23a	-0.17	0.77	2007	Sites in UTR
SHB	Src homology 2 domain containing adaptor protein B	1	1	0	0	0	0	0	0	hsa-miR-23a	-0.51	0.56		Sites in UTR
SHROOM2	shroom family member 2	1	1	0	0	0	0	0	0	hsa-miR-23a	-0.42	0.52		Sites in UTR
SIRPA	signal-regulatory protein alpha	1	1	0	0	0	0	0	0	hsa-miR-23a	-0.28	0.66	2007	Sites in UTR
SIX4	SIX homeobox 4	1	0	0	1	2	0	1	1	hsa-miR-23a	-0.51	0.22	2007	Sites in UTR
SLC12A2	solute carrier family 12 (sodium/potassium/chloride transporters), member 2	1	1	0	0	1	0	0	1	hsa-miR-23a	-0.48	0.42		Sites in UTR
SLC16A2	solute carrier family 16, member 2 (monocarboxylic acid transporter 8)	1	1	0	0	0	0	0	0	hsa-miR-23a	-0.26	0.44		Sites in UTR
SLC16A6	solute carrier family 16, member 6 (monocarboxylic acid transporter 7)	1	1	0	0	1	0	0	1	hsa-miR-23a	-0.56	0.45		Sites in UTR
SLC1A1	solute carrier family 1 (neuronal/epithelial high affinity glutamate transporter, system Xag), member 1	1	1	0	0	1	1	0	0	hsa-miR-23a	-0.72	0.45	2005, 2007	Sites in UTR
SLC1A3	solute carrier family 1 (glial high affinity glutamate transporter), member 3	1	0	1	0	0	0	0	0	hsa-miR-23a	-0.38	0.18		Sites in UTR
SLC25A36	solute carrier family 25, member 36	1	0	0	1	1	1	0	0	hsa-miR-23a	-0.57	0.18		Sites in UTR
SLC36A2	solute carrier family 36 (proton/amino acid symporter), member 2	1	0	1	0	1	0	1	0	hsa-miR-23a	-0.4	0.15		Sites in UTR
SLC38A1	solute carrier family 38, member 1	1	1	0	0	0	0	0	0	hsa-miR-23a	-0.51	0.57	2007	Sites in UTR
SLC39A10	solute carrier family 39 (zinc transporter), member 10	1	0	1	0	0	0	0	0	hsa-miR-23a	-0.24	0.24		Sites in UTR
SLC4A4	solute carrier family 4, sodium bicarbonate cotransporter, member 4	2	1	1	0	0	0	0	0	hsa-miR-23a	-0.55	0.7	2005, 2007	Sites in UTR
SLC6A14	solute carrier family 6 (amino acid transporter), member 14	2	1	1	0	0	0	0	0	hsa-miR-23a	-0.84	0.79	2005, 2007	Sites in UTR
SLC7A1	solute carrier family 7 (cationic amino acid transporter, y+ system), member 1	1	1	0	0	0	0	0	0	hsa-miR-23a	-0.41	0.7	2005, 2007	Sites in UTR
SLC7A6OS	solute carrier family 7, member 6 opposite strand	1	0	1	0	0	0	0	0	hsa-miR-23a	-0.26	0.13		Sites in UTR
SMAD5	SMAD family member 5	1	0	1	0	2	0	1	1	hsa-miR-23a	-0.37	0.22		Sites in UTR
SMARCC1	SWI/SNF related, matrix associated, actin dependent regulator of chromatin, subfamily c, member 1	1	0	1	0	0	0	0	0	hsa-miR-23a	-0.24	0.12		Sites in UTR
SMC5	structural maintenance of chromosomes 5	1	1	0	0	1	0	0	1	hsa-miR-23a	-0.5	< 0.1		Sites in UTR
SMEK2	SMEK homolog 2, suppressor of mek1 (Dictyostelium)	1	0	1	0	0	0	0	0	hsa-miR-23a	-0.2	0.17	2007	Sites in UTR
SMS	spermine synthase	1	0	1	0	0	0	0	0	hsa-miR-23a	-0.24	0.18	2005, 2007	Sites in UTR
SNX22	sorting nexin 22	1	0	1	0	0	0	0	0	hsa-miR-23a	-0.07	0.23	2007	Sites in UTR
SNX27	sorting nexin family member 27	1	1	0	0	0	0	0	0	hsa-miR-23a	-0.47	0.71	2005, 2007	Sites in UTR
SNX30	sorting nexin family member 30	1	0	0	1	1	0	1	0	hsa-miR-23a	-0.25	0.16		Sites in UTR
SOS1	son of sevenless homolog 1 (Drosophila)	1	1	0	0	0	0	0	0	hsa-miR-23a	-0.12	0.24		Sites in UTR
SOX11	SRY (sex determining region Y)-box 11	1	0	1	0	0	0	0	0	hsa-miR-23a	-0.22	0.31	2005, 2007	Sites in UTR
SPCS2	signal peptidase complex subunit 2 homolog (S. cerevisiae)	1	0	0	1	0	0	0	0	hsa-miR-23a	-0.15	0.12		Sites in UTR
SPIN1	spindlin 1	1	0	0	1	2	0	0	2	hsa-miR-23a	-0.14	< 0.1		Sites in UTR
SPOCK1	sparc/osteonectin, cwcv and kazal-like domains proteoglycan (testican) 1	1	1	0	0	0	0	0	0	hsa-miR-23a	-0.33	0.77	2007	Sites in UTR
SPRY2	sprouty homolog 2 (Drosophila)	1	1	0	0	0	0	0	0	hsa-miR-23a	-0.37	0.56	2005, 2007	Sites in UTR
SPSB4	splA/ryanodine receptor domain and SOCS box containing 4	1	1	0	0	0	0	0	0	hsa-miR-23a	-0.4	0.75	2007	Sites in UTR
SRGAP3	SLIT-ROBO Rho GTPase activating protein 3	1	1	0	0	0	0	0	0	hsa-miR-23a	-0.29	0.37	2005, 2007	Sites in UTR
SS18L1	synovial sarcoma translocation gene on chromosome 18-like 1	1	0	0	1	0	0	0	0	hsa-miR-23a	-0.03	0.12		Sites in UTR
SS18L2	synovial sarcoma translocation gene on chromosome 18-like 2	1	1	0	0	0	0	0	0	hsa-miR-23a	-0.42	< 0.1		Sites in UTR
SSH2	slingshot homolog 2 (Drosophila)	1	1	0	0	1	0	1	0	hsa-miR-23a	-0.47	0.69	2005, 2007	Sites in UTR
ST7L	suppression of tumorigenicity 7 like	1	1	0	0	1	0	1	0	hsa-miR-23a	-0.29	0.74		Sites in UTR
STAG3L4	stromal antigen 3-like 4	1	0	1	0	1	0	1	0	hsa-miR-23a	-0.52	0.2		Sites in UTR
STAT5B	signal transducer and activator of transcription 5B	1	1	0	0	0	0	0	0	hsa-miR-23a	-0.46	0.66	2005, 2007	Sites in UTR
STK32A	serine/threonine kinase 32A	1	1	0	0	0	0	0	0	hsa-miR-23a	-0.47	< 0.1		Sites in UTR
STK35	serine/threonine kinase 35	1	1	0	0	0	0	0	0	hsa-miR-23a	-0.23	0.61	2005, 2007	Sites in UTR
STX12	syntaxin 12	2	2	0	0	0	0	0	0	hsa-miR-23a	-0.6	0.62	2005, 2007	Sites in UTR
STX17	syntaxin 17	1	1	0	0	0	0	0	0	hsa-miR-23a	-0.37	0.28	2005, 2007	Sites in UTR
SYNGAP1	synaptic Ras GTPase activating protein 1 homolog (rat)	1	0	0	1	0	0	0	0	hsa-miR-23a	-0.18	0.12	2005, 2007	Sites in UTR
SYNJ1	synaptojanin 1	1	1	0	0	0	0	0	0	hsa-miR-23a	-0.41	< 0.1	2005, 2007	Sites in UTR
SYNPO2	synaptopodin 2	1	0	0	1	1	0	0	1	hsa-miR-23a	-0.17	0.17		Sites in UTR
SYS1	SYS1 Golgi-localized integral membrane protein homolog (S. cerevisiae)	1	1	0	0	0	0	0	0	hsa-miR-23a	-0.34	0.51	2007	Sites in UTR
SYT4	synaptotagmin IV	1	1	0	0	2	0	2	0	hsa-miR-23a	-1.01	< 0.1		Sites in UTR
TBC1D12	TBC1 domain family, member 12	1	1	0	0	0	0	0	0	hsa-miR-23a	-0.56	< 0.1		Sites in UTR
TBC1D9	TBC1 domain family, member 9 (with GRAM domain)	1	1	0	0	0	0	0	0	hsa-miR-23a	-0.47	0.42	2007	Sites in UTR
TCEB3	transcription elongation factor B (SIII), polypeptide 3 (110kDa, elongin A)	1	0	0	1	0	0	0	0	hsa-miR-23a	-0.1	< 0.1		Sites in UTR
TEAD1	TEA domain family member 1 (SV40 transcriptional enhancer factor)	1	0	1	0	0	0	0	0	hsa-miR-23a	-0.22	0.11	2005, 2007	Sites in UTR
TFPI2	tissue factor pathway inhibitor 2	1	0	1	0	0	0	0	0	hsa-miR-23a	-0.23	0.18	2005, 2007	Sites in UTR
TGFBR2	transforming growth factor, beta receptor II (70/80kDa)	1	1	0	0	1	1	0	0	hsa-miR-23a	-0.57	0.76	2007	Sites in UTR
TGFBR3	transforming growth factor, beta receptor III	1	1	0	0	0	0	0	0	hsa-miR-23a	-0.3	0.78	2005, 2007	Sites in UTR
THAP2	THAP domain containing, apoptosis associated protein 2	1	1	0	0	0	0	0	0	hsa-miR-23a	-0.34	0.17		Sites in UTR
THRB	thyroid hormone receptor, beta (erythroblastic leukemia viral (v-erb-a) oncogene homolog 2, avian)	1	0	0	1	0	0	0	0	hsa-miR-23a	-0.12	0.12		Sites in UTR
TIPRL	TIP41, TOR signaling pathway regulator-like (S. cerevisiae)	1	0	1	0	0	0	0	0	hsa-miR-23a	N/A	0.17		Sites in UTR
TJP1	tight junction protein 1 (zona occludens 1)	1	1	0	0	0	0	0	0	hsa-miR-23a	-0.51	0.41		Sites in UTR
TJP2	tight junction protein 2 (zona occludens 2)	1	1	0	0	0	0	0	0	hsa-miR-23a	-0.32	< 0.1	2005, 2007	Sites in UTR
TLK1	tousled-like kinase 1	1	1	0	0	1	0	1	0	hsa-miR-23a	-0.57	0.3	2005, 2007	Sites in UTR
TLN2	talin 2	1	1	0	0	1	0	0	1	hsa-miR-23a	-0.26	0.13		Sites in UTR
TMCC3	transmembrane and coiled-coil domain family 3	1	0	1	0	0	0	0	0	hsa-miR-23a	-0.12	0.19		Sites in UTR
TMED5	transmembrane emp24 protein transport domain containing 5	1	1	0	0	3	1	1	1	hsa-miR-23a	-1.17	0.43		Sites in UTR
TMEM109	transmembrane protein 109	1	0	0	1	0	0	0	0	hsa-miR-23a	-0.12	< 0.1	2007	Sites in UTR
TMEM170B	transmembrane protein 170B	1	0	0	1	1	0	1	0	hsa-miR-23a	-0.28	0.12		Sites in UTR
TMEM194A	transmembrane protein 194A	1	1	0	0	0	0	0	0	hsa-miR-23a	-0.47	< 0.1		Sites in UTR
TMEM2	transmembrane protein 2	1	1	0	0	0	0	0	0	hsa-miR-23a	-0.5	0.79	2005, 2007	Sites in UTR
TMEM38B	transmembrane protein 38B	1	0	0	1	0	0	0	0	hsa-miR-23a	-0.19	0.12		Sites in UTR
TMEM64	transmembrane protein 64	1	1	0	0	0	0	0	0	hsa-miR-23a	-0.28	0.19	2007	Sites in UTR
TMOD1	tropomodulin 1	1	1	0	0	1	0	0	1	hsa-miR-23a	-0.57	0.6	2005, 2007	Sites in UTR
TMPO	thymopoietin	1	1	0	0	2	0	1	1	hsa-miR-23a	-0.87	0.54	2007	Sites in UTR
TNFAIP3	tumor necrosis factor, alpha-induced protein 3	1	1	0	0	1	0	0	1	hsa-miR-23a	-0.57	0.69		Sites in UTR
TNFAIP6	tumor necrosis factor, alpha-induced protein 6	1	1	0	0	0	0	0	0	hsa-miR-23a	-0.53	0.39		Sites in UTR
TNKS2	tankyrase, TRF1-interacting ankyrin-related ADP-ribose polymerase 2	1	1	0	0	1	0	0	1	hsa-miR-23a	-0.61	0.65	2005, 2007	Sites in UTR
TNPO1	transportin 1	3	1	0	2	0	0	0	0	hsa-miR-23a	-0.46	0.5	2005, 2007	Sites in UTR
TNRC6A	trinucleotide repeat containing 6A	1	1	0	0	2	0	2	0	hsa-miR-23a	-0.91	0.52	2005, 2007	Sites in UTR
TNRC6B	trinucleotide repeat containing 6B	2	2	0	0	0	0	0	0	hsa-miR-23a	-0.55	0.92	2007	Sites in UTR
TOP1	topoisomerase (DNA) I	2	2	0	0	0	0	0	0	hsa-miR-23a	-1	0.74	2005, 2007	Sites in UTR
TOX	thymocyte selection-associated high mobility group box	1	1	0	0	1	0	0	1	hsa-miR-23a	-0.62	0.58	2005, 2007	Sites in UTR
TOX3	TOX high mobility group box family member 3	1	1	0	0	0	0	0	0	hsa-miR-23a	-0.42	0.44	2007	Sites in UTR
TRDMT1	tRNA aspartic acid methyltransferase 1	1	0	1	0	1	0	0	1	hsa-miR-23a	-0.32	0.12		Sites in UTR
TRIB1	tribbles homolog 1 (Drosophila)	1	1	0	0	1	0	0	1	hsa-miR-23a	-0.52	0.78	2005, 2007	Sites in UTR
TRIM63	tripartite motif-containing 63	1	0	1	0	0	0	0	0	hsa-miR-23a	-0.33	< 0.1	2005, 2007	Sites in UTR
TRIOBP	TRIO and F-actin binding protein	1	0	0	1	0	0	0	0	hsa-miR-23a	-0.16	0.12	2007	Sites in UTR
TRMT5	TRM5 tRNA methyltransferase 5 homolog (S. cerevisiae)	1	1	0	0	2	0	1	1	hsa-miR-23a	-0.52	0.4	2007	Sites in UTR
TRPS1	trichorhinophalangeal syndrome I	1	1	0	0	0	0	0	0	hsa-miR-23a	-0.32	0.23		Sites in UTR
TRRAP	transformation/transcription domain-associated protein	1	1	0	0	0	0	0	0	hsa-miR-23a	-0.12	0.6		Sites in UTR
TSHZ3	teashirt zinc finger homeobox 3	1	0	1	0	0	0	0	0	hsa-miR-23a	-0.25	< 0.1	2007	Sites in UTR
TSPAN12	tetraspanin 12	1	0	1	0	0	0	0	0	hsa-miR-23a	-0.27	0.1		Sites in UTR
TSPYL4	TSPY-like 4	1	0	1	0	2	0	2	0	hsa-miR-23a	-0.52	0.17		Sites in UTR
TTC7B	tetratricopeptide repeat domain 7B	2	1	0	1	0	0	0	0	hsa-miR-23a	-0.5	0.43	2007	Sites in UTR
TUSC2	tumor suppressor candidate 2	1	1	0	0	0	0	0	0	hsa-miR-23a	-0.46	0.73	2005, 2007	Sites in UTR
TXNRD1	thioredoxin reductase 1	1	1	0	0	1	0	0	1	hsa-miR-23a	-0.55	0.74		Sites in UTR
UBA6	ubiquitin-like modifier activating enzyme 6	1	1	0	0	0	0	0	0	hsa-miR-23a	-0.21	0.4	2007	Sites in UTR
UBAP2	ubiquitin associated protein 2	1	0	1	0	0	0	0	0	hsa-miR-23a	-0.25	0.12	2005, 2007	Sites in UTR
UBE2D3	ubiquitin-conjugating enzyme E2D 3 (UBC4/5 homolog, yeast)	1	0	1	0	0	0	0	0	hsa-miR-23a	-0.19	0.11	2003, 2005, 2007	Sites in UTR
UBE2R2	ubiquitin-conjugating enzyme E2R 2	1	1	0	0	0	0	0	0	hsa-miR-23a	-0.53	0.72		Sites in UTR
USP30	ubiquitin specific peptidase 30	1	1	0	0	0	0	0	0	hsa-miR-23a	-0.37	0.28		Sites in UTR
USP31	ubiquitin specific peptidase 31	1	1	0	0	0	0	0	0	hsa-miR-23a	-0.3	0.36	2007	Sites in UTR
USP46	ubiquitin specific peptidase 46	1	1	0	0	0	0	0	0	hsa-miR-23a	-0.25	0.48	2005, 2007	Sites in UTR
USP5	ubiquitin specific peptidase 5 (isopeptidase T)	1	0	0	1	0	0	0	0	hsa-miR-23a	-0.15	< 0.1	2005, 2007	Sites in UTR
USP6NL	USP6 N-terminal like	1	0	1	0	0	0	0	0	hsa-miR-23a	-0.19	0.12		Sites in UTR
VAPA	VAMP (vesicle-associated membrane protein)-associated protein A, 33kDa	1	0	1	0	5	1	2	2	hsa-miR-23a	-0.87	0.35	2005, 2007	Sites in UTR
VCP	valosin-containing protein	1	1	0	0	0	0	0	0	hsa-miR-23a	-0.32	< 0.1		Sites in UTR
VDR	vitamin D (1,25- dihydroxyvitamin D3) receptor	1	1	0	0	0	0	0	0	hsa-miR-23a	-0.16	0.39		Sites in UTR
VGLL3	vestigial like 3 (Drosophila)	2	1	0	1	2	1	0	1	hsa-miR-23a	-0.78	0.76	2007	Sites in UTR
VRK3	vaccinia related kinase 3	2	1	1	0	0	0	0	0	hsa-miR-23a	-0.48	0.36	2005, 2007	Sites in UTR
VSTM3	V-set and transmembrane domain containing 3	1	1	0	0	0	0	0	0	hsa-miR-23a	-0.33	< 0.1		Sites in UTR
VTI1B	vesicle transport through interaction with t-SNAREs homolog 1B (yeast)	1	1	0	0	0	0	0	0	hsa-miR-23a	-0.43	< 0.1		Sites in UTR
WASF3	WAS protein family, member 3	1	0	1	0	1	0	1	0	hsa-miR-23a	-0.21	0.14		Sites in UTR
WASL	Wiskott-Aldrich syndrome-like	1	0	0	1	2	0	1	1	hsa-miR-23a	-0.44	0.13		Sites in UTR
WBP4	WW domain binding protein 4 (formin binding protein 21)	2	0	0	2	0	0	0	0	hsa-miR-23a	-0.55	< 0.1	2005, 2007	Sites in UTR
WDR36	WD repeat domain 36	1	1	0	0	0	0	0	0	hsa-miR-23a	-0.41	< 0.1		Sites in UTR
WHDC1	WAS protein homology region 2 domain containing 1	1	1	0	0	0	0	0	0	hsa-miR-23a	-0.38	0.53	2007	Sites in UTR
WIPF2	WAS/WASL interacting protein family, member 2	1	0	1	0	0	0	0	0	hsa-miR-23a	-0.06	0.14		Sites in UTR
WNK1	WNK lysine deficient protein kinase 1	1	1	0	0	0	0	0	0	hsa-miR-23a	-0.43	0.75		Sites in UTR
WNK3	WNK lysine deficient protein kinase 3	1	0	1	0	0	0	0	0	hsa-miR-23a	-0.24	0.12	2005, 2007	Sites in UTR
WWC2	WW and C2 domain containing 2	1	1	0	0	0	0	0	0	hsa-miR-23a	-0.18	0.54		Sites in UTR
XYLT1	xylosyltransferase I	1	0	1	0	1	1	0	0	hsa-miR-23a	-0.25	0.26		Sites in UTR
YES1	v-yes-1 Yamaguchi sarcoma viral oncogene homolog 1	1	1	0	0	1	0	0	1	hsa-miR-23a	-0.49	0.19	2005, 2007	Sites in UTR
YWHAG	tyrosine 3-monooxygenase/tryptophan 5-monooxygenase activation protein, gamma polypeptide	1	0	1	0	0	0	0	0	hsa-miR-23a	-0.2	0.16	2005, 2007	Sites in UTR
ZAK	sterile alpha motif and leucine zipper containing kinase AZK	1	0	0	1	0	0	0	0	hsa-miR-23a	-0.19	0.12	2005, 2007	Sites in UTR
ZBTB2	zinc finger and BTB domain containing 2	1	0	1	0	0	0	0	0	hsa-miR-23a	-0.24	0.23	2005, 2007	Sites in UTR
ZBTB34	zinc finger and BTB domain containing 34	4	4	0	0	2	0	0	2	hsa-miR-23a	-1.21	0.66		Sites in UTR
ZBTB44	zinc finger and BTB domain containing 44	2	2	0	0	1	0	0	1	hsa-miR-23a	-0.86	0.93		Sites in UTR
ZC3H12B	zinc finger CCCH-type containing 12B	1	0	1	0	0	0	0	0	hsa-miR-23a	0	0.16		Sites in UTR
ZC3H12C	zinc finger CCCH-type containing 12C	1	0	0	1	4	0	1	3	hsa-miR-23a	-0.6	0.27		Sites in UTR
ZC3H6	zinc finger CCCH-type containing 6	1	1	0	0	1	1	0	0	hsa-miR-23a	-0.14	0.15		Sites in UTR
ZCCHC2	zinc finger, CCHC domain containing 2	1	1	0	0	0	0	0	0	hsa-miR-23a	-0.31	0.51	2005, 2007	Sites in UTR
ZDBF2	zinc finger, DBF-type containing 2	1	1	0	0	1	0	0	1	hsa-miR-23a	-0.61	0.51		Sites in UTR
ZEB1	zinc finger E-box binding homeobox 1	1	0	1	0	0	0	0	0	hsa-miR-23a	-0.28	0.18	2007	Sites in UTR
ZFHX3	zinc finger homeobox 3	1	1	0	0	0	0	0	0	hsa-miR-23a	-0.29	0.41	2007	Sites in UTR
ZFHX4	zinc finger homeobox 4	4	1	1	2	1	0	0	1	hsa-miR-23a	-0.69	0.7	2007	Sites in UTR
ZFP14	zinc finger protein 14 homolog (mouse)	1	0	1	0	1	0	0	1	hsa-miR-23a	-0.12	0.23		Sites in UTR
ZFP2	zinc finger protein 2 homolog (mouse)	1	0	1	0	0	0	0	0	hsa-miR-23a	-0.17	0.12	2007	Sites in UTR
ZHX1	zinc fingers and homeoboxes 1	1	1	0	0	0	0	0	0	hsa-miR-23a	-0.37	< 0.1		Sites in UTR
ZIC1	Zic family member 1 (odd-paired homolog, Drosophila)	1	1	0	0	0	0	0	0	hsa-miR-23a	-0.38	0.7	2005, 2007	Sites in UTR
ZIC4	Zic family member 4	1	1	0	0	2	1	1	0	hsa-miR-23a	-1.12	0.34		Sites in UTR
ZMYM2	zinc finger, MYM-type 2	1	1	0	0	0	0	0	0	hsa-miR-23a	-0.42	0.43	2007	Sites in UTR
ZNF138	zinc finger protein 138	1	1	0	0	8	7	1	0	hsa-miR-23a	-3.17	0.11		Sites in UTR
ZNF274	zinc finger protein 274	1	1	0	0	0	0	0	0	hsa-miR-23a	-0.32	< 0.1		Sites in UTR
ZNF280C	zinc finger protein 280C	1	1	0	0	0	0	0	0	hsa-miR-23a	-0.38	0.36		Sites in UTR
ZNF287	zinc finger protein 287	1	1	0	0	0	0	0	0	hsa-miR-23a	-0.52	0.17		Sites in UTR
ZNF292	zinc finger protein 292	2	1	1	0	1	0	0	1	hsa-miR-23a	-0.74	0.74		Sites in UTR
ZNF395	zinc finger protein 395	1	1	0	0	1	0	1	0	hsa-miR-23a	-0.58	0.78	2007	Sites in UTR
ZNF420	zinc finger protein 420	1	1	0	0	1	0	1	0	hsa-miR-23a	-0.61	0.14	2005, 2007	Sites in UTR
ZNF423	zinc finger protein 423	1	0	1	0	0	0	0	0	hsa-miR-23a	-0.27	0.12	2005, 2007	Sites in UTR
ZNF518A	zinc finger protein 518A	1	0	0	1	0	0	0	0	hsa-miR-23a	-0.1	0.12	2007	Sites in UTR
ZNF579	zinc finger protein 579	1	0	1	0	0	0	0	0	hsa-miR-23a	-0.22	0.13	2005, 2007	Sites in UTR
ZNF654	zinc finger protein 654	1	1	0	0	2	0	1	1	hsa-miR-23a	-0.68	0.39	2007	Sites in UTR
ZNF655	zinc finger protein 655	2	1	1	0	0	0	0	0	hsa-miR-23a	-0.54	0.35		Sites in UTR
ZNF793	zinc finger protein 793	1	1	0	0	3	1	0	2	hsa-miR-23a	-0.92	0.18		Sites in UTR
ZNF839	zinc finger protein 839	1	1	0	0	0	0	0	0	hsa-miR-23a	-0.48	0.5	2005, 2007	Sites in UTR
ZNRF3	zinc and ring finger 3	1	0	1	0	0	0	0	0	hsa-miR-23a	-0.15	0.15		Sites in UTR

## Sheet: 30a
Target gene	Gene name	total	8mer	7mer-m8	7mer-1A	total	8mer	7mer-m8	7mer-1A	Repre- sentative miRNA	Total context score	Aggregate PCT	Previous TargetScan publication(s)	Links to sites in UTRs
KLHL28	kelch-like 28 (Drosophila)	3	1	1	1	2	1	0	1	hsa-miR-30a	-1.17	> 0.99	2007	Sites in UTR
NEDD4	neural precursor cell expressed, developmentally down-regulated 4	3	2	1	0	1	0	1	0	hsa-miR-30a	-1	> 0.99	2005, 2007	Sites in UTR
TMEM170B	transmembrane protein 170B	2	1	1	0	2	1	1	0	hsa-miR-30a	-0.9	0.96		Sites in UTR
ALS2CR8	amyotrophic lateral sclerosis 2 (juvenile) chromosome region, candidate 8	2	2	0	0	0	0	0	0	hsa-miR-30a	-0.8	0.87		Sites in UTR
ZNRF1	zinc and ring finger 1	2	2	0	0	0	0	0	0	hsa-miR-30a	-0.73	> 0.99	2005, 2007	Sites in UTR
STIM2	stromal interaction molecule 2	2	1	1	0	1	0	0	1	hsa-miR-30a	-0.69	0.95	2003, 2005, 2007	Sites in UTR
FAM160B1	family with sequence similarity 160, member B1	2	2	0	0	0	0	0	0	hsa-miR-30a	-0.67	0.98	2005, 2007	Sites in UTR
STOX2	storkhead box 2	1	1	0	0	1	0	1	0	hsa-miR-30a	-0.66	0.52	2007	Sites in UTR
SLC6A3	solute carrier family 6 (neurotransmitter transporter, dopamine), member 3	1	1	0	0	1	1	0	0	hsa-miR-30a	-0.66	0.58		Sites in UTR
UCP3	uncoupling protein 3 (mitochondrial, proton carrier)	1	1	0	0	1	0	1	0	hsa-miR-30a	-0.62	0.29		Sites in UTR
ZBTB11	zinc finger and BTB domain containing 11	1	1	0	0	1	0	0	1	hsa-miR-30a	-0.62	0.53		Sites in UTR
STX2	syntaxin 2	1	1	0	0	1	0	0	1	hsa-miR-30a	-0.58	0.5	2007	Sites in UTR
IHPK3	inositol hexaphosphate kinase 3	1	1	0	0	1	0	1	0	hsa-miR-30a	-0.58	0.93	2005, 2007	Sites in UTR
NRIP1	nuclear receptor interacting protein 1	1	0	1	0	1	1	0	0	hsa-miR-30a	-0.58	0.89	2005, 2007	Sites in UTR
CENTB2	centaurin, beta 2	2	1	1	0	0	0	0	0	hsa-miR-30a	-0.58	0.72	2005, 2007	Sites in UTR
CMTM4	CKLF-like MARVEL transmembrane domain containing 4	1	1	0	0	1	1	0	0	hsa-miR-30a	-0.56	0.93	2007	Sites in UTR
OXR1	oxidation resistance 1	1	1	0	0	0	0	0	0	hsa-miR-30a	-0.55	0.57		Sites in UTR
SFRS7	splicing factor, arginine/serine-rich 7, 35kDa	1	1	0	0	0	0	0	0	hsa-miR-30a	-0.55	0.91	2005, 2007	Sites in UTR
CLOCK	clock homolog (mouse)	1	1	0	0	1	0	1	0	hsa-miR-30a	-0.54	0.91	2005, 2007	Sites in UTR
CSAD	cysteine sulfinic acid decarboxylase	1	1	0	0	0	0	0	0	hsa-miR-30a	-0.53	< 0.1		Sites in UTR
ADAM19	ADAM metallopeptidase domain 19 (meltrin beta)	1	1	0	0	0	0	0	0	hsa-miR-30a	-0.53	0.93	2005, 2007	Sites in UTR
IL1RAPL2	interleukin 1 receptor accessory protein-like 2	1	1	0	0	0	0	0	0	hsa-miR-30a	-0.51	0.65		Sites in UTR
PICALM	phosphatidylinositol binding clathrin assembly protein	1	1	0	0	0	0	0	0	hsa-miR-30a	-0.51	0.34	2005, 2007	Sites in UTR
SOCS3	suppressor of cytokine signaling 3	1	1	0	0	0	0	0	0	hsa-miR-30a	-0.51	0.93	2005, 2007	Sites in UTR
VPS26B	vacuolar protein sorting 26 homolog B (S. pombe)	1	1	0	0	1	0	1	0	hsa-miR-30a	-0.5	0.95		Sites in UTR
tcag7.1228	hypothetical protein FLJ25778	2	1	1	0	0	0	0	0	hsa-miR-30a	-0.49	0.98		Sites in UTR
FAM43A	family with sequence similarity 43, member A	2	1	1	0	0	0	0	0	hsa-miR-30a	-0.49	0.95	2003, 2005, 2007	Sites in UTR
CHD7	chromodomain helicase DNA binding protein 7	2	1	0	1	0	0	0	0	hsa-miR-30a	-0.49	0.93	2005, 2007	Sites in UTR
BECN1	beclin 1, autophagy related	1	1	0	0	0	0	0	0	hsa-miR-30a	-0.49	0.9	2005, 2007	Sites in UTR
ZFAND5	zinc finger, AN1-type domain 5	1	1	0	0	1	0	0	1	hsa-miR-30a	-0.49	0.96	2007	Sites in UTR
ZBTB6	zinc finger and BTB domain containing 6	1	1	0	0	0	0	0	0	hsa-miR-30a	-0.48	0.6		Sites in UTR
CALCR	calcitonin receptor	1	1	0	0	0	0	0	0	hsa-miR-30a	-0.48	0.8	2005, 2007	Sites in UTR
PAAF1	proteasomal ATPase-associated factor 1	1	1	0	0	0	0	0	0	hsa-miR-30a	-0.48	0.22		Sites in UTR
EAF1	ELL associated factor 1	1	1	0	0	0	0	0	0	hsa-miR-30a	-0.48	0.91	2005, 2007	Sites in UTR
SLC12A6	solute carrier family 12 (potassium/chloride transporters), member 6	1	1	0	0	0	0	0	0	hsa-miR-30a	-0.48	0.91	2007	Sites in UTR
STK39	serine threonine kinase 39 (STE20/SPS1 homolog, yeast)	1	1	0	0	0	0	0	0	hsa-miR-30a	-0.48	0.83	2005, 2007	Sites in UTR
KIAA1549	KIAA1549	1	1	0	0	0	0	0	0	hsa-miR-30a	-0.48	0.93		Sites in UTR
ZNF644	zinc finger protein 644	1	1	0	0	0	0	0	0	hsa-miR-30a	-0.47	0.79	2005, 2007	Sites in UTR
CTHRC1	collagen triple helix repeat containing 1	1	1	0	0	0	0	0	0	hsa-miR-30a	-0.47	0.61		Sites in UTR
FOXD1	forkhead box D1	1	1	0	0	0	0	0	0	hsa-miR-30a	-0.46	0.91	2005, 2007	Sites in UTR
COL9A3	collagen, type IX, alpha 3	1	1	0	0	0	0	0	0	hsa-miR-30a	-0.46	0.77		Sites in UTR
MAP4K4	mitogen-activated protein kinase kinase kinase kinase 4	1	1	0	0	0	0	0	0	hsa-miR-30a	-0.46	0.96	2005, 2007	Sites in UTR
ATRN	attractin	1	1	0	0	1	0	1	0	hsa-miR-30a	-0.46	0.79		Sites in UTR
SUV39H2	suppressor of variegation 3-9 homolog 2 (Drosophila)	1	1	0	0	0	0	0	0	hsa-miR-30a	-0.46	< 0.1		Sites in UTR
TAF4B	TAF4b RNA polymerase II, TATA box binding protein (TBP)-associated factor, 105kDa	1	1	0	0	0	0	0	0	hsa-miR-30a	-0.46	0.77		Sites in UTR
COL13A1	collagen, type XIII, alpha 1	1	1	0	0	0	0	0	0	hsa-miR-30a	-0.46	< 0.1	2005, 2007	Sites in UTR
IL1A	interleukin 1, alpha	1	1	0	0	0	0	0	0	hsa-miR-30a	-0.45	0.58	2005, 2007	Sites in UTR
CLRN1	clarin 1	1	1	0	0	0	0	0	0	hsa-miR-30a	-0.45	0.36		Sites in UTR
USP48	ubiquitin specific peptidase 48	1	1	0	0	0	0	0	0	hsa-miR-30a	-0.45	0.82	2005, 2007	Sites in UTR
FUCA1	fucosidase, alpha-L- 1, tissue	1	1	0	0	0	0	0	0	hsa-miR-30a	-0.45	0.18		Sites in UTR
SMAD2	SMAD family member 2	2	0	2	0	0	0	0	0	hsa-miR-30a	-0.45	0.86		Sites in UTR
PAWR	PRKC, apoptosis, WT1, regulator	1	1	0	0	0	0	0	0	hsa-miR-30a	-0.44	0.66	2005, 2007	Sites in UTR
ITSN1	intersectin 1 (SH3 domain protein)	1	1	0	0	0	0	0	0	hsa-miR-30a	-0.44	0.78	2005, 2007	Sites in UTR
D4S234E	DNA segment on chromosome 4 (unique) 234 expressed sequence	1	1	0	0	0	0	0	0	hsa-miR-30a	-0.44	0.65	2007	Sites in UTR
ODZ3	odz, odd Oz/ten-m homolog 3 (Drosophila)	1	1	0	0	0	0	0	0	hsa-miR-30a	-0.44	0.82	2007	Sites in UTR
GLDC	glycine dehydrogenase (decarboxylating)	1	1	0	0	0	0	0	0	hsa-miR-30a	-0.43	0.4	2005, 2007	Sites in UTR
CCDC43	coiled-coil domain containing 43	1	1	0	0	0	0	0	0	hsa-miR-30a	-0.43	0.82	2007	Sites in UTR
ABCC9	ATP-binding cassette, sub-family C (CFTR/MRP), member 9	1	1	0	0	0	0	0	0	hsa-miR-30a	-0.43	< 0.1		Sites in UTR
PLAGL2	pleiomorphic adenoma gene-like 2	3	2	0	1	1	0	0	1	hsa-miR-30a	-0.43	> 0.99	2003, 2005, 2007	Sites in UTR
CAMK2D	calcium/calmodulin-dependent protein kinase (CaM kinase) II delta	1	1	0	0	0	0	0	0	hsa-miR-30a	-0.43	0.61	2005, 2007	Sites in UTR
C12orf30	chromosome 12 open reading frame 30	1	1	0	0	1	0	1	0	hsa-miR-30a	-0.43	0.8	2007	Sites in UTR
SGCB	sarcoglycan, beta (43kDa dystrophin-associated glycoprotein)	1	1	0	0	0	0	0	0	hsa-miR-30a	-0.43	0.87	2005, 2007	Sites in UTR
GNG10	guanine nucleotide binding protein (G protein), gamma 10	1	1	0	0	0	0	0	0	hsa-miR-30a	-0.42	0.47		Sites in UTR
LOC552891	hypothetical protein LOC552891	1	1	0	0	0	0	0	0	hsa-miR-30a	-0.42	0.47		Sites in UTR
2011-03-06	membrane-associated ring finger (C3HC4) 6	1	1	0	0	0	0	0	0	hsa-miR-30a	-0.42	0.19	2007	Sites in UTR
LOC283871	hypothetical protein LOC283871	1	1	0	0	0	0	0	0	hsa-miR-30a	-0.42	0.92	2007	Sites in UTR
JPH4	junctophilin 4	1	1	0	0	0	0	0	0	hsa-miR-30a	-0.41	0.9	2005, 2007	Sites in UTR
RAP1B	RAP1B, member of RAS oncogene family	1	1	0	0	0	0	0	0	hsa-miR-30a	-0.41	0.8	2005, 2007	Sites in UTR
SNAI1	snail homolog 1 (Drosophila)	1	1	0	0	0	0	0	0	hsa-miR-30a	-0.41	0.93	2005, 2007	Sites in UTR
DNAJC13	DnaJ (Hsp40) homolog, subfamily C, member 13	1	1	0	0	0	0	0	0	hsa-miR-30a	-0.41	0.79	2005, 2007	Sites in UTR
SLC7A10	solute carrier family 7, (neutral amino acid transporter, y+ system) member 10	1	1	0	0	0	0	0	0	hsa-miR-30a	-0.41	0.9	2005, 2007	Sites in UTR
DPY19L3	dpy-19-like 3 (C. elegans)	1	1	0	0	0	0	0	0	hsa-miR-30a	-0.41	0.48		Sites in UTR
PTPDC1	protein tyrosine phosphatase domain containing 1	1	1	0	0	0	0	0	0	hsa-miR-30a	-0.41	0.78		Sites in UTR
EML4	echinoderm microtubule associated protein like 4	1	1	0	0	0	0	0	0	hsa-miR-30a	-0.4	0.89	2005, 2007	Sites in UTR
RAB23	RAB23, member RAS oncogene family	1	1	0	0	0	0	0	0	hsa-miR-30a	-0.4	0.66		Sites in UTR
GALNT3	UDP-N-acetyl-alpha-D-galactosamine:polypeptide N-acetylgalactosaminyltransferase 3 (GalNAc-T3)	1	1	0	0	0	0	0	0	hsa-miR-30a	-0.4	0.63	2005, 2007	Sites in UTR
SOCS1	suppressor of cytokine signaling 1	1	1	0	0	0	0	0	0	hsa-miR-30a	-0.4	0.92	2005, 2007	Sites in UTR
HERC3	hect domain and RLD 3	1	1	0	0	0	0	0	0	hsa-miR-30a	-0.4	0.51		Sites in UTR
LYN	v-yes-1 Yamaguchi sarcoma viral related oncogene homolog	1	1	0	0	0	0	0	0	hsa-miR-30a	-0.4	< 0.1		Sites in UTR
BNC1	basonuclin 1	1	1	0	0	0	0	0	0	hsa-miR-30a	-0.4	0.7	2005, 2007	Sites in UTR
YPEL2	yippee-like 2 (Drosophila)	2	1	0	1	1	0	0	1	hsa-miR-30a	-0.4	0.98	2005, 2007	Sites in UTR
DLL4	delta-like 4 (Drosophila)	1	1	0	0	0	0	0	0	hsa-miR-30a	-0.39	0.93	2005, 2007	Sites in UTR
SNTB2	syntrophin, beta 2 (dystrophin-associated protein A1, 59kDa, basic component 2)	1	1	0	0	0	0	0	0	hsa-miR-30a	-0.39	0.89		Sites in UTR
KIAA1370	KIAA1370	1	1	0	0	0	0	0	0	hsa-miR-30a	-0.39	0.8	2007	Sites in UTR
PTPRK	protein tyrosine phosphatase, receptor type, K	1	1	0	0	0	0	0	0	hsa-miR-30a	-0.39	0.48		Sites in UTR
JMJD1A	jumonji domain containing 1A	1	1	0	0	0	0	0	0	hsa-miR-30a	-0.39	0.44	2005, 2007	Sites in UTR
CDCA7	cell division cycle associated 7	1	1	0	0	0	0	0	0	hsa-miR-30a	-0.39	0.37		Sites in UTR
HEPHL1	hephaestin-like 1	1	1	0	0	0	0	0	0	hsa-miR-30a	-0.38	0.83		Sites in UTR
ARID5B	AT rich interactive domain 5B (MRF1-like)	1	1	0	0	0	0	0	0	hsa-miR-30a	-0.38	0.7	2007	Sites in UTR
DDIT4	DNA-damage-inducible transcript 4	1	1	0	0	0	0	0	0	hsa-miR-30a	-0.38	0.54	2005, 2007	Sites in UTR
MBOAT1	membrane bound O-acyltransferase domain containing 1	1	1	0	0	0	0	0	0	hsa-miR-30a	-0.37	0.8	2007	Sites in UTR
FNIP2	folliculin interacting protein 2	1	1	0	0	0	0	0	0	hsa-miR-30a	-0.37	0.54		Sites in UTR
IDH1	isocitrate dehydrogenase 1 (NADP+), soluble	2	0	0	2	0	0	0	0	hsa-miR-30a	-0.37	0.91	2005, 2007	Sites in UTR
SACS	spastic ataxia of Charlevoix-Saguenay (sacsin)	1	1	0	0	0	0	0	0	hsa-miR-30a	-0.37	0.62		Sites in UTR
IGF2R	insulin-like growth factor 2 receptor	1	1	0	0	0	0	0	0	hsa-miR-30a	-0.37	0.89	2005, 2007	Sites in UTR
QKI	quaking homolog, KH domain RNA binding (mouse)	1	1	0	0	0	0	0	0	hsa-miR-30a	-0.37	0.83	2005, 2007	Sites in UTR
ATG5	ATG5 autophagy related 5 homolog (S. cerevisiae)	1	1	0	0	0	0	0	0	hsa-miR-30a	-0.37	0.6	2007	Sites in UTR
PPID	peptidylprolyl isomerase D (cyclophilin D)	1	1	0	0	0	0	0	0	hsa-miR-30a	-0.36	0.93	2005, 2007	Sites in UTR
TIMP3	TIMP metallopeptidase inhibitor 3 (Sorsby fundus dystrophy, pseudoinflammatory)	1	1	0	0	0	0	0	0	hsa-miR-30a	-0.36	0.93	2005, 2007	Sites in UTR
LRFN2	leucine rich repeat and fibronectin type III domain containing 2	1	1	0	0	0	0	0	0	hsa-miR-30a	-0.36	0.82	2005, 2007	Sites in UTR
NAGPA	N-acetylglucosamine-1-phosphodiester alpha-N-acetylglucosaminidase	1	1	0	0	0	0	0	0	hsa-miR-30a	-0.36	0.2	2005, 2007	Sites in UTR
SLC9A8	solute carrier family 9 (sodium/hydrogen exchanger), member 8	1	1	0	0	1	0	1	0	hsa-miR-30a	-0.36	0.9	2005, 2007	Sites in UTR
CARS	cysteinyl-tRNA synthetase	1	1	0	0	0	0	0	0	hsa-miR-30a	-0.36	0.72		Sites in UTR
SMAP1	stromal membrane-associated GTPase-activating protein 1	1	1	0	0	0	0	0	0	hsa-miR-30a	-0.36	0.8		Sites in UTR
PAG1	phosphoprotein associated with glycosphingolipid microdomains 1	2	1	0	1	0	0	0	0	hsa-miR-30a	-0.36	0.7		Sites in UTR
ARHGAP26	Rho GTPase activating protein 26	1	1	0	0	0	0	0	0	hsa-miR-30a	-0.36	0.89		Sites in UTR
RFFL	ring finger and FYVE-like domain containing 1	1	0	0	1	1	0	1	0	hsa-miR-30a	-0.36	0.74	2007	Sites in UTR
SNX6	sorting nexin 6	1	1	0	0	0	0	0	0	hsa-miR-30a	-0.35	0.53	2005, 2007	Sites in UTR
RAPGEF2	Rap guanine nucleotide exchange factor (GEF) 2	1	1	0	0	0	0	0	0	hsa-miR-30a	-0.35	0.81		Sites in UTR
AFF4	AF4/FMR2 family, member 4	1	1	0	0	1	0	1	0	hsa-miR-30a	-0.35	0.91	2007	Sites in UTR
TSGA14	testis specific, 14	1	1	0	0	0	0	0	0	hsa-miR-30a	-0.35	0.75	2005, 2007	Sites in UTR
AZIN1	antizyme inhibitor 1	1	0	0	1	1	0	1	0	hsa-miR-30a	-0.35	0.73	2007	Sites in UTR
ITGB3	integrin, beta 3 (platelet glycoprotein IIIa, antigen CD61)	1	1	0	0	0	0	0	0	hsa-miR-30a	-0.35	0.93	2005, 2007	Sites in UTR
CSNK1G1	casein kinase 1, gamma 1	1	1	0	0	0	0	0	0	hsa-miR-30a	-0.35	0.9	2005, 2007	Sites in UTR
SLC38A7	solute carrier family 38, member 7	1	1	0	0	0	0	0	0	hsa-miR-30a	-0.35	0.88	2005, 2007	Sites in UTR
MAP3K5	mitogen-activated protein kinase kinase kinase 5	1	0	1	0	0	0	0	0	hsa-miR-30a	-0.35	0.51	2005, 2007	Sites in UTR
FRZB	frizzled-related protein	1	0	1	0	0	0	0	0	hsa-miR-30a	-0.34	0.72		Sites in UTR
RAP2C	RAP2C, member of RAS oncogene family	2	0	2	0	0	0	0	0	hsa-miR-30a	-0.34	0.68	2005, 2007	Sites in UTR
GRM5	glutamate receptor, metabotropic 5	1	0	1	0	0	0	0	0	hsa-miR-30a	-0.34	0.72	2005, 2007	Sites in UTR
CALU	calumenin	1	1	0	0	0	0	0	0	hsa-miR-30a	-0.34	0.4	2005, 2007	Sites in UTR
GCLC	glutamate-cysteine ligase, catalytic subunit	1	0	1	0	0	0	0	0	hsa-miR-30a	-0.34	0.7		Sites in UTR
TPRG1L	tumor protein p63 regulated 1-like	1	1	0	0	0	0	0	0	hsa-miR-30a	-0.34	0.63		Sites in UTR
ICK	intestinal cell (MAK-like) kinase	1	1	0	0	1	0	1	0	hsa-miR-30a	-0.34	0.84	2005, 2007	Sites in UTR
FBXL20	F-box and leucine-rich repeat protein 20	1	1	0	0	0	0	0	0	hsa-miR-30a	-0.34	< 0.1	2005, 2007	Sites in UTR
KIAA0241	KIAA0241	1	1	0	0	0	0	0	0	hsa-miR-30a	-0.34	0.38	2005, 2007	Sites in UTR
BAZ2B	bromodomain adjacent to zinc finger domain, 2B	1	1	0	0	0	0	0	0	hsa-miR-30a	-0.33	0.8	2005, 2007	Sites in UTR
LASS6	LAG1 homolog, ceramide synthase 6	1	1	0	0	0	0	0	0	hsa-miR-30a	-0.33	0.43		Sites in UTR
MXRA5	matrix-remodelling associated 5	1	1	0	0	0	0	0	0	hsa-miR-30a	-0.33	< 0.1		Sites in UTR
ABI3BP	ABI gene family, member 3 (NESH) binding protein	1	0	1	0	0	0	0	0	hsa-miR-30a	-0.32	0.56		Sites in UTR
SNX33	sorting nexin 33	1	1	0	0	0	0	0	0	hsa-miR-30a	-0.32	0.89	2007	Sites in UTR
CACHD1	cache domain containing 1	1	1	0	0	0	0	0	0	hsa-miR-30a	-0.32	0.83		Sites in UTR
SEMA6D	sema domain, transmembrane domain (TM), and cytoplasmic domain, (semaphorin) 6D	1	1	0	0	0	0	0	0	hsa-miR-30a	-0.32	0.47	2005, 2007	Sites in UTR
AFAP1L2	actin filament associated protein 1-like 2	1	1	0	0	0	0	0	0	hsa-miR-30a	-0.32	0.78	2007	Sites in UTR
MYBL2	v-myb myeloblastosis viral oncogene homolog (avian)-like 2	1	1	0	0	0	0	0	0	hsa-miR-30a	-0.32	0.82	2005, 2007	Sites in UTR
UBAC1	UBA domain containing 1	1	1	0	0	0	0	0	0	hsa-miR-30a	-0.32	0.9		Sites in UTR
NAV3	neuron navigator 3	1	0	0	1	1	0	0	1	hsa-miR-30a	-0.32	0.86	2005, 2007	Sites in UTR
PGM2L1	phosphoglucomutase 2-like 1	1	0	1	0	1	0	1	0	hsa-miR-30a	-0.32	0.63		Sites in UTR
YWHAZ	tyrosine 3-monooxygenase/tryptophan 5-monooxygenase activation protein, zeta polypeptide	1	0	1	0	0	0	0	0	hsa-miR-30a	-0.31	0.7	2007	Sites in UTR
MAP3K12	mitogen-activated protein kinase kinase kinase 12	1	1	0	0	0	0	0	0	hsa-miR-30a	-0.31	0.69	2005, 2007	Sites in UTR
TBC1D2B	TBC1 domain family, member 2B	1	1	0	0	0	0	0	0	hsa-miR-30a	-0.31	0.79		Sites in UTR
TMEM121	transmembrane protein 121	1	1	0	0	0	0	0	0	hsa-miR-30a	-0.31	0.28	2007	Sites in UTR
INSIG2	insulin induced gene 2	1	0	1	0	0	0	0	0	hsa-miR-30a	-0.31	0.7	2005, 2007	Sites in UTR
GOLGA4	golgi autoantigen, golgin subfamily a, 4	1	0	1	0	0	0	0	0	hsa-miR-30a	-0.31	0.69	2005, 2007	Sites in UTR
SOX13	SRY (sex determining region Y)-box 13	1	1	0	0	0	0	0	0	hsa-miR-30a	-0.3	0.85		Sites in UTR
CCDC120	coiled-coil domain containing 120	1	1	0	0	0	0	0	0	hsa-miR-30a	-0.3	0.8	2007	Sites in UTR
ZCCHC10	zinc finger, CCHC domain containing 10	1	1	0	0	0	0	0	0	hsa-miR-30a	-0.3	< 0.1		Sites in UTR
ZBTB7A	zinc finger and BTB domain containing 7A	1	1	0	0	0	0	0	0	hsa-miR-30a	-0.3	0.82	2007	Sites in UTR
GZF1	GDNF-inducible zinc finger protein 1	1	1	0	0	0	0	0	0	hsa-miR-30a	-0.3	0.54	2007	Sites in UTR
PSMD7	proteasome (prosome, macropain) 26S subunit, non-ATPase, 7	1	0	1	0	0	0	0	0	hsa-miR-30a	-0.29	0.64	2005, 2007	Sites in UTR
STXBP1	syntaxin binding protein 1	1	0	1	0	0	0	0	0	hsa-miR-30a	-0.29	0.56		Sites in UTR
MAGI2	membrane associated guanylate kinase, WW and PDZ domain containing 2	1	0	1	0	0	0	0	0	hsa-miR-30a	-0.29	0.6	2007	Sites in UTR
MAST3	microtubule associated serine/threonine kinase 3	1	1	0	0	0	0	0	0	hsa-miR-30a	-0.29	0.86		Sites in UTR
NEDD4L	neural precursor cell expressed, developmentally down-regulated 4-like	1	0	1	0	0	0	0	0	hsa-miR-30a	-0.29	0.75	2005, 2007	Sites in UTR
ADAM22	ADAM metallopeptidase domain 22	2	1	1	0	0	0	0	0	hsa-miR-30a	-0.29	0.63		Sites in UTR
ATXN1	ataxin 1	1	1	0	0	1	0	0	1	hsa-miR-30a	-0.29	0.54	2005, 2007	Sites in UTR
PHACTR2	phosphatase and actin regulator 2	1	1	0	0	0	0	0	0	hsa-miR-30a	-0.29	0.92	2005, 2007	Sites in UTR
PKNOX2	PBX/knotted 1 homeobox 2	1	1	0	0	0	0	0	0	hsa-miR-30a	-0.29	0.57		Sites in UTR
ADAMTS9	ADAM metallopeptidase with thrombospondin type 1 motif, 9	1	0	1	0	0	0	0	0	hsa-miR-30a	-0.29	0.72	2005, 2007	Sites in UTR
VAPA	VAMP (vesicle-associated membrane protein)-associated protein A, 33kDa	1	0	1	0	0	0	0	0	hsa-miR-30a	-0.29	0.75	2005, 2007	Sites in UTR
FGD6	FYVE, RhoGEF and PH domain containing 6	1	0	1	0	0	0	0	0	hsa-miR-30a	-0.28	0.75	2005, 2007	Sites in UTR
ZDHHC21	zinc finger, DHHC-type containing 21	1	0	1	0	0	0	0	0	hsa-miR-30a	-0.28	0.63	2005, 2007	Sites in UTR
SLC6A9	solute carrier family 6 (neurotransmitter transporter, glycine), member 9	1	1	0	0	0	0	0	0	hsa-miR-30a	-0.28	0.89	2007	Sites in UTR
ERMAP	erythroblast membrane-associated protein (Scianna blood group)	1	1	0	0	0	0	0	0	hsa-miR-30a	-0.28	0.14		Sites in UTR
AP2A1	adaptor-related protein complex 2, alpha 1 subunit	1	1	0	0	0	0	0	0	hsa-miR-30a	-0.28	0.88	2005, 2007	Sites in UTR
HIVEP1	human immunodeficiency virus type I enhancer binding protein 1	1	0	1	0	0	0	0	0	hsa-miR-30a	-0.28	0.39		Sites in UTR
CCDC131	coiled-coil domain containing 131	1	1	0	0	0	0	0	0	hsa-miR-30a	-0.28	0.68	2007	Sites in UTR
SOX4	SRY (sex determining region Y)-box 4	1	1	0	0	0	0	0	0	hsa-miR-30a	-0.28	0.6	2005, 2007	Sites in UTR
RTN4R	reticulon 4 receptor	1	1	0	0	0	0	0	0	hsa-miR-30a	-0.28	< 0.1		Sites in UTR
PRKRIR	protein-kinase, interferon-inducible double stranded RNA dependent inhibitor, repressor of (P58 repressor)	1	1	0	0	0	0	0	0	hsa-miR-30a	-0.28	0.8		Sites in UTR
DEXI	dexamethasone-induced transcript	1	1	0	0	0	0	0	0	hsa-miR-30a	-0.28	0.55	2005, 2007	Sites in UTR
HOXA11	homeobox A11	1	1	0	0	0	0	0	0	hsa-miR-30a	-0.27	0.93	2005, 2007	Sites in UTR
KIAA0999	KIAA0999 protein	1	1	0	0	0	0	0	0	hsa-miR-30a	-0.27	0.71		Sites in UTR
FAM13A1	family with sequence similarity 13, member A1	1	1	0	0	0	0	0	0	hsa-miR-30a	-0.27	0.91	2005, 2007	Sites in UTR
PCGF3	polycomb group ring finger 3	2	0	0	2	0	0	0	0	hsa-miR-30a	-0.27	> 0.99	2005, 2007	Sites in UTR
SMARCD2	SWI/SNF related, matrix associated, actin dependent regulator of chromatin, subfamily d, member 2	1	1	0	0	0	0	0	0	hsa-miR-30a	-0.27	0.78	2005, 2007	Sites in UTR
ZDHHC17	zinc finger, DHHC-type containing 17	1	1	0	0	0	0	0	0	hsa-miR-30a	-0.27	0.7	2005, 2007	Sites in UTR
LYSMD3	LysM, putative peptidoglycan-binding, domain containing 3	1	1	0	0	0	0	0	0	hsa-miR-30a	-0.26	0.17		Sites in UTR
FLJ36031	hypothetical protein FLJ36031	1	1	0	0	0	0	0	0	hsa-miR-30a	-0.26	0.88		Sites in UTR
CALD1	caldesmon 1	1	0	1	0	0	0	0	0	hsa-miR-30a	-0.26	0.49		Sites in UTR
OSTM1	osteopetrosis associated transmembrane protein 1	1	0	1	0	1	0	0	1	hsa-miR-30a	-0.25	0.68		Sites in UTR
HISPPD1	histidine acid phosphatase domain containing 1	1	0	1	0	0	0	0	0	hsa-miR-30a	-0.25	0.61		Sites in UTR
NFYB	nuclear transcription factor Y, beta	1	1	0	0	0	0	0	0	hsa-miR-30a	-0.24	0.83		Sites in UTR
TBC1D15	TBC1 domain family, member 15	1	0	1	0	0	0	0	0	hsa-miR-30a	-0.24	0.51	2005, 2007	Sites in UTR
FANCF	Fanconi anemia, complementation group F	1	0	0	1	0	0	0	0	hsa-miR-30a	-0.24	0.67		Sites in UTR
SLC9A4	solute carrier family 9 (sodium/hydrogen exchanger), member 4	1	1	0	0	0	0	0	0	hsa-miR-30a	-0.24	0.41		Sites in UTR
GIGYF2	GRB10 interacting GYF protein 2	1	1	0	0	0	0	0	0	hsa-miR-30a	-0.24	0.93	2005, 2007	Sites in UTR
SLC38A2	solute carrier family 38, member 2	1	1	0	0	0	0	0	0	hsa-miR-30a	-0.24	0.1	2005, 2007	Sites in UTR
TET1	tet oncogene 1	1	0	1	0	0	0	0	0	hsa-miR-30a	-0.23	0.68		Sites in UTR
SYN2	synapsin II	1	0	1	0	1	0	1	0	hsa-miR-30a	-0.23	0.55	2007	Sites in UTR
FAM104A	family with sequence similarity 104, member A	1	0	1	0	0	0	0	0	hsa-miR-30a	-0.23	0.73		Sites in UTR
SLC25A34	solute carrier family 25, member 34	1	0	1	0	0	0	0	0	hsa-miR-30a	-0.23	0.61		Sites in UTR
MEIS2	Meis homeobox 2	1	0	1	0	0	0	0	0	hsa-miR-30a	-0.23	0.48	2005, 2007	Sites in UTR
SORCS3	sortilin-related VPS10 domain containing receptor 3	1	0	1	0	0	0	0	0	hsa-miR-30a	-0.23	0.63	2005, 2007	Sites in UTR
EPHB2	EPH receptor B2	1	1	0	0	0	0	0	0	hsa-miR-30a	-0.23	0.73	2005, 2007	Sites in UTR
C2orf55	chromosome 2 open reading frame 55	1	0	1	0	0	0	0	0	hsa-miR-30a	-0.23	0.46	2005, 2007	Sites in UTR
SATB1	SATB homeobox 1	1	0	0	1	0	0	0	0	hsa-miR-30a	-0.22	0.73	2005, 2007	Sites in UTR
RAI14	retinoic acid induced 14	1	1	0	0	0	0	0	0	hsa-miR-30a	-0.22	0.87	2005, 2007	Sites in UTR
KTELC1	KTEL (Lys-Tyr-Glu-Leu) containing 1	1	0	1	0	0	0	0	0	hsa-miR-30a	-0.22	0.42		Sites in UTR
NKX2-2	NK2 homeobox 2	1	1	0	0	0	0	0	0	hsa-miR-30a	-0.22	0.92	2005, 2007	Sites in UTR
PDCL	phosducin-like	1	0	1	0	0	0	0	0	hsa-miR-30a	-0.22	0.58	2005, 2007	Sites in UTR
2011-09-06	septin 6	1	0	1	0	0	0	0	0	hsa-miR-30a	-0.22	0.38		Sites in UTR
RAP2B	RAP2B, member of RAS oncogene family	1	0	1	0	0	0	0	0	hsa-miR-30a	-0.22	0.75		Sites in UTR
THBS2	thrombospondin 2	1	0	0	1	0	0	0	0	hsa-miR-30a	-0.21	0.77	2005, 2007	Sites in UTR
MAN1B1	mannosidase, alpha, class 1B, member 1	1	1	0	0	0	0	0	0	hsa-miR-30a	-0.21	0.56	2005, 2007	Sites in UTR
GLI2	GLI-Kruppel family member GLI2	2	1	1	0	0	0	0	0	hsa-miR-30a	-0.2	0.96	2003, 2007	Sites in UTR
ADRB2	adrenergic, beta-2-, receptor, surface	1	0	0	1	0	0	0	0	hsa-miR-30a	-0.2	0.62	2005, 2007	Sites in UTR
RASL12	RAS-like, family 12	1	0	1	0	0	0	0	0	hsa-miR-30a	-0.2	0.4	2005, 2007	Sites in UTR
TNXB	tenascin XB	1	1	0	0	0	0	0	0	hsa-miR-30a	-0.2	0.86	2005, 2007	Sites in UTR
ARL10	ADP-ribosylation factor-like 10	1	1	0	0	0	0	0	0	hsa-miR-30a	-0.2	0.79	2007	Sites in UTR
ADO	2-aminoethanethiol (cysteamine) dioxygenase	1	1	0	0	0	0	0	0	hsa-miR-30a	-0.2	0.47	2003, 2005, 2007	Sites in UTR
CCDC4	coiled-coil domain containing 4	1	0	0	1	1	0	1	0	hsa-miR-30a	-0.2	0.7		Sites in UTR
NEK4	NIMA (never in mitosis gene a)-related kinase 4	1	0	1	0	0	0	0	0	hsa-miR-30a	-0.2	0.41	2005, 2007	Sites in UTR
DMD	dystrophin (muscular dystrophy, Duchenne and Becker types)	1	0	0	1	0	0	0	0	hsa-miR-30a	-0.19	0.97	2005, 2007	Sites in UTR
FAM13C1	family with sequence similarity 13, member C1	1	0	0	1	0	0	0	0	hsa-miR-30a	-0.19	0.72	2005, 2007	Sites in UTR
EPN2	epsin 2	1	1	0	0	0	0	0	0	hsa-miR-30a	-0.19	0.62		Sites in UTR
GAN	giant axonal neuropathy (gigaxonin)	1	0	1	0	0	0	0	0	hsa-miR-30a	-0.19	0.53		Sites in UTR
CAMKK2	calcium/calmodulin-dependent protein kinase kinase 2, beta	1	1	0	0	0	0	0	0	hsa-miR-30a	-0.19	0.78	2005, 2007	Sites in UTR
GRHL1	grainyhead-like 1 (Drosophila)	1	0	1	0	0	0	0	0	hsa-miR-30a	-0.18	0.39	2007	Sites in UTR
UBE2K	ubiquitin-conjugating enzyme E2K (UBC1 homolog, yeast)	1	1	0	0	0	0	0	0	hsa-miR-30a	-0.18	< 0.1		Sites in UTR
PLXNA1	plexin A1	1	1	0	0	0	0	0	0	hsa-miR-30a	-0.18	0.83	2007	Sites in UTR
CACNA1C	calcium channel, voltage-dependent, L type, alpha 1C subunit	1	1	0	0	0	0	0	0	hsa-miR-30a	-0.18	0.81		Sites in UTR
ATP8B1	ATPase, class I, type 8B, member 1	1	0	0	1	0	0	0	0	hsa-miR-30a	-0.18	0.93	2007	Sites in UTR
MTA1	metastasis associated 1	1	0	1	0	0	0	0	0	hsa-miR-30a	-0.18	0.55		Sites in UTR
ADRB1	adrenergic, beta-1-, receptor	1	0	1	0	0	0	0	0	hsa-miR-30a	-0.18	0.6	2005, 2007	Sites in UTR
CRKL	v-crk sarcoma virus CT10 oncogene homolog (avian)-like	1	1	0	0	0	0	0	0	hsa-miR-30a	-0.18	0.92	2005, 2007	Sites in UTR
FUT4	fucosyltransferase 4 (alpha (1,3) fucosyltransferase, myeloid-specific)	1	1	0	0	0	0	0	0	hsa-miR-30a	-0.18	0.86		Sites in UTR
NR2F2	nuclear receptor subfamily 2, group F, member 2	1	0	0	1	0	0	0	0	hsa-miR-30a	-0.18	0.74	2005, 2007	Sites in UTR
OVOL2	ovo-like 2 (Drosophila)	1	0	0	1	0	0	0	0	hsa-miR-30a	-0.17	0.85		Sites in UTR
PSMD9	proteasome (prosome, macropain) 26S subunit, non-ATPase, 9	1	0	1	0	0	0	0	0	hsa-miR-30a	-0.17	0.43		Sites in UTR
ELFN2	extracellular leucine-rich repeat and fibronectin type III domain containing 2	1	0	0	1	0	0	0	0	hsa-miR-30a	-0.17	0.96	2007	Sites in UTR
FAM131B	family with sequence similarity 131, member B	1	1	0	0	0	0	0	0	hsa-miR-30a	-0.17	0.9	2007	Sites in UTR
ZEB2	zinc finger E-box binding homeobox 2	1	0	0	1	0	0	0	0	hsa-miR-30a	-0.17	0.73	2007	Sites in UTR
DDX46	DEAD (Asp-Glu-Ala-Asp) box polypeptide 46	1	0	0	1	0	0	0	0	hsa-miR-30a	-0.17	0.95	2005, 2007	Sites in UTR
ARHGEF3	Rho guanine nucleotide exchange factor (GEF) 3	1	0	0	1	0	0	0	0	hsa-miR-30a	-0.16	0.82	2005, 2007	Sites in UTR
PDP2	pyruvate dehydrogenase phosphatase isoenzyme 2	1	0	0	1	0	0	0	0	hsa-miR-30a	-0.16	0.7	2005, 2007	Sites in UTR
ABHD2	abhydrolase domain containing 2	1	0	1	0	1	0	0	1	hsa-miR-30a	-0.15	0.69	2007	Sites in UTR
ESRRG	estrogen-related receptor gamma	1	0	1	0	0	0	0	0	hsa-miR-30a	-0.15	0.46	2005, 2007	Sites in UTR
NRK	Nik related kinase	1	1	0	0	0	0	0	0	hsa-miR-30a	-0.15	0.63	2005, 2007	Sites in UTR
PITX1	paired-like homeodomain 1	1	1	0	0	0	0	0	0	hsa-miR-30a	-0.15	0.67	2005, 2007	Sites in UTR
USP47	ubiquitin specific peptidase 47	1	1	0	0	0	0	0	0	hsa-miR-30a	-0.15	0.97	2007	Sites in UTR
RASGEF1A	RasGEF domain family, member 1A	1	0	0	1	0	0	0	0	hsa-miR-30a	-0.14	0.88	2005, 2007	Sites in UTR
SLC7A6	solute carrier family 7 (cationic amino acid transporter, y+ system), member 6	1	1	0	0	0	0	0	0	hsa-miR-30a	-0.14	0.79		Sites in UTR
UNC5D	unc-5 homolog D (C. elegans)	1	0	0	1	0	0	0	0	hsa-miR-30a	-0.14	0.68	2005, 2007	Sites in UTR
DCP1A	DCP1 decapping enzyme homolog A (S. cerevisiae)	1	1	0	0	0	0	0	0	hsa-miR-30a	-0.14	0.51		Sites in UTR
SGK3	serum/glucocorticoid regulated kinase family, member 3	1	0	0	1	0	0	0	0	hsa-miR-30a	-0.14	0.95	2007	Sites in UTR
FXR1	fragile X mental retardation, autosomal homolog 1	1	0	0	1	0	0	0	0	hsa-miR-30a	-0.14	0.72	2005, 2007	Sites in UTR
IGF1	insulin-like growth factor 1 (somatomedin C)	1	0	0	1	0	0	0	0	hsa-miR-30a	-0.13	0.72		Sites in UTR
MECP2	methyl CpG binding protein 2 (Rett syndrome)	1	1	0	0	0	0	0	0	hsa-miR-30a	-0.13	0.92	2005, 2007	Sites in UTR
CLCF1	cardiotrophin-like cytokine factor 1	1	0	0	1	0	0	0	0	hsa-miR-30a	-0.13	0.87	2005, 2007	Sites in UTR
UBE2O	ubiquitin-conjugating enzyme E2O	1	0	0	1	0	0	0	0	hsa-miR-30a	-0.12	0.94	2007	Sites in UTR
PLCG1	phospholipase C, gamma 1	1	0	0	1	0	0	0	0	hsa-miR-30a	-0.12	0.84	2005, 2007	Sites in UTR
NID1	nidogen 1	1	0	0	1	0	0	0	0	hsa-miR-30a	-0.12	0.94	2007	Sites in UTR
BACH1	BTB and CNC homology 1, basic leucine zipper transcription factor 1	1	0	0	1	0	0	0	0	hsa-miR-30a	-0.11	0.93	2005, 2007	Sites in UTR
C14orf43	chromosome 14 open reading frame 43	1	0	0	1	0	0	0	0	hsa-miR-30a	-0.11	0.64		Sites in UTR
FAM155A	family with sequence similarity 155, member A	1	0	0	1	0	0	0	0	hsa-miR-30a	-0.11	0.74	2007	Sites in UTR
HNT	neurotrimin	1	0	0	1	0	0	0	0	hsa-miR-30a	-0.1	0.7	2005, 2007	Sites in UTR
ARID3A	AT rich interactive domain 3A (BRIGHT-like)	1	0	1	0	0	0	0	0	hsa-miR-30a	-0.1	0.65	2007	Sites in UTR
SENP5	SUMO1/sentrin specific peptidase 5	1	1	0	0	0	0	0	0	hsa-miR-30a	-0.09	0.73		Sites in UTR
VAV2	vav 2 guanine nucleotide exchange factor	1	0	1	0	0	0	0	0	hsa-miR-30a	-0.08	0.47		Sites in UTR
SIDT2	SID1 transmembrane family, member 2	1	0	0	1	0	0	0	0	hsa-miR-30a	-0.08	0.64		Sites in UTR
KIF21B	kinesin family member 21B	1	1	0	0	0	0	0	0	hsa-miR-30a	-0.07	0.81		Sites in UTR
ENAH	enabled homolog (Drosophila)	1	0	0	1	0	0	0	0	hsa-miR-30a	-0.07	0.69		Sites in UTR
CHFR	checkpoint with forkhead and ring finger domains	1	0	0	1	0	0	0	0	hsa-miR-30a	-0.07	0.84	2005, 2007	Sites in UTR
NUAK1	NUAK family, SNF1-like kinase, 1	1	0	0	1	0	0	0	0	hsa-miR-30a	-0.07	0.86	2007	Sites in UTR
ADRA2B	adrenergic, alpha-2B-, receptor	1	0	1	0	0	0	0	0	hsa-miR-30a	-0.07	0.7	2005, 2007	Sites in UTR
VASH1	vasohibin 1	1	1	0	0	0	0	0	0	hsa-miR-30a	-0.07	0.87		Sites in UTR
ALPK3	alpha-kinase 3	1	0	0	1	0	0	0	0	hsa-miR-30a	-0.06	0.86	2005, 2007	Sites in UTR
GRK6	G protein-coupled receptor kinase 6	1	0	0	1	0	0	0	0	hsa-miR-30a	-0.06	0.83		Sites in UTR
B3GAT1	beta-1,3-glucuronyltransferase 1 (glucuronosyltransferase P)	1	0	0	1	0	0	0	0	hsa-miR-30a	-0.05	0.75		Sites in UTR
MOV10	Mov10, Moloney leukemia virus 10, homolog (mouse)	1	0	0	1	0	0	0	0	hsa-miR-30a	-0.02	0.66	2007	Sites in UTR
NAV1	neuron navigator 1	1	1	0	0	1	0	0	1	hsa-miR-30a	0	0.87	2005, 2007	Sites in UTR
BCL11A	B-cell CLL/lymphoma 11A (zinc finger protein)	1	0	0	1	0	0	0	0	hsa-miR-30a	0.02	0.72	2005, 2007	Sites in UTR
ZNF706	zinc finger protein 706	1	1	0	0	0	0	0	0	hsa-miR-30a	N/A	0.68	2007	Sites in UTR
PXK	PX domain containing serine/threonine kinase	1	1	0	0	0	0	0	0	hsa-miR-30a	N/A	0.4		Sites in UTR

## Sheet: miR-99a
Target gene	Gene name	total	8mer	7mer-m8	7mer-1A	total	8mer	7mer-m8	7mer-1A	Repre- sentative miRNA	Total context score	Aggregate PCT	Previous TargetScan publication(s)	Links to sites in UTRs
THAP2	THAP domain containing, apoptosis associated protein 2	1	1	0	0	0	0	0	0	hsa-miR-99a	-0.51	0.11	2007	Sites in UTR
KBTBD8	kelch repeat and BTB (POZ) domain containing 8	1	1	0	0	0	0	0	0	hsa-miR-99a	-0.47	< 0.1	2007	Sites in UTR
HS3ST3B1	heparan sulfate (glucosamine) 3-O-sulfotransferase 3B1	1	1	0	0	0	0	0	0	hsa-miR-99a	-0.41	< 0.1	2005, 2007	Sites in UTR
TTC39A	tetratricopeptide repeat domain 39A	1	1	0	0	0	0	0	0	hsa-miR-99a	-0.35	< 0.1	2007	Sites in UTR
RAVER2	ribonucleoprotein, PTB-binding 2	1	0	1	0	0	0	0	0	hsa-miR-99a	-0.35	< 0.1	2007	Sites in UTR
FGFR3	fibroblast growth factor receptor 3 (achondroplasia, thanatophoric dwarfism)	1	1	0	0	0	0	0	0	hsa-miR-99a	-0.32	< 0.1	2005, 2007	Sites in UTR
ADCY1	adenylate cyclase 1 (brain)	1	0	1	0	0	0	0	0	hsa-miR-99a	-0.31	< 0.1	2005, 2007	Sites in UTR
BAZ2A	bromodomain adjacent to zinc finger domain, 2A	2	1	1	0	0	0	0	0	hsa-miR-99a	-0.29	< 0.1	2005, 2007	Sites in UTR
FZD8	frizzled homolog 8 (Drosophila)	1	0	1	0	0	0	0	0	hsa-miR-99a	-0.26	< 0.1	2005, 2007	Sites in UTR
CLDN11	claudin 11 (oligodendrocyte transmembrane protein)	1	0	1	0	0	0	0	0	hsa-miR-99a	-0.26	< 0.1		Sites in UTR
HOXA1	homeobox A1	1	0	1	0	0	0	0	0	hsa-miR-99a	-0.22	< 0.1	2005, 2007	Sites in UTR
PPP3CA	protein phosphatase 3 (formerly 2B), catalytic subunit, alpha isoform	1	0	1	0	0	0	0	0	hsa-miR-99a	-0.21	< 0.1		Sites in UTR
SLC44A1	solute carrier family 44, member 1	1	0	1	0	0	0	0	0	hsa-miR-99a	-0.2	< 0.1	2007	Sites in UTR
PPP1CB	protein phosphatase 1, catalytic subunit, beta isoform	1	0	0	1	0	0	0	0	hsa-miR-99a	-0.18	0.11		Sites in UTR
GRHL1	grainyhead-like 1 (Drosophila)	1	0	0	1	0	0	0	0	hsa-miR-99a	-0.18	0.11		Sites in UTR
MBNL1	muscleblind-like (Drosophila)	1	0	1	0	0	0	0	0	hsa-miR-99a	-0.17	< 0.1	2005, 2007	Sites in UTR
MTMR3	myotubularin related protein 3	1	0	1	0	0	0	0	0	hsa-miR-99a	-0.14	< 0.1	2005, 2007	Sites in UTR
FAM152A	family with sequence similarity 152, member A	1	0	0	1	0	0	0	0	hsa-miR-99a	-0.14	0.11		Sites in UTR
CCDC21	coiled-coil domain containing 21	1	0	0	1	0	0	0	0	hsa-miR-99a	-0.14	0.11	2007	Sites in UTR
PI15	peptidase inhibitor 15	1	0	0	1	0	0	0	0	hsa-miR-99a	-0.14	0.11		Sites in UTR
PPFIA3	protein tyrosine phosphatase, receptor type, f polypeptide (PTPRF), interacting protein (liprin), alpha 3	1	0	0	1	0	0	0	0	hsa-miR-99a	-0.11	0.11	2005, 2007	Sites in UTR
ICMT	isoprenylcysteine carboxyl methyltransferase	1	0	1	0	0	0	0	0	hsa-miR-99a	-0.1	< 0.1	2005, 2007	Sites in UTR
CYP26B1	cytochrome P450, family 26, subfamily B, polypeptide 1	1	0	1	0	0	0	0	0	hsa-miR-99a	-0.07	< 0.1	2005, 2007	Sites in UTR
ZBTB7A	zinc finger and BTB domain containing 7A	1	0	0	1	0	0	0	0	hsa-miR-99a	-0.05	0.11	2007	Sites in UTR

## Sheet: ssc-miR-F3-S29
Target gene	Gene name	Conserved sites				Links to sites in UTRs
		total	8mer	7mer-m8	7mer-1A
ABHD2	abhydrolase domain containing 2	1	1	0	0	Sites in UTR
AKAP4	A kinase (PRKA) anchor protein 4	1	1	0	0	Sites in UTR
ALKBH5	alkB, alkylation repair homolog 5 (E. coli)	1	1	0	0	Sites in UTR
APBB2	amyloid beta (A4) precursor protein-binding, family B, member 2 (Fe65-like)	1	1	0	0	Sites in UTR
ARHGAP20	Rho GTPase activating protein 20	1	1	0	0	Sites in UTR
BDH2	3-hydroxybutyrate dehydrogenase, type 2	1	1	0	0	Sites in UTR
CANX	calnexin	1	1	0	0	Sites in UTR
CLCN5	chloride channel 5 (nephrolithiasis 2, X-linked, Dent disease)	1	1	0	0	Sites in UTR
CNTFR	ciliary neurotrophic factor receptor	1	1	0	0	Sites in UTR
COL5A2	collagen, type V, alpha 2	1	1	0	0	Sites in UTR
DGAT2L6	diacylglycerol O-acyltransferase 2-like 6	1	1	0	0	Sites in UTR
DISC1	disrupted in schizophrenia 1	1	1	0	0	Sites in UTR
DIXDC1	DIX domain containing 1	1	1	0	0	Sites in UTR
EMR4P	egf-like module containing, mucin-like, hormone receptor-like 4 pseudogene	1	1	0	0	Sites in UTR
ENTPD1	ectonucleoside triphosphate diphosphohydrolase 1	1	1	0	0	Sites in UTR
FBP1	fructose-1,6-bisphosphatase 1	1	1	0	0	Sites in UTR
GABRE	gamma-aminobutyric acid (GABA) A receptor, epsilon	1	1	0	0	Sites in UTR
GJC1	gap junction protein, gamma 1, 45kDa	1	1	0	0	Sites in UTR
HNF1B	HNF1 homeobox B	1	1	0	0	Sites in UTR
KCNA1	potassium voltage-gated channel, shaker-related subfamily, member 1 (episodic ataxia with myokymia)	1	1	0	0	Sites in UTR
KIF6	kinesin family member 6	1	1	0	0	Sites in UTR
KRT6A	keratin 6A	1	1	0	0	Sites in UTR
NOV	nephroblastoma overexpressed gene	1	1	0	0	Sites in UTR
PCF11	PCF11, cleavage and polyadenylation factor subunit, homolog (S. cerevisiae)	1	1	0	0	Sites in UTR
PDE4DIP	phosphodiesterase 4D interacting protein (myomegalin)	1	1	0	0	Sites in UTR
PIK3AP1	phosphoinositide-3-kinase adaptor protein 1	1	1	0	0	Sites in UTR
POFUT1	protein O-fucosyltransferase 1	1	1	0	0	Sites in UTR
PPP1R12A	protein phosphatase 1, regulatory (inhibitor) subunit 12A	1	1	0	0	Sites in UTR
PRELP	proline/arginine-rich end leucine-rich repeat protein	1	1	0	0	Sites in UTR
RABEP1	rabaptin, RAB GTPase binding effector protein 1	1	1	0	0	Sites in UTR
RAD50	RAD50 homolog (S. cerevisiae)	1	1	0	0	Sites in UTR
SHC4	SHC (Src homology 2 domain containing) family, member 4	1	1	0	0	Sites in UTR
SI	sucrase-isomaltase (alpha-glucosidase)	1	1	0	0	Sites in UTR
SLC23A2	solute carrier family 23 (nucleobase transporters), member 2	1	1	0	0	Sites in UTR
SLC6A1	solute carrier family 6 (neurotransmitter transporter, GABA), member 1	1	1	0	0	Sites in UTR
SUZ12	suppressor of zeste 12 homolog (Drosophila)	1	1	0	0	Sites in UTR
SYT11	synaptotagmin XI	1	1	0	0	Sites in UTR
TMED10	transmembrane emp24-like trafficking protein 10 (yeast)	1	1	0	0	Sites in UTR
TMEM16B	transmembrane protein 16B	1	1	0	0	Sites in UTR
TMEM217	transmembrane protein 217	1	1	0	0	Sites in UTR
TTBK1	tau tubulin kinase 1	1	1	0	0	Sites in UTR
VEZF1	vascular endothelial zinc finger 1	1	1	0	0	Sites in UTR
WSCD2	WSC domain containing 2	1	1	0	0	Sites in UTR
YKT6	YKT6 v-SNARE homolog (S. cerevisiae)	1	1	0	0	Sites in UTR
ZNF579	zinc finger protein 579	1	1	0	0	Sites in UTR
PEG10	paternally expressed 10	2	0	1	1	Sites in UTR
ARHGAP26	Rho GTPase activating protein 26	1	0	1	0	Sites in UTR
ATP8A1	ATPase, aminophospholipid transporter (APLT), class I, type 8A, member 1	1	0	1	0	Sites in UTR
BTG1	B-cell translocation gene 1, anti-proliferative	1	0	1	0	Sites in UTR
CA7	carbonic anhydrase VII	1	0	1	0	Sites in UTR
CLOCK	clock homolog (mouse)	1	0	1	0	Sites in UTR
CNOT4	CCR4-NOT transcription complex, subunit 4	1	0	1	0	Sites in UTR
EIF4B	eukaryotic translation initiation factor 4B	1	0	1	0	Sites in UTR
FAM80A	family with sequence similarity 80, member A	1	0	1	0	Sites in UTR
FBXO48	F-box protein 48	1	0	1	0	Sites in UTR
HNRNPU	heterogeneous nuclear ribonucleoprotein U (scaffold attachment factor A)	1	0	1	0	Sites in UTR
MYLK2	myosin light chain kinase 2	1	0	1	0	Sites in UTR
NOVA1	neuro-oncological ventral antigen 1	1	0	1	0	Sites in UTR
OSBP	oxysterol binding protein	1	0	1	0	Sites in UTR
PELI2	pellino homolog 2 (Drosophila)	1	0	1	0	Sites in UTR
PPP2R2A	protein phosphatase 2 (formerly 2A), regulatory subunit B, alpha isoform	1	0	1	0	Sites in UTR
SGCD	sarcoglycan, delta (35kDa dystrophin-associated glycoprotein)	1	0	1	0	Sites in UTR
SH2B3	SH2B adaptor protein 3	1	0	1	0	Sites in UTR
TNFSF12-TNFSF13	TNFSF12-TNFSF13	1	0	1	0	Sites in UTR
TNFSF13	tumor necrosis factor (ligand) superfamily, member 13	1	0	1	0	Sites in UTR
VASH1	vasohibin 1	1	0	1	0	Sites in UTR
WIT1	Wilms tumor upstream neighbor 1	1	0	1	0	Sites in UTR
ZBTB1	zinc finger and BTB domain containing 1	1	0	1	0	Sites in UTR
AASDHPPT	aminoadipate-semialdehyde dehydrogenase-phosphopantetheinyl transferase	1	0	0	1	Sites in UTR
ANTXR2	anthrax toxin receptor 2	1	0	0	1	Sites in UTR
BAZ2A	bromodomain adjacent to zinc finger domain, 2A	1	0	0	1	Sites in UTR
CALM1	calmodulin 1 (phosphorylase kinase, delta)	1	0	0	1	Sites in UTR
CCNJ	cyclin J	1	0	0	1	Sites in UTR
CDC42SE1	CDC42 small effector 1	1	0	0	1	Sites in UTR
DICER1	dicer 1, ribonuclease type III	1	0	0	1	Sites in UTR
FAM164C	family with sequence similarity 164, member C	1	0	0	1	Sites in UTR
FAM168B	family with sequence similarity 168, member B	1	0	0	1	Sites in UTR
GAPDH	glyceraldehyde-3-phosphate dehydrogenase	1	0	0	1	Sites in UTR
GOLGA4	golgi autoantigen, golgin subfamily a, 4	1	0	0	1	Sites in UTR
HAS3	hyaluronan synthase 3	1	0	0	1	Sites in UTR
HSPD1	heat shock 60kDa protein 1 (chaperonin)	1	0	0	1	Sites in UTR
IYD	iodotyrosine deiodinase	1	0	0	1	Sites in UTR
KIAA0664	KIAA0664	1	0	0	1	Sites in UTR
LPPR4	plasticity related gene 1	1	0	0	1	Sites in UTR
LRRC41	leucine rich repeat containing 41	1	0	0	1	Sites in UTR
MAP4K4	mitogen-activated protein kinase kinase kinase kinase 4	1	0	0	1	Sites in UTR
MTMR9	myotubularin related protein 9	1	0	0	1	Sites in UTR
MYO5B	myosin VB	1	0	0	1	Sites in UTR
NOL11	nucleolar protein 11	1	0	0	1	Sites in UTR
PDE11A	phosphodiesterase 11A	1	0	0	1	Sites in UTR
PHC3	polyhomeotic homolog 3 (Drosophila)	1	0	0	1	Sites in UTR
PLSCR3	phospholipid scramblase 3	1	0	0	1	Sites in UTR
PM20D2	peptidase M20 domain containing 2	1	0	0	1	Sites in UTR
PPP1CB	protein phosphatase 1, catalytic subunit, beta isoform	1	0	0	1	Sites in UTR
PRPF4B	PRP4 pre-mRNA processing factor 4 homolog B (yeast)	1	0	0	1	Sites in UTR
RAB22A	RAB22A, member RAS oncogene family	1	0	0	1	Sites in UTR
RAB3IP	RAB3A interacting protein (rabin3)	1	0	0	1	Sites in UTR
RFX1	regulatory factor X, 1 (influences HLA class II expression)	1	0	0	1	Sites in UTR
RP5-1000E10.4	suppressor of IKK epsilon	1	0	0	1	Sites in UTR
SH3TC2	SH3 domain and tetratricopeptide repeats 2	1	0	0	1	Sites in UTR
SLC30A7	solute carrier family 30 (zinc transporter), member 7	1	0	0	1	Sites in UTR
SSR3	signal sequence receptor, gamma (translocon-associated protein gamma)	1	0	0	1	Sites in UTR
TMC5	transmembrane channel-like 5	1	0	0	1	Sites in UTR
TMEM16F	transmembrane protein 16F	1	0	0	1	Sites in UTR
UACA	uveal autoantigen with coiled-coil domains and ankyrin repeats	1	0	0	1	Sites in UTR
YBX1	Y box binding protein 1	1	0	0	1	Sites in UTR

## Sheet: ssc-miR-31
Target gene	Gene name	total	8mer	7mer-m8	7mer-1A	total	8mer	7mer-m8	7mer-1A	Repre- sentative miRNA	Total context score	Aggregate PCT	Previous TargetScan publication(s)	Links to sites in UTRs
RSBN1	round spermatid basic protein 1	2	1	1	0	3	0	2	1	hsa-miR-31	-0.98	0.5	2007	Sites in UTR
NR5A2	nuclear receptor subfamily 5, group A, member 2	1	1	0	0	2	0	1	1	hsa-miR-31	-0.81	0.58	2007	Sites in UTR
SH2D1A	SH2 domain protein 1A, Duncan's disease (lymphoproliferative syndrome)	2	1	1	0	0	0	0	0	hsa-miR-31	-0.74	0.49	2007	Sites in UTR
SLC1A2	solute carrier family 1 (glial high affinity glutamate transporter), member 2	2	2	0	0	2	0	1	1	hsa-miR-31	-0.72	0.67	2007	Sites in UTR
PIK3C2A	phosphoinositide-3-kinase, class 2, alpha polypeptide	2	1	1	0	0	0	0	0	hsa-miR-31	-0.69	0.4		Sites in UTR
PRKCE	protein kinase C, epsilon	1	1	0	0	2	0	1	1	hsa-miR-31	-0.66	0.55		Sites in UTR
PEX5	peroxisomal biogenesis factor 5	1	1	0	0	1	0	1	0	hsa-miR-31	-0.6	0.32	2007	Sites in UTR
RHOBTB1	Rho-related BTB domain containing 1	1	1	0	0	1	0	0	1	hsa-miR-31	-0.59	0.6	2007	Sites in UTR
SATB2	SATB homeobox 2	2	1	1	0	0	0	0	0	hsa-miR-31	-0.58	0.54	2007	Sites in UTR
PPP1R9A	protein phosphatase 1, regulatory (inhibitor) subunit 9A	1	1	0	0	0	0	0	0	hsa-miR-31	-0.56	0.58	2007	Sites in UTR
DCBLD2	discoidin, CUB and LCCL domain containing 2	1	1	0	0	1	0	1	0	hsa-miR-31	-0.54	0.31	2007	Sites in UTR
CAMK2D	calcium/calmodulin-dependent protein kinase (CaM kinase) II delta	1	1	0	0	0	0	0	0	hsa-miR-31	-0.53	0.57	2007	Sites in UTR
HIF1AN	hypoxia-inducible factor 1, alpha subunit inhibitor	1	1	0	0	3	0	2	1	hsa-miR-31	-0.53	0.63	2007	Sites in UTR
STARD13	StAR-related lipid transfer (START) domain containing 13	1	1	0	0	0	0	0	0	hsa-miR-31	-0.52	0.52		Sites in UTR
SLC6A6	solute carrier family 6 (neurotransmitter transporter, taurine), member 6	1	1	0	0	1	0	1	0	hsa-miR-31	-0.52	0.59	2007	Sites in UTR
PAX9	paired box 9	1	1	0	0	0	0	0	0	hsa-miR-31	-0.5	0.29		Sites in UTR
SLC5A3	solute carrier family 5 (inositol transporters), member 3	1	1	0	0	2	1	0	1	hsa-miR-31	-0.5	0.37		Sites in UTR
DKFZp667G2110	hypothetical protein DKFZp667G2110	1	1	0	0	0	0	0	0	hsa-miR-31	-0.5	0.29		Sites in UTR
FGF7	fibroblast growth factor 7 (keratinocyte growth factor)	1	1	0	0	1	0	0	1	hsa-miR-31	-0.49	0.4		Sites in UTR
C2orf67	chromosome 2 open reading frame 67	1	1	0	0	0	0	0	0	hsa-miR-31	-0.48	0.24		Sites in UTR
SYDE2	synapse defective 1, Rho GTPase, homolog 2 (C. elegans)	1	1	0	0	0	0	0	0	hsa-miR-31	-0.48	0.37		Sites in UTR
HIAT1	hippocampus abundant transcript 1	1	1	0	0	0	0	0	0	hsa-miR-31	-0.47	0.31	2007	Sites in UTR
VEZT	vezatin, adherens junctions transmembrane protein	1	1	0	0	0	0	0	0	hsa-miR-31	-0.47	0.33		Sites in UTR
VGLL3	vestigial like 3 (Drosophila)	1	1	0	0	0	0	0	0	hsa-miR-31	-0.46	0.55		Sites in UTR
TESK2	testis-specific kinase 2	1	1	0	0	1	0	1	0	hsa-miR-31	-0.46	0.31	2007	Sites in UTR
TTC23	tetratricopeptide repeat domain 23	1	1	0	0	0	0	0	0	hsa-miR-31	-0.46	0.32		Sites in UTR
TMPRSS11F	transmembrane protease, serine 11F	1	1	0	0	0	0	0	0	hsa-miR-31	-0.45	0.3		Sites in UTR
WDR5	WD repeat domain 5	1	1	0	0	0	0	0	0	hsa-miR-31	-0.45	0.52		Sites in UTR
WNK1	WNK lysine deficient protein kinase 1	1	1	0	0	0	0	0	0	hsa-miR-31	-0.45	0.46		Sites in UTR
KANK1	KN motif and ankyrin repeat domains 1	1	1	0	0	0	0	0	0	hsa-miR-31	-0.45	0.52	2007	Sites in UTR
TMEM145	transmembrane protein 145	1	1	0	0	0	0	0	0	hsa-miR-31	-0.45	0.39	2007	Sites in UTR
KCTD21	potassium channel tetramerisation domain containing 21	1	1	0	0	0	0	0	0	hsa-miR-31	-0.45	0.24	2007	Sites in UTR
MBOAT2	membrane bound O-acyltransferase domain containing 2	1	0	1	0	1	0	1	0	hsa-miR-31	-0.45	0.37	2007	Sites in UTR
C1orf25	chromosome 1 open reading frame 25	1	1	0	0	0	0	0	0	hsa-miR-31	-0.44	0.28		Sites in UTR
GLT8D3	glycosyltransferase 8 domain containing 3	1	1	0	0	1	0	1	0	hsa-miR-31	-0.43	0.44		Sites in UTR
RIMS3	regulating synaptic membrane exocytosis 3	1	1	0	0	0	0	0	0	hsa-miR-31	-0.43	0.46	2007	Sites in UTR
CREG1	cellular repressor of E1A-stimulated genes 1	1	1	0	0	0	0	0	0	hsa-miR-31	-0.42	0.41		Sites in UTR
AHCYL1	S-adenosylhomocysteine hydrolase-like 1	1	1	0	0	1	0	0	1	hsa-miR-31	-0.41	0.5		Sites in UTR
MLXIP	MLX interacting protein	1	0	1	0	1	0	1	0	hsa-miR-31	-0.41	0.21	2007	Sites in UTR
KHDRBS3	KH domain containing, RNA binding, signal transduction associated 3	1	1	0	0	0	0	0	0	hsa-miR-31	-0.41	0.27	2007	Sites in UTR
ADCY6	adenylate cyclase 6	1	1	0	0	2	0	1	1	hsa-miR-31	-0.41	0.47		Sites in UTR
FAM118A	family with sequence similarity 118, member A	1	1	0	0	0	0	0	0	hsa-miR-31	-0.4	0.23		Sites in UTR
SCN9A	sodium channel, voltage-gated, type IX, alpha subunit	2	2	0	0	0	0	0	0	hsa-miR-31	-0.4	0.48		Sites in UTR
SOX11	SRY (sex determining region Y)-box 11	2	1	0	1	1	0	1	0	hsa-miR-31	-0.4	0.36		Sites in UTR
RAPH1	Ras association (RalGDS/AF-6) and pleckstrin homology domains 1	1	1	0	0	0	0	0	0	hsa-miR-31	-0.4	0.52		Sites in UTR
JAZF1	JAZF zinc finger 1	1	1	0	0	0	0	0	0	hsa-miR-31	-0.4	0.41	2007	Sites in UTR
TNS1	tensin 1	1	1	0	0	1	1	0	0	hsa-miR-31	-0.39	0.59		Sites in UTR
CLASP2	cytoplasmic linker associated protein 2	1	1	0	0	0	0	0	0	hsa-miR-31	-0.39	0.45	2007	Sites in UTR
SUPT16H	suppressor of Ty 16 homolog (S. cerevisiae)	1	1	0	0	0	0	0	0	hsa-miR-31	-0.39	0.37		Sites in UTR
RNF144A	ring finger protein 144A	1	0	1	0	1	1	0	0	hsa-miR-31	-0.39	0.21		Sites in UTR
NUMB	numb homolog (Drosophila)	1	1	0	0	0	0	0	0	hsa-miR-31	-0.39	0.46	2007	Sites in UTR
RGS4	regulator of G-protein signaling 4	1	0	1	0	2	0	1	1	hsa-miR-31	-0.39	0.21	2007	Sites in UTR
EHBP1	EH domain binding protein 1	1	1	0	0	0	0	0	0	hsa-miR-31	-0.39	0.23		Sites in UTR
RASA1	RAS p21 protein activator (GTPase activating protein) 1	1	1	0	0	0	0	0	0	hsa-miR-31	-0.39	0.41	2007	Sites in UTR
KIAA1024	KIAA1024	1	0	1	0	1	1	0	0	hsa-miR-31	-0.39	0.21	2007	Sites in UTR
PTGFRN	prostaglandin F2 receptor negative regulator	1	1	0	0	1	0	1	0	hsa-miR-31	-0.38	0.33		Sites in UTR
ZFP30	zinc finger protein 30 homolog (mouse)	1	1	0	0	0	0	0	0	hsa-miR-31	-0.38	0.31		Sites in UTR
RNF183	ring finger protein 183	1	1	0	0	0	0	0	0	hsa-miR-31	-0.38	0.29		Sites in UTR
GSTCD	glutathione S-transferase, C-terminal domain containing	1	1	0	0	0	0	0	0	hsa-miR-31	-0.38	0.28		Sites in UTR
TMED10	transmembrane emp24-like trafficking protein 10 (yeast)	1	1	0	0	0	0	0	0	hsa-miR-31	-0.38	0.5	2007	Sites in UTR
LATS2	LATS, large tumor suppressor, homolog 2 (Drosophila)	1	1	0	0	0	0	0	0	hsa-miR-31	-0.38	0.39	2007	Sites in UTR
ATP8A1	ATPase, aminophospholipid transporter (APLT), class I, type 8A, member 1	1	1	0	0	0	0	0	0	hsa-miR-31	-0.38	0.41		Sites in UTR
KSR2	kinase suppressor of ras 2	1	1	0	0	3	1	1	1	hsa-miR-31	-0.38	0.45		Sites in UTR
IL34	interleukin 34	1	1	0	0	0	0	0	0	hsa-miR-31	-0.37	0.51	2007	Sites in UTR
UACA	uveal autoantigen with coiled-coil domains and ankyrin repeats	1	1	0	0	0	0	0	0	hsa-miR-31	-0.37	0.42		Sites in UTR
HOMER1	homer homolog 1 (Drosophila)	1	1	0	0	0	0	0	0	hsa-miR-31	-0.37	0.32		Sites in UTR
TFRC	transferrin receptor (p90, CD71)	1	1	0	0	0	0	0	0	hsa-miR-31	-0.37	0.31	2007	Sites in UTR
ODZ4	odz, odd Oz/ten-m homolog 4 (Drosophila)	1	1	0	0	0	0	0	0	hsa-miR-31	-0.37	0.6		Sites in UTR
STX12	syntaxin 12	1	1	0	0	0	0	0	0	hsa-miR-31	-0.36	0.44	2007	Sites in UTR
RGAG1	retrotransposon gag domain containing 1	1	1	0	0	0	0	0	0	hsa-miR-31	-0.36	0.46	2007	Sites in UTR
NXF1	nuclear RNA export factor 1	1	0	1	0	2	0	2	0	hsa-miR-31	-0.36	0.37		Sites in UTR
BACH2	BTB and CNC homology 1, basic leucine zipper transcription factor 2	1	1	0	0	0	0	0	0	hsa-miR-31	-0.36	0.58	2007	Sites in UTR
CHMP7	CHMP family, member 7	1	1	0	0	0	0	0	0	hsa-miR-31	-0.36	0.42	2007	Sites in UTR
SGMS1	sphingomyelin synthase 1	1	0	1	0	1	0	0	1	hsa-miR-31	-0.35	0.34	2007	Sites in UTR
MAP3K14	mitogen-activated protein kinase kinase kinase 14	1	1	0	0	0	0	0	0	hsa-miR-31	-0.34	0.28		Sites in UTR
PC	pyruvate carboxylase	1	1	0	0	0	0	0	0	hsa-miR-31	-0.34	0.43	2007	Sites in UTR
YLPM1	YLP motif containing 1	1	1	0	0	0	0	0	0	hsa-miR-31	-0.34	0.24		Sites in UTR
TMEM43	transmembrane protein 43	1	1	0	0	0	0	0	0	hsa-miR-31	-0.34	0.34		Sites in UTR
OSBP2	oxysterol binding protein 2	1	1	0	0	0	0	0	0	hsa-miR-31	-0.34	0.46	2007	Sites in UTR
SSH1	slingshot homolog 1 (Drosophila)	1	1	0	0	0	0	0	0	hsa-miR-31	-0.34	0.26		Sites in UTR
EIF5	eukaryotic translation initiation factor 5	1	1	0	0	1	0	0	1	hsa-miR-31	-0.34	0.58	2007	Sites in UTR
MAP4K5	mitogen-activated protein kinase kinase kinase kinase 5	1	1	0	0	0	0	0	0	hsa-miR-31	-0.34	0.41	2007	Sites in UTR
LRRC31	leucine rich repeat containing 31	1	0	1	0	1	0	0	1	hsa-miR-31	-0.33	0.21		Sites in UTR
VPS26B	vacuolar protein sorting 26 homolog B (S. pombe)	1	0	0	1	1	0	1	0	hsa-miR-31	-0.33	0.17	2007	Sites in UTR
SALL2	sal-like 2 (Drosophila)	1	1	0	0	0	0	0	0	hsa-miR-31	-0.33	0.3		Sites in UTR
FZD3	frizzled homolog 3 (Drosophila)	1	1	0	0	0	0	0	0	hsa-miR-31	-0.33	0.36	2007	Sites in UTR
SLC2A4	solute carrier family 2 (facilitated glucose transporter), member 4	1	1	0	0	0	0	0	0	hsa-miR-31	-0.32	0.34	2007	Sites in UTR
KIAA1462	KIAA1462	1	0	0	1	2	0	1	1	hsa-miR-31	-0.32	0.17		Sites in UTR
ARID1A	AT rich interactive domain 1A (SWI-like)	1	1	0	0	0	0	0	0	hsa-miR-31	-0.32	0.44	2007	Sites in UTR
FNDC5	fibronectin type III domain containing 5	1	1	0	0	0	0	0	0	hsa-miR-31	-0.32	0.43	2007	Sites in UTR
TNRC6B	trinucleotide repeat containing 6B	1	1	0	0	2	1	1	0	hsa-miR-31	-0.32	0.42		Sites in UTR
XKR6	XK, Kell blood group complex subunit-related family, member 6	1	1	0	0	0	0	0	0	hsa-miR-31	-0.31	0.28	2007	Sites in UTR
NUFIP2	nuclear fragile X mental retardation protein interacting protein 2	2	1	0	1	0	0	0	0	hsa-miR-31	-0.3	0.54	2007	Sites in UTR
FAM53B	family with sequence similarity 53, member B	1	0	1	0	3	0	1	2	hsa-miR-31	-0.3	0.34	2007	Sites in UTR
KLF13	Kruppel-like factor 13	1	1	0	0	2	1	0	1	hsa-miR-31	-0.3	0.53	2007	Sites in UTR
ELAVL1	ELAV (embryonic lethal, abnormal vision, Drosophila)-like 1 (Hu antigen R)	1	1	0	0	0	0	0	0	hsa-miR-31	-0.3	0.52	2007	Sites in UTR
APBB2	amyloid beta (A4) precursor protein-binding, family B, member 2 (Fe65-like)	1	1	0	0	0	0	0	0	hsa-miR-31	-0.3	0.41	2007	Sites in UTR
TACC1	transforming, acidic coiled-coil containing protein 1	1	0	1	0	0	0	0	0	hsa-miR-31	-0.29	0.21	2007	Sites in UTR
SRC	v-src sarcoma (Schmidt-Ruppin A-2) viral oncogene homolog (avian)	1	1	0	0	1	0	0	1	hsa-miR-31	-0.28	0.27		Sites in UTR
KRT80	keratin 80	1	1	0	0	1	0	1	0	hsa-miR-31	-0.28	0.33		Sites in UTR
UBE2K	ubiquitin-conjugating enzyme E2K (UBC1 homolog, yeast)	1	0	1	0	1	0	0	1	hsa-miR-31	-0.28	0.21	2007	Sites in UTR
FZD4	frizzled homolog 4 (Drosophila)	1	0	1	0	1	1	0	0	hsa-miR-31	-0.28	0.21		Sites in UTR
NDRG3	NDRG family member 3	1	1	0	0	0	0	0	0	hsa-miR-31	-0.28	0.44	2007	Sites in UTR
MAP3K1	mitogen-activated protein kinase kinase kinase 1	1	1	0	0	0	0	0	0	hsa-miR-31	-0.28	0.42		Sites in UTR
INSC	inscuteable homolog (Drosophila)	1	0	1	0	0	0	0	0	hsa-miR-31	-0.28	0.21	2007	Sites in UTR
PPP6C	protein phosphatase 6, catalytic subunit	1	0	1	0	0	0	0	0	hsa-miR-31	-0.28	0.21	2007	Sites in UTR
FAM60A	family with sequence similarity 60, member A	1	1	0	0	0	0	0	0	hsa-miR-31	-0.27	0.25		Sites in UTR
PPP2R2A	protein phosphatase 2 (formerly 2A), regulatory subunit B, alpha isoform	1	0	1	0	0	0	0	0	hsa-miR-31	-0.27	0.21	2007	Sites in UTR
FAM122A	family with sequence similarity 122A	1	0	0	1	1	0	1	0	hsa-miR-31	-0.27	0.17	2007	Sites in UTR
HELZ	helicase with zinc finger	1	1	0	0	0	0	0	0	hsa-miR-31	-0.27	0.43		Sites in UTR
ZC3H6	zinc finger CCCH-type containing 6	1	0	0	1	1	0	0	1	hsa-miR-31	-0.27	0.17		Sites in UTR
CD28	CD28 molecule	1	1	0	0	1	0	0	1	hsa-miR-31	-0.27	0.41	2007	Sites in UTR
UCN2	urocortin 2	1	1	0	0	0	0	0	0	hsa-miR-31	-0.26	0.33	2007	Sites in UTR
GLTSCR1	glioma tumor suppressor candidate region gene 1	1	0	1	0	0	0	0	0	hsa-miR-31	-0.26	0.21	2007	Sites in UTR
EIF5A2	eukaryotic translation initiation factor 5A2	1	1	0	0	0	0	0	0	hsa-miR-31	-0.26	0.36		Sites in UTR
GCLM	glutamate-cysteine ligase, modifier subunit	1	0	1	0	0	0	0	0	hsa-miR-31	-0.26	0.21		Sites in UTR
COPS2	COP9 constitutive photomorphogenic homolog subunit 2 (Arabidopsis)	1	0	1	0	0	0	0	0	hsa-miR-31	-0.26	0.21		Sites in UTR
AMOTL1	angiomotin like 1	1	1	0	0	0	0	0	0	hsa-miR-31	-0.25	0.27		Sites in UTR
YWHAE	tyrosine 3-monooxygenase/tryptophan 5-monooxygenase activation protein, epsilon polypeptide	1	0	1	0	0	0	0	0	hsa-miR-31	-0.25	0.21	2007	Sites in UTR
ANKFY1	ankyrin repeat and FYVE domain containing 1	1	0	1	0	1	0	1	0	hsa-miR-31	-0.25	0.21		Sites in UTR
ISL1	ISL LIM homeobox 1	1	0	0	1	1	0	0	1	hsa-miR-31	-0.25	0.31	2007	Sites in UTR
DPY19L3	dpy-19-like 3 (C. elegans)	1	1	0	0	0	0	0	0	hsa-miR-31	-0.25	0.23		Sites in UTR
CTNND2	catenin (cadherin-associated protein), delta 2 (neural plakophilin-related arm-repeat protein)	1	0	1	0	0	0	0	0	hsa-miR-31	-0.25	0.21	2007	Sites in UTR
STK40	serine/threonine kinase 40	2	2	0	0	0	0	0	0	hsa-miR-31	-0.25	0.76	2007	Sites in UTR
PDE4D	phosphodiesterase 4D, cAMP-specific (phosphodiesterase E3 dunce homolog, Drosophila)	1	1	0	0	1	1	0	0	hsa-miR-31	-0.24	0.39		Sites in UTR
C11orf41	chromosome 11 open reading frame 41	1	1	0	0	0	0	0	0	hsa-miR-31	-0.24	0.23		Sites in UTR
MTFR1	mitochondrial fission regulator 1	1	0	1	0	0	0	0	0	hsa-miR-31	-0.24	0.21		Sites in UTR
KIF1B	kinesin family member 1B	1	1	0	0	0	0	0	0	hsa-miR-31	-0.23	0.29		Sites in UTR
RBM8A	RNA binding motif protein 8A	1	1	0	0	0	0	0	0	hsa-miR-31	-0.23	0.55		Sites in UTR
SRGAP3	SLIT-ROBO Rho GTPase activating protein 3	1	0	1	0	0	0	0	0	hsa-miR-31	-0.23	0.21		Sites in UTR
RBM12	RNA binding motif protein 12	1	1	0	0	0	0	0	0	hsa-miR-31	-0.23	0.33		Sites in UTR
CSMD1	CUB and Sushi multiple domains 1	1	0	1	0	0	0	0	0	hsa-miR-31	-0.22	0.21		Sites in UTR
COL5A1	collagen, type V, alpha 1	1	1	0	0	0	0	0	0	hsa-miR-31	-0.22	0.32		Sites in UTR
ZNF498	zinc finger protein 498	1	0	1	0	1	0	1	0	hsa-miR-31	-0.22	0.37		Sites in UTR
STAU2	staufen, RNA binding protein, homolog 2 (Drosophila)	1	0	1	0	0	0	0	0	hsa-miR-31	-0.22	0.21		Sites in UTR
TMEM168	transmembrane protein 168	1	0	0	1	0	0	0	0	hsa-miR-31	-0.22	0.17	2007	Sites in UTR
GNA13	guanine nucleotide binding protein (G protein), alpha 13	1	1	0	0	0	0	0	0	hsa-miR-31	-0.22	0.45		Sites in UTR
PPP1R12B	protein phosphatase 1, regulatory (inhibitor) subunit 12B	2	1	1	0	0	0	0	0	hsa-miR-31	-0.22	0.48		Sites in UTR
IKZF1	IKAROS family zinc finger 1 (Ikaros)	1	1	0	0	0	0	0	0	hsa-miR-31	-0.21	0.32		Sites in UTR
OXSR1	oxidative-stress responsive 1	1	0	1	0	0	0	0	0	hsa-miR-31	-0.21	0.21	2007	Sites in UTR
DMD	dystrophin (muscular dystrophy, Duchenne and Becker types)	1	0	0	1	0	0	0	0	hsa-miR-31	-0.21	0.17	2007	Sites in UTR
ABLIM1	actin binding LIM protein 1	1	0	0	1	1	0	1	0	hsa-miR-31	-0.21	0.17	2007	Sites in UTR
EMP1	epithelial membrane protein 1	1	0	1	0	0	0	0	0	hsa-miR-31	-0.21	0.21		Sites in UTR
VPS39	vacuolar protein sorting 39 homolog (S. cerevisiae)	1	0	1	0	0	0	0	0	hsa-miR-31	-0.21	0.21		Sites in UTR
UBN1	ubinuclein 1	1	0	1	0	1	0	0	1	hsa-miR-31	-0.21	0.21	2007	Sites in UTR
ALKBH1	alkB, alkylation repair homolog 1 (E. coli)	1	0	1	0	0	0	0	0	hsa-miR-31	-0.21	0.21		Sites in UTR
TM9SF3	transmembrane 9 superfamily member 3	1	0	1	0	0	0	0	0	hsa-miR-31	-0.21	0.21	2007	Sites in UTR
KIAA1211	KIAA1211 protein	1	0	1	0	0	0	0	0	hsa-miR-31	-0.21	0.21		Sites in UTR
TACC2	transforming, acidic coiled-coil containing protein 2	1	0	1	0	0	0	0	0	hsa-miR-31	-0.21	0.21	2007	Sites in UTR
VAV3	vav 3 guanine nucleotide exchange factor	1	0	1	0	0	0	0	0	hsa-miR-31	-0.21	0.21	2007	Sites in UTR
NFAT5	nuclear factor of activated T-cells 5, tonicity-responsive	1	0	1	0	1	1	0	0	hsa-miR-31	-0.2	0.37	2007	Sites in UTR
RAB27A	RAB27A, member RAS oncogene family	1	1	0	0	0	0	0	0	hsa-miR-31	-0.2	0.35		Sites in UTR
RP5-1000E10.4	suppressor of IKK epsilon	1	0	1	0	0	0	0	0	hsa-miR-31	-0.2	0.21		Sites in UTR
FXR1	fragile X mental retardation, autosomal homolog 1	1	0	0	1	0	0	0	0	hsa-miR-31	-0.2	0.17	2007	Sites in UTR
RAB6B	RAB6B, member RAS oncogene family	1	1	0	0	0	0	0	0	hsa-miR-31	-0.2	0.52	2007	Sites in UTR
PPP3CA	protein phosphatase 3 (formerly 2B), catalytic subunit, alpha isoform	1	0	1	0	0	0	0	0	hsa-miR-31	-0.2	0.21	2007	Sites in UTR
PLXNA4	plexin A4	1	0	1	0	1	0	1	0	hsa-miR-31	-0.2	0.21		Sites in UTR
IQSEC2	IQ motif and Sec7 domain 2	1	0	1	0	1	0	0	1	hsa-miR-31	-0.2	0.34	2007	Sites in UTR
VAPB	VAMP (vesicle-associated membrane protein)-associated protein B and C	1	0	1	0	0	0	0	0	hsa-miR-31	-0.2	0.21	2007	Sites in UTR
CBL	Cas-Br-M (murine) ecotropic retroviral transforming sequence	1	0	1	0	3	0	2	1	hsa-miR-31	-0.2	0.21		Sites in UTR
SNTB2	syntrophin, beta 2 (dystrophin-associated protein A1, 59kDa, basic component 2)	1	1	0	0	0	0	0	0	hsa-miR-31	-0.2	0.28		Sites in UTR
PDPR	pyruvate dehydrogenase phosphatase regulatory subunit	1	1	0	0	1	0	0	1	hsa-miR-31	-0.2	0.28		Sites in UTR
SLC43A2	solute carrier family 43, member 2	1	1	0	0	0	0	0	0	hsa-miR-31	-0.2	0.32	2007	Sites in UTR
PHF21B	PHD finger protein 21B	1	1	0	0	0	0	0	0	hsa-miR-31	-0.2	0.55		Sites in UTR
ZDHHC18	zinc finger, DHHC-type containing 18	1	0	0	1	1	0	1	0	hsa-miR-31	-0.2	0.34	2007	Sites in UTR
OTUD3	OTU domain containing 3	1	0	1	0	0	0	0	0	hsa-miR-31	-0.2	0.21		Sites in UTR
EBF3	early B-cell factor 3	1	0	1	0	0	0	0	0	hsa-miR-31	-0.2	0.21	2007	Sites in UTR
RHBDL3	rhomboid, veinlet-like 3 (Drosophila)	1	0	1	0	0	0	0	0	hsa-miR-31	-0.2	0.21	2007	Sites in UTR
ZBTB34	zinc finger and BTB domain containing 34	1	0	0	1	0	0	0	0	hsa-miR-31	-0.19	0.17		Sites in UTR
PHF8	PHD finger protein 8	1	1	0	0	0	0	0	0	hsa-miR-31	-0.19	0.33		Sites in UTR
DICER1	dicer 1, ribonuclease type III	1	0	1	0	0	0	0	0	hsa-miR-31	-0.19	0.21	2007	Sites in UTR
ARHGEF15	Rho guanine nucleotide exchange factor (GEF) 15	1	0	1	0	0	0	0	0	hsa-miR-31	-0.18	0.21		Sites in UTR
GRIK3	glutamate receptor, ionotropic, kainate 3	1	0	0	1	1	0	0	1	hsa-miR-31	-0.18	0.17		Sites in UTR
LMAN2	lectin, mannose-binding 2	1	0	1	0	0	0	0	0	hsa-miR-31	-0.18	0.21		Sites in UTR
FAM135B	family with sequence similarity 135, member B	1	0	1	0	0	0	0	0	hsa-miR-31	-0.18	0.21		Sites in UTR
SLC24A3	solute carrier family 24 (sodium/potassium/calcium exchanger), member 3	1	0	1	0	0	0	0	0	hsa-miR-31	-0.18	0.21	2007	Sites in UTR
CORO7	coronin 7	1	0	1	0	0	0	0	0	hsa-miR-31	-0.18	0.21	2007	Sites in UTR
SPRY4	sprouty homolog 4 (Drosophila)	1	0	0	1	1	0	1	0	hsa-miR-31	-0.18	0.17	2007	Sites in UTR
SERTAD2	SERTA domain containing 2	1	1	0	0	0	0	0	0	hsa-miR-31	-0.18	0.39	2007	Sites in UTR
ST3GAL2	ST3 beta-galactoside alpha-2,3-sialyltransferase 2	1	1	0	0	1	0	1	0	hsa-miR-31	-0.18	0.41		Sites in UTR
GRB10	growth factor receptor-bound protein 10	1	0	1	0	0	0	0	0	hsa-miR-31	-0.17	0.21		Sites in UTR
CACNB2	calcium channel, voltage-dependent, beta 2 subunit	1	0	1	0	0	0	0	0	hsa-miR-31	-0.17	0.21	2007	Sites in UTR
ZC3H12C	zinc finger CCCH-type containing 12C	1	1	0	0	0	0	0	0	hsa-miR-31	-0.17	0.53		Sites in UTR
DGCR8	DiGeorge syndrome critical region gene 8	1	0	1	0	0	0	0	0	hsa-miR-31	-0.17	0.21		Sites in UTR
VAMP4	vesicle-associated membrane protein 4	1	0	0	1	0	0	0	0	hsa-miR-31	-0.17	0.17	2007	Sites in UTR
TLN2	talin 2	1	0	1	0	0	0	0	0	hsa-miR-31	-0.17	0.21		Sites in UTR
SNN	stannin	1	0	1	0	1	0	0	1	hsa-miR-31	-0.16	0.25		Sites in UTR
NCK2	NCK adaptor protein 2	1	0	1	0	0	0	0	0	hsa-miR-31	-0.16	0.21		Sites in UTR
AK2	adenylate kinase 2	1	0	1	0	0	0	0	0	hsa-miR-31	-0.16	0.21		Sites in UTR
ENAH	enabled homolog (Drosophila)	1	0	0	1	1	0	0	1	hsa-miR-31	-0.16	0.17		Sites in UTR
MYO1D	myosin ID	1	0	0	1	1	0	1	0	hsa-miR-31	-0.16	0.17		Sites in UTR
CEBPA	CCAAT/enhancer binding protein (C/EBP), alpha	1	0	0	1	0	0	0	0	hsa-miR-31	-0.16	0.17	2007	Sites in UTR
ZFP36L1	zinc finger protein 36, C3H type-like 1	1	0	1	0	0	0	0	0	hsa-miR-31	-0.16	0.21	2007	Sites in UTR
PRSS8	protease, serine, 8	1	0	1	0	0	0	0	0	hsa-miR-31	-0.15	0.21		Sites in UTR
RDX	radixin	1	0	0	1	0	0	0	0	hsa-miR-31	-0.15	0.17	2007	Sites in UTR
PHC3	polyhomeotic homolog 3 (Drosophila)	1	0	1	0	1	0	1	0	hsa-miR-31	-0.15	0.21		Sites in UTR
SEPHS1	selenophosphate synthetase 1	1	0	1	0	0	0	0	0	hsa-miR-31	-0.15	0.21	2007	Sites in UTR
SYT6	synaptotagmin VI	1	0	1	0	1	0	0	1	hsa-miR-31	-0.15	0.21		Sites in UTR
KIAA2018	KIAA2018	1	0	1	0	0	0	0	0	hsa-miR-31	-0.14	0.21		Sites in UTR
MYO19	myosin XIX	1	0	0	1	0	0	0	0	hsa-miR-31	-0.14	0.17	2007	Sites in UTR
SS18L1	synovial sarcoma translocation gene on chromosome 18-like 1	1	0	0	1	0	0	0	0	hsa-miR-31	-0.14	0.17	2007	Sites in UTR
FAM120C	family with sequence similarity 120C	1	0	1	0	0	0	0	0	hsa-miR-31	-0.14	0.21		Sites in UTR
BAHD1	bromo adjacent homology domain containing 1	1	0	1	0	1	0	0	1	hsa-miR-31	-0.14	0.21	2007	Sites in UTR
PKN2	protein kinase N2	1	0	0	1	0	0	0	0	hsa-miR-31	-0.14	0.17		Sites in UTR
CCNJ	cyclin J	1	0	0	1	0	0	0	0	hsa-miR-31	-0.13	0.17	2007	Sites in UTR
DOCK1	dedicator of cytokinesis 1	1	0	1	0	0	0	0	0	hsa-miR-31	-0.13	0.21	2007	Sites in UTR
ELAVL2	ELAV (embryonic lethal, abnormal vision, Drosophila)-like 2 (Hu antigen B)	1	0	0	1	0	0	0	0	hsa-miR-31	-0.13	0.17	2007	Sites in UTR
PDZD4	PDZ domain containing 4	1	0	0	1	0	0	0	0	hsa-miR-31	-0.13	0.17	2007	Sites in UTR
STX3	syntaxin 3	1	0	1	0	0	0	0	0	hsa-miR-31	-0.13	0.21		Sites in UTR
KLF3	Kruppel-like factor 3 (basic)	1	0	0	1	0	0	0	0	hsa-miR-31	-0.12	0.17	2007	Sites in UTR
TTBK1	tau tubulin kinase 1	1	0	0	1	2	0	2	0	hsa-miR-31	-0.12	0.17	2007	Sites in UTR
ZFHX4	zinc finger homeobox 4	1	0	0	1	0	0	0	0	hsa-miR-31	-0.11	0.17	2007	Sites in UTR
SPOPL	speckle-type POZ protein-like	1	0	0	1	0	0	0	0	hsa-miR-31	-0.11	0.17		Sites in UTR
SLC17A8	solute carrier family 17 (sodium-dependent inorganic phosphate cotransporter), member 8	1	0	0	1	0	0	0	0	hsa-miR-31	-0.11	0.17		Sites in UTR
BAP1	BRCA1 associated protein-1 (ubiquitin carboxy-terminal hydrolase)	1	0	1	0	0	0	0	0	hsa-miR-31	-0.1	0.21	2007	Sites in UTR
SERF2	small EDRK-rich factor 2	1	0	1	0	0	0	0	0	hsa-miR-31	-0.1	0.21	2007	Sites in UTR
CNP	2',3'-cyclic nucleotide 3' phosphodiesterase	1	0	1	0	0	0	0	0	hsa-miR-31	-0.1	0.21		Sites in UTR
VWA3A	von Willebrand factor A domain containing 3A	1	0	1	0	0	0	0	0	hsa-miR-31	-0.09	0.21		Sites in UTR
GATAD2B	GATA zinc finger domain containing 2B	1	0	1	0	0	0	0	0	hsa-miR-31	-0.08	0.21	2007	Sites in UTR
PLXNA2	plexin A2	1	0	1	0	0	0	0	0	hsa-miR-31	-0.08	0.21	2007	Sites in UTR
ARRDC3	arrestin domain containing 3	1	0	0	1	0	0	0	0	hsa-miR-31	-0.08	0.17	2007	Sites in UTR
EFNB1	ephrin-B1	1	0	0	1	2	0	0	2	hsa-miR-31	-0.08	0.31		Sites in UTR
CALCR	calcitonin receptor	1	0	1	0	0	0	0	0	hsa-miR-31	-0.08	0.21	2007	Sites in UTR
KIAA0427	KIAA0427	1	0	0	1	2	0	0	2	hsa-miR-31	-0.07	0.17		Sites in UTR
C16orf5	chromosome 16 open reading frame 5	1	0	1	0	0	0	0	0	hsa-miR-31	-0.07	0.21	2007	Sites in UTR
ANKRD52	ankyrin repeat domain 52	1	1	0	0	1	0	1	0	hsa-miR-31	-0.07	0.45		Sites in UTR
C14orf181	chromosome 14 open reading frame 181	1	0	0	1	0	0	0	0	hsa-miR-31	-0.06	0.17	2007	Sites in UTR
TEX261	testis expressed 261	1	0	1	0	0	0	0	0	hsa-miR-31	-0.06	0.21	2007	Sites in UTR
FEM1C	fem-1 homolog c (C. elegans)	1	0	0	1	0	0	0	0	hsa-miR-31	-0.06	0.17	2007	Sites in UTR
SLC16A2	solute carrier family 16, member 2 (monocarboxylic acid transporter 8)	1	1	0	0	1	0	0	1	hsa-miR-31	-0.06	0.47	2007	Sites in UTR
SNX1	sorting nexin 1	1	0	1	0	1	0	0	1	hsa-miR-31	-0.05	0.32		Sites in UTR
E2F2	E2F transcription factor 2	1	1	0	0	0	0	0	0	hsa-miR-31	-0.04	0.39		Sites in UTR
KDELR2	KDEL (Lys-Asp-Glu-Leu) endoplasmic reticulum protein retention receptor 2	1	0	1	0	0	0	0	0	hsa-miR-31	N/A	0.21		Sites in UTR

## Sheet: miR-129
Target gene	Gene name	Conserved sites				Poorly conserved sites				Repre- sentative miRNA	Total context score	Aggregate PCT	Previous TargetScan publication(s)	Links to sites in UTRs
		total	8mer	7mer-m8	7mer-1A	total	8mer	7mer-m8	7mer-1A
TNRC6B	trinucleotide repeat containing 6B	4	1	0	3	13	1	2	10	hsa-miR-129-5p	-1.8	0.74	2007	Sites in UTR
HRNBP3	hexaribonucleotide binding protein 3	2	1	1	0	5	0	0	5	hsa-miR-129-5p	-1.58	< 0.1	2007	Sites in UTR
TCF4	transcription factor 4	1	1	0	0	8	1	1	6	hsa-miR-129-5p	-1.55	0.41		Sites in UTR
CACNG2	calcium channel, voltage-dependent, gamma subunit 2	3	0	1	2	4	0	0	4	hsa-miR-129-5p	-1.54	< 0.1	2007	Sites in UTR
LDB3	LIM domain binding 3	1	0	0	1	5	2	1	2	hsa-miR-129-5p	-1.52	0.37		Sites in UTR
PAPD5	PAP associated domain containing 5	1	1	0	0	4	1	1	2	hsa-miR-129-5p	-1.4	0.42	2007	Sites in UTR
MYST4	MYST histone acetyltransferase (monocytic leukemia) 4	1	0	1	0	5	1	0	4	hsa-miR-129-5p	-1.31	0.37		Sites in UTR
NEUROD2	neurogenic differentiation 2	1	1	0	0	6	0	2	4	hsa-miR-129-5p	-1.3	0.72	2007	Sites in UTR
YWHAB	tyrosine 3-monooxygenase/tryptophan 5-monooxygenase activation protein, beta polypeptide	1	1	0	0	6	0	0	6	hsa-miR-129-5p	-1.29	0.38		Sites in UTR
CPM	carboxypeptidase M	1	1	0	0	6	0	2	4	hsa-miR-129-5p	-1.25	0.81		Sites in UTR
NFIB	nuclear factor I/B	1	0	1	0	8	0	2	6	hsa-miR-129-5p	-1.24	< 0.1	2007	Sites in UTR
CDC42EP3	CDC42 effector protein (Rho GTPase binding) 3	1	0	1	0	2	2	0	0	hsa-miR-129-5p	-1.22	0.12	2007	Sites in UTR
TCF20	transcription factor 20 (AR1)	2	0	0	2	3	0	0	3	hsa-miR-129-5p	-1.16	0.33	2007	Sites in UTR
SOX4	SRY (sex determining region Y)-box 4	2	0	2	0	3	1	1	1	hsa-miR-129-5p	-1.07	< 0.1	2007	Sites in UTR
BRUNOL4	bruno-like 4, RNA binding protein (Drosophila)	1	1	0	0	3	0	0	3	hsa-miR-129-5p	-1.06	0.38	2007	Sites in UTR
AMMECR1	Alport syndrome, mental retardation, midface hypoplasia and elliptocytosis chromosomal region, gene 1	1	1	0	0	6	0	2	4	hsa-miR-129-5p	-1.04	0.81		Sites in UTR
CAMK2N1	calcium/calmodulin-dependent protein kinase II inhibitor 1	2	0	2	0	3	0	2	1	hsa-miR-129-5p	-1.01	< 0.1	2007	Sites in UTR
CACNB4	calcium channel, voltage-dependent, beta 4 subunit	1	1	0	0	3	1	1	1	hsa-miR-129-5p	-1.01	0.13	2007	Sites in UTR
ZNF281	zinc finger protein 281	1	1	0	0	3	0	0	3	hsa-miR-129-5p	-1	0.59		Sites in UTR
NPEPPS	aminopeptidase puromycin sensitive	1	1	0	0	2	1	0	1	hsa-miR-129-5p	-1	< 0.1	2007	Sites in UTR
WNT5A	wingless-type MMTV integration site family, member 5A	1	0	1	0	5	1	1	3	hsa-miR-129-5p	-0.99	< 0.1		Sites in UTR
LRRC4C	leucine rich repeat containing 4C	2	0	0	2	3	0	0	3	hsa-miR-129-5p	-0.98	0.33	2007	Sites in UTR
ETV6	ets variant gene 6 (TEL oncogene)	2	0	0	2	3	1	1	1	hsa-miR-129-5p	-0.97	0.37	2007	Sites in UTR
RPS6KB1	ribosomal protein S6 kinase, 70kDa, polypeptide 1	1	1	0	0	2	1	1	0	hsa-miR-129-5p	-0.96	0.14	2007	Sites in UTR
ETV1	ets variant gene 1	1	1	0	0	3	1	1	1	hsa-miR-129-5p	-0.93	0.14	2007	Sites in UTR
EIF2C3	eukaryotic translation initiation factor 2C, 3	2	2	0	0	0	0	0	0	hsa-miR-129-5p	-0.92	0.16	2007	Sites in UTR
CAMK4	calcium/calmodulin-dependent protein kinase IV	2	2	0	0	0	0	0	0	hsa-miR-129-5p	-0.91	0.14		Sites in UTR
CMIP	c-Maf-inducing protein	1	0	1	0	2	1	0	1	hsa-miR-129-5p	-0.91	< 0.1	2007	Sites in UTR
MTF1	metal-regulatory transcription factor 1	4	0	0	4	2	0	1	1	hsa-miR-129-5p	-0.9	< 0.1		Sites in UTR
TAOK3	TAO kinase 3	1	1	0	0	2	0	0	2	hsa-miR-129-5p	-0.9	0.38	2007	Sites in UTR
SBK1	SH3-binding domain kinase 1	1	1	0	0	3	0	0	3	hsa-miR-129-5p	-0.88	0.59	2007	Sites in UTR
FAT3	FAT tumor suppressor homolog 3 (Drosophila)	1	0	0	1	4	1	0	3	hsa-miR-129-5p	-0.87	0.58		Sites in UTR
RBMS3	RNA binding motif, single stranded interacting protein	1	1	0	0	2	0	0	2	hsa-miR-129-5p	-0.86	0.38	2007	Sites in UTR
ZFP36L1	zinc finger protein 36, C3H type-like 1	1	1	0	0	2	0	1	1	hsa-miR-129-5p	-0.85	< 0.1	2007	Sites in UTR
RNF165	ring finger protein 165	3	1	0	2	2	0	1	1	hsa-miR-129-5p	-0.85	< 0.1	2007	Sites in UTR
CUGBP2	CUG triplet repeat, RNA binding protein 2	3	1	1	1	6	0	0	6	hsa-miR-129-5p	-0.85	0.38	2007	Sites in UTR
IGF1	insulin-like growth factor 1 (somatomedin C)	1	0	1	0	5	1	2	2	hsa-miR-129-5p	-0.82	0.37		Sites in UTR
OPCML	opioid binding protein/cell adhesion molecule-like	1	0	1	0	4	1	0	3	hsa-miR-129-5p	-0.81	0.58		Sites in UTR
GABBR2	gamma-aminobutyric acid (GABA) B receptor, 2	1	1	0	0	2	0	0	2	hsa-miR-129-5p	-0.81	< 0.1	2007	Sites in UTR
FAM160B1	family with sequence similarity 160, member B1	1	1	0	0	2	0	1	1	hsa-miR-129-5p	-0.81	< 0.1	2007	Sites in UTR
SOX11	SRY (sex determining region Y)-box 11	2	1	0	1	3	0	0	3	hsa-miR-129-5p	-0.81	0.59		Sites in UTR
NR2C2	nuclear receptor subfamily 2, group C, member 2	2	1	0	1	3	1	1	1	hsa-miR-129-5p	-0.8	0.43	2007	Sites in UTR
HBS1L	HBS1-like (S. cerevisiae)	1	0	1	0	2	1	0	1	hsa-miR-129-5p	-0.79	0.37		Sites in UTR
FAM63B	family with sequence similarity 63, member B	1	0	1	0	4	0	1	3	hsa-miR-129-5p	-0.79	0.7	2007	Sites in UTR
CHMP2B	chromatin modifying protein 2B	1	0	1	0	1	1	0	0	hsa-miR-129-5p	-0.79	< 0.1		Sites in UTR
CHRNA3	cholinergic receptor, nicotinic, alpha 3	1	0	1	0	1	1	0	0	hsa-miR-129-5p	-0.79	< 0.1		Sites in UTR
ELAVL3	ELAV (embryonic lethal, abnormal vision, Drosophila)-like 3 (Hu antigen C)	3	0	0	3	5	0	0	5	hsa-miR-129-5p	-0.78	< 0.1	2007	Sites in UTR
GALNT1	UDP-N-acetyl-alpha-D-galactosamine:polypeptide N-acetylgalactosaminyltransferase 1 (GalNAc-T1)	1	1	0	0	3	0	1	2	hsa-miR-129-5p	-0.77	0.39	2007	Sites in UTR
ACVR1C	activin A receptor, type IC	2	1	1	0	3	1	0	2	hsa-miR-129-5p	-0.77	0.42		Sites in UTR
KIAA1024	KIAA1024	1	1	0	0	2	1	0	1	hsa-miR-129-5p	-0.77	0.14		Sites in UTR
ZNF618	zinc finger protein 618	4	0	1	3	0	0	0	0	hsa-miR-129-5p	-0.76	< 0.1	2007	Sites in UTR
HIPK1	homeodomain interacting protein kinase 1	1	1	0	0	2	0	1	1	hsa-miR-129-5p	-0.76	< 0.1		Sites in UTR
SR140	U2-associated SR140 protein	1	0	1	0	4	0	2	2	hsa-miR-129-5p	-0.76	< 0.1		Sites in UTR
USP47	ubiquitin specific peptidase 47	2	1	1	0	1	0	0	1	hsa-miR-129-5p	-0.75	< 0.1		Sites in UTR
PCDH17	protocadherin 17	1	0	1	0	4	0	2	2	hsa-miR-129-5p	-0.74	0.55		Sites in UTR
PBX3	pre-B-cell leukemia homeobox 3	1	1	0	0	1	0	1	0	hsa-miR-129-5p	-0.74	< 0.1		Sites in UTR
ETS1	v-ets erythroblastosis virus E26 oncogene homolog 1 (avian)	1	1	0	0	1	1	0	0	hsa-miR-129-5p	-0.73	0.14	2007	Sites in UTR
KLHL32	kelch-like 32 (Drosophila)	1	1	0	0	1	0	0	1	hsa-miR-129-5p	-0.73	< 0.1	2007	Sites in UTR
ZNRF1	zinc and ring finger 1	3	0	0	3	2	0	1	1	hsa-miR-129-5p	-0.72	0.33	2007	Sites in UTR
EBF1	early B-cell factor 1	1	1	0	0	2	0	1	1	hsa-miR-129-5p	-0.72	< 0.1	2007	Sites in UTR
OTUD7B	OTU domain containing 7B	1	0	1	0	2	1	0	1	hsa-miR-129-5p	-0.72	0.38		Sites in UTR
RBMS1	RNA binding motif, single stranded interacting protein 1	1	1	0	0	1	0	0	1	hsa-miR-129-5p	-0.71	< 0.1	2007	Sites in UTR
UNC13A	unc-13 homolog A (C. elegans)	2	2	0	0	1	0	0	1	hsa-miR-129-5p	-0.7	0.43	2007	Sites in UTR
SEMA6A	sema domain, transmembrane domain (TM), and cytoplasmic domain, (semaphorin) 6A	1	1	0	0	3	0	1	2	hsa-miR-129-5p	-0.69	< 0.1		Sites in UTR
BPTF	bromodomain PHD finger transcription factor	1	1	0	0	1	0	1	0	hsa-miR-129-5p	-0.69	< 0.1	2007	Sites in UTR
C20orf108	chromosome 20 open reading frame 108	1	1	0	0	1	0	1	0	hsa-miR-129-5p	-0.69	< 0.1		Sites in UTR
MFAP3L	microfibrillar-associated protein 3-like	1	0	1	0	3	1	1	1	hsa-miR-129-5p	-0.68	0.38		Sites in UTR
ACTN1	actinin, alpha 1	1	1	0	0	1	0	0	1	hsa-miR-129-5p	-0.68	< 0.1	2007	Sites in UTR
PMEPA1	prostate transmembrane protein, androgen induced 1	1	1	0	0	1	0	1	0	hsa-miR-129-5p	-0.68	< 0.1	2007	Sites in UTR
EP300	E1A binding protein p300	2	1	1	0	0	0	0	0	hsa-miR-129-5p	-0.67	< 0.1	2007	Sites in UTR
RAB3IP	RAB3A interacting protein (rabin3)	1	0	0	1	4	0	1	3	hsa-miR-129-5p	-0.67	0.55		Sites in UTR
GHR	growth hormone receptor	1	0	1	0	2	1	0	1	hsa-miR-129-5p	-0.67	0.55		Sites in UTR
KLF13	Kruppel-like factor 13	1	0	1	0	2	0	0	2	hsa-miR-129-5p	-0.66	< 0.1		Sites in UTR
CACNA1C	calcium channel, voltage-dependent, L type, alpha 1C subunit	3	0	2	1	1	0	0	1	hsa-miR-129-5p	-0.65	0.33	2007	Sites in UTR
CAMTA1	calmodulin binding transcription activator 1	1	1	0	0	4	0	1	3	hsa-miR-129-5p	-0.65	0.38	2007	Sites in UTR
ZMAT2	zinc finger, matrin type 2	1	1	0	0	1	0	0	1	hsa-miR-129-5p	-0.64	0.38	2007	Sites in UTR
KANK4	KN motif and ankyrin repeat domains 4	1	1	0	0	2	0	0	2	hsa-miR-129-5p	-0.64	0.38		Sites in UTR
PCYOX1	prenylcysteine oxidase 1	1	1	0	0	2	0	0	2	hsa-miR-129-5p	-0.63	0.59		Sites in UTR
SLC7A1	solute carrier family 7 (cationic amino acid transporter, y+ system), member 1	1	1	0	0	2	1	0	1	hsa-miR-129-5p	-0.63	0.38	2007	Sites in UTR
TXNDC10	thioredoxin domain containing 10	1	1	0	0	2	0	1	1	hsa-miR-129-5p	-0.63	0.38		Sites in UTR
VGLL3	vestigial like 3 (Drosophila)	1	0	1	0	4	0	1	3	hsa-miR-129-5p	-0.63	0.33		Sites in UTR
ZFP36L2	zinc finger protein 36, C3H type-like 2	1	1	0	0	1	0	0	1	hsa-miR-129-5p	-0.63	< 0.1		Sites in UTR
RIMS2	regulating synaptic membrane exocytosis 2	2	1	0	1	0	0	0	0	hsa-miR-129-5p	-0.62	< 0.1		Sites in UTR
FLJ20309	hypothetical protein FLJ20309	1	0	1	0	5	0	2	3	hsa-miR-129-5p	-0.61	0.7		Sites in UTR
DLGAP2	discs, large (Drosophila) homolog-associated protein 2	2	1	1	0	2	0	0	2	hsa-miR-129-5p	-0.61	0.39	2007	Sites in UTR
CTBP2	C-terminal binding protein 2	1	1	0	0	1	0	0	1	hsa-miR-129-5p	-0.61	0.39		Sites in UTR
NCOA1	nuclear receptor coactivator 1	1	1	0	0	1	0	0	1	hsa-miR-129-5p	-0.61	< 0.1	2007	Sites in UTR
MGLL	monoglyceride lipase	1	1	0	0	1	0	0	1	hsa-miR-129-5p	-0.6	< 0.1		Sites in UTR
KPNA6	karyopherin alpha 6 (importin alpha 7)	1	0	1	0	3	0	0	3	hsa-miR-129-5p	-0.6	0.7		Sites in UTR
BACH2	BTB and CNC homology 1, basic leucine zipper transcription factor 2	1	1	0	0	1	0	1	0	hsa-miR-129-5p	-0.59	< 0.1	2007	Sites in UTR
MED26	mediator complex subunit 26	2	0	2	0	1	0	0	1	hsa-miR-129-5p	-0.59	0.33	2007	Sites in UTR
NR3C2	nuclear receptor subfamily 3, group C, member 2	1	0	1	0	2	0	0	2	hsa-miR-129-5p	-0.59	< 0.1	2007	Sites in UTR
RUNX1	runt-related transcription factor 1 (acute myeloid leukemia 1; aml1 oncogene)	1	1	0	0	3	0	2	1	hsa-miR-129-5p	-0.59	0.38	2007	Sites in UTR
CCDC88A	coiled-coil domain containing 88A	1	0	1	0	4	0	1	3	hsa-miR-129-5p	-0.58	0.33	2007	Sites in UTR
BMPR2	bone morphogenetic protein receptor, type II (serine/threonine kinase)	1	0	1	0	3	1	0	2	hsa-miR-129-5p	-0.58	0.7	2007	Sites in UTR
HOXC10	homeobox C10	1	1	0	0	1	0	0	1	hsa-miR-129-5p	-0.57	< 0.1	2007	Sites in UTR
PKNOX1	PBX/knotted 1 homeobox 1	1	1	0	0	0	0	0	0	hsa-miR-129-5p	-0.57	< 0.1		Sites in UTR
SMARCC1	SWI/SNF related, matrix associated, actin dependent regulator of chromatin, subfamily c, member 1	1	1	0	0	1	0	0	1	hsa-miR-129-5p	-0.56	< 0.1		Sites in UTR
KIAA2018	KIAA2018	6	0	0	6	0	0	0	0	hsa-miR-129-5p	-0.55	< 0.1		Sites in UTR
N-PAC	cytokine-like nuclear factor n-pac	1	0	1	0	1	1	0	0	hsa-miR-129-5p	-0.55	< 0.1	2007	Sites in UTR
LARP1	La ribonucleoprotein domain family, member 1	3	0	0	3	0	0	0	0	hsa-miR-129-5p	-0.55	< 0.1	2007	Sites in UTR
RYR2	ryanodine receptor 2 (cardiac)	1	1	0	0	1	0	0	1	hsa-miR-129-5p	-0.54	0.38	2007	Sites in UTR
MLLT6	myeloid/lymphoid or mixed-lineage leukemia (trithorax homolog, Drosophila); translocated to, 6	1	1	0	0	0	0	0	0	hsa-miR-129-5p	-0.54	< 0.1		Sites in UTR
TNPO1	transportin 1	1	1	0	0	1	0	0	1	hsa-miR-129-5p	-0.54	0.38	2007	Sites in UTR
PLEKHH3	pleckstrin homology domain containing, family H (with MyTH4 domain) member 3	1	1	0	0	0	0	0	0	hsa-miR-129-5p	-0.54	< 0.1		Sites in UTR
SMCHD1	structural maintenance of chromosomes flexible hinge domain containing 1	1	0	1	0	1	1	0	0	hsa-miR-129-5p	-0.53	< 0.1		Sites in UTR
ETV5	ets variant gene 5 (ets-related molecule)	2	1	0	1	0	0	0	0	hsa-miR-129-5p	-0.53	< 0.1		Sites in UTR
EIF4G3	eukaryotic translation initiation factor 4 gamma, 3	1	1	0	0	0	0	0	0	hsa-miR-129-5p	-0.53	< 0.1	2007	Sites in UTR
EXOC5	exocyst complex component 5	1	0	0	1	2	1	1	0	hsa-miR-129-5p	-0.53	< 0.1		Sites in UTR
ZBTB10	zinc finger and BTB domain containing 10	1	1	0	0	0	0	0	0	hsa-miR-129-5p	-0.53	< 0.1	2007	Sites in UTR
NRN1	neuritin 1	1	1	0	0	0	0	0	0	hsa-miR-129-5p	-0.52	< 0.1		Sites in UTR
SGMS1	sphingomyelin synthase 1	1	1	0	0	1	0	0	1	hsa-miR-129-5p	-0.52	0.38	2007	Sites in UTR
TERF2	telomeric repeat binding factor 2	1	1	0	0	0	0	0	0	hsa-miR-129-5p	-0.52	< 0.1		Sites in UTR
CALM1	calmodulin 1 (phosphorylase kinase, delta)	1	1	0	0	0	0	0	0	hsa-miR-129-5p	-0.51	< 0.1	2007	Sites in UTR
FOXN3	forkhead box N3	1	0	1	0	2	1	0	1	hsa-miR-129-5p	-0.51	< 0.1		Sites in UTR
OXR1	oxidation resistance 1	1	1	0	0	1	0	0	1	hsa-miR-129-5p	-0.51	< 0.1	2007	Sites in UTR
CCDC43	coiled-coil domain containing 43	1	1	0	0	0	0	0	0	hsa-miR-129-5p	-0.51	< 0.1		Sites in UTR
MAPK1	mitogen-activated protein kinase 1	2	1	0	1	1	0	0	1	hsa-miR-129-5p	-0.51	0.38	2007	Sites in UTR
ZDHHC23	zinc finger, DHHC-type containing 23	1	0	1	0	1	1	0	0	hsa-miR-129-5p	-0.51	< 0.1		Sites in UTR
LPHN3	latrophilin 3	1	1	0	0	1	0	0	1	hsa-miR-129-5p	-0.51	< 0.1	2007	Sites in UTR
DUSP10	dual specificity phosphatase 10	1	1	0	0	0	0	0	0	hsa-miR-129-5p	-0.5	< 0.1	2007	Sites in UTR
CBX4	chromobox homolog 4 (Pc class homolog, Drosophila)	1	1	0	0	0	0	0	0	hsa-miR-129-5p	-0.49	< 0.1	2007	Sites in UTR
ZBTB5	zinc finger and BTB domain containing 5	1	1	0	0	0	0	0	0	hsa-miR-129-5p	-0.49	< 0.1		Sites in UTR
ZNF280C	zinc finger protein 280C	1	0	0	1	2	0	0	2	hsa-miR-129-5p	-0.49	< 0.1		Sites in UTR
FNDC5	fibronectin type III domain containing 5	1	1	0	0	1	0	1	0	hsa-miR-129-5p	-0.49	< 0.1	2007	Sites in UTR
LMNA	lamin A/C	1	1	0	0	0	0	0	0	hsa-miR-129-5p	-0.49	< 0.1	2007	Sites in UTR
KIAA0182	KIAA0182	2	1	0	1	0	0	0	0	hsa-miR-129-5p	-0.49	< 0.1		Sites in UTR
CHD7	chromodomain helicase DNA binding protein 7	1	1	0	0	0	0	0	0	hsa-miR-129-5p	-0.48	< 0.1	2007	Sites in UTR
GLCCI1	glucocorticoid induced transcript 1	1	1	0	0	0	0	0	0	hsa-miR-129-5p	-0.48	< 0.1	2007	Sites in UTR
TRIO	triple functional domain (PTPRF interacting)	1	1	0	0	0	0	0	0	hsa-miR-129-5p	-0.48	< 0.1	2007	Sites in UTR
DLC1	deleted in liver cancer 1	1	1	0	0	0	0	0	0	hsa-miR-129-5p	-0.48	< 0.1		Sites in UTR
PDIK1L	PDLIM1 interacting kinase 1 like	1	0	0	1	3	0	0	3	hsa-miR-129-5p	-0.48	0.33	2007	Sites in UTR
APC	adenomatous polyposis coli	1	1	0	0	0	0	0	0	hsa-miR-129-5p	-0.48	< 0.1	2007	Sites in UTR
LSM12	LSM12 homolog (S. cerevisiae)	1	0	1	0	1	0	0	1	hsa-miR-129-5p	-0.48	< 0.1	2007	Sites in UTR
XKR6	XK, Kell blood group complex subunit-related family, member 6	1	0	1	0	3	0	0	3	hsa-miR-129-5p	-0.47	< 0.1	2007	Sites in UTR
CBX7	chromobox homolog 7	1	1	0	0	0	0	0	0	hsa-miR-129-5p	-0.47	< 0.1	2007	Sites in UTR
HMGB1	high-mobility group box 1	1	1	0	0	0	0	0	0	hsa-miR-129-5p	-0.47	< 0.1	2007	Sites in UTR
INHBB	inhibin, beta B	1	1	0	0	0	0	0	0	hsa-miR-129-5p	-0.47	< 0.1		Sites in UTR
DNAJB5	DnaJ (Hsp40) homolog, subfamily B, member 5	1	1	0	0	0	0	0	0	hsa-miR-129-5p	-0.47	< 0.1		Sites in UTR
CSMD2	CUB and Sushi multiple domains 2	1	0	0	1	2	0	0	2	hsa-miR-129-5p	-0.47	0.33	2007	Sites in UTR
UNC84B	unc-84 homolog B (C. elegans)	1	1	0	0	0	0	0	0	hsa-miR-129-5p	-0.46	< 0.1	2007	Sites in UTR
DNAJC13	DnaJ (Hsp40) homolog, subfamily C, member 13	1	1	0	0	0	0	0	0	hsa-miR-129-5p	-0.46	< 0.1	2007	Sites in UTR
PTAR1	protein prenyltransferase alpha subunit repeat containing 1	1	0	1	0	3	0	3	0	hsa-miR-129-5p	-0.46	< 0.1		Sites in UTR
TRIM9	tripartite motif-containing 9	1	0	1	0	1	0	1	0	hsa-miR-129-5p	-0.46	< 0.1		Sites in UTR
GLIS3	GLIS family zinc finger 3	1	1	0	0	1	0	0	1	hsa-miR-129-5p	-0.46	0.38		Sites in UTR
STAT5B	signal transducer and activator of transcription 5B	1	0	0	1	3	0	1	2	hsa-miR-129-5p	-0.45	0.33	2007	Sites in UTR
FAM135B	family with sequence similarity 135, member B	1	1	0	0	1	0	1	0	hsa-miR-129-5p	-0.45	< 0.1	2007	Sites in UTR
CDKN1C	cyclin-dependent kinase inhibitor 1C (p57, Kip2)	1	1	0	0	0	0	0	0	hsa-miR-129-5p	-0.45	< 0.1		Sites in UTR
GFRA2	GDNF family receptor alpha 2	1	1	0	0	0	0	0	0	hsa-miR-129-5p	-0.45	< 0.1	2007	Sites in UTR
NR4A2	nuclear receptor subfamily 4, group A, member 2	1	1	0	0	0	0	0	0	hsa-miR-129-5p	-0.44	< 0.1	2007	Sites in UTR
C14orf28	chromosome 14 open reading frame 28	1	0	1	0	1	0	0	1	hsa-miR-129-5p	-0.44	< 0.1	2007	Sites in UTR
CACYBP	calcyclin binding protein	1	1	0	0	0	0	0	0	hsa-miR-129-5p	-0.44	< 0.1		Sites in UTR
DMRTA2	DMRT-like family A2	1	1	0	0	0	0	0	0	hsa-miR-129-5p	-0.43	< 0.1		Sites in UTR
PTER	phosphotriesterase related	1	1	0	0	0	0	0	0	hsa-miR-129-5p	-0.43	< 0.1		Sites in UTR
FMR1	fragile X mental retardation 1	1	1	0	0	0	0	0	0	hsa-miR-129-5p	-0.43	< 0.1	2007	Sites in UTR
ESR1	estrogen receptor 1	1	0	0	1	3	1	1	1	hsa-miR-129-5p	-0.43	0.37		Sites in UTR
SNX27	sorting nexin family member 27	1	1	0	0	1	0	0	1	hsa-miR-129-5p	-0.42	< 0.1		Sites in UTR
DDX6	DEAD (Asp-Glu-Ala-Asp) box polypeptide 6	1	1	0	0	3	0	0	3	hsa-miR-129-5p	-0.42	0.59	2007	Sites in UTR
TOX	thymocyte selection-associated high mobility group box	1	1	0	0	2	1	0	1	hsa-miR-129-5p	-0.42	0.59	2007	Sites in UTR
EI24	etoposide induced 2.4 mRNA	1	1	0	0	0	0	0	0	hsa-miR-129-5p	-0.42	< 0.1		Sites in UTR
SLC7A10	solute carrier family 7, (neutral amino acid transporter, y+ system) member 10	1	1	0	0	0	0	0	0	hsa-miR-129-5p	-0.41	< 0.1		Sites in UTR
RBM9	RNA binding motif protein 9	2	0	0	2	1	0	1	0	hsa-miR-129-5p	-0.41	< 0.1	2007	Sites in UTR
CIB2	calcium and integrin binding family member 2	1	1	0	0	0	0	0	0	hsa-miR-129-5p	-0.41	< 0.1	2007	Sites in UTR
NIPBL	Nipped-B homolog (Drosophila)	1	1	0	0	0	0	0	0	hsa-miR-129-5p	-0.41	< 0.1	2007	Sites in UTR
DOCK3	dedicator of cytokinesis 3	1	1	0	0	0	0	0	0	hsa-miR-129-5p	-0.41	< 0.1	2007	Sites in UTR
PAK7	p21 protein (Cdc42/Rac)-activated kinase 7	1	1	0	0	0	0	0	0	hsa-miR-129-5p	-0.41	< 0.1		Sites in UTR
ITSN1	intersectin 1 (SH3 domain protein)	1	0	1	0	1	0	1	0	hsa-miR-129-5p	-0.41	< 0.1		Sites in UTR
PHF20	PHD finger protein 20	1	0	0	1	2	0	1	1	hsa-miR-129-5p	-0.41	0.33	2007	Sites in UTR
MGC13057	hypothetical protein MGC13057	1	0	1	0	1	0	0	1	hsa-miR-129-5p	-0.4	< 0.1	2007	Sites in UTR
BCL11B	B-cell CLL/lymphoma 11B (zinc finger protein)	1	1	0	0	1	0	0	1	hsa-miR-129-5p	-0.4	< 0.1	2007	Sites in UTR
TSPYL4	TSPY-like 4	1	0	1	0	1	0	0	1	hsa-miR-129-5p	-0.4	< 0.1		Sites in UTR
MAPRE1	microtubule-associated protein, RP/EB family, member 1	1	0	0	1	1	0	1	0	hsa-miR-129-5p	-0.4	< 0.1	2007	Sites in UTR
PABPC1	poly(A) binding protein, cytoplasmic 1	1	0	0	1	1	0	0	1	hsa-miR-129-5p	-0.4	< 0.1	2007	Sites in UTR
ZNF410	zinc finger protein 410	1	1	0	0	0	0	0	0	hsa-miR-129-5p	-0.4	< 0.1		Sites in UTR
MYRIP	myosin VIIA and Rab interacting protein	2	0	0	2	1	0	0	1	hsa-miR-129-5p	-0.39	< 0.1	2007	Sites in UTR
MED14	mediator complex subunit 14	1	0	1	0	1	0	0	1	hsa-miR-129-5p	-0.38	< 0.1		Sites in UTR
PAX6	paired box 6	1	1	0	0	0	0	0	0	hsa-miR-129-5p	-0.38	< 0.1	2007	Sites in UTR
MED12L	mediator complex subunit 12-like	1	0	1	0	1	0	0	1	hsa-miR-129-5p	-0.38	0.33		Sites in UTR
VCP	valosin-containing protein	1	0	1	0	1	0	0	1	hsa-miR-129-5p	-0.38	< 0.1	2007	Sites in UTR
TSHZ1	teashirt zinc finger homeobox 1	1	1	0	0	1	0	0	1	hsa-miR-129-5p	-0.37	0.38	2007	Sites in UTR
PTP4A1	protein tyrosine phosphatase type IVA, member 1	2	1	0	1	0	0	0	0	hsa-miR-129-5p	-0.37	< 0.1	2007	Sites in UTR
C6orf168	chromosome 6 open reading frame 168	1	1	0	0	0	0	0	0	hsa-miR-129-5p	-0.37	< 0.1		Sites in UTR
KIF26A	kinesin family member 26A	1	1	0	0	0	0	0	0	hsa-miR-129-5p	-0.37	< 0.1		Sites in UTR
BRWD1	bromodomain and WD repeat domain containing 1	1	0	1	0	2	0	0	2	hsa-miR-129-5p	-0.37	0.33		Sites in UTR
FBXW7	F-box and WD repeat domain containing 7	1	0	1	0	1	0	1	0	hsa-miR-129-5p	-0.37	< 0.1	2007	Sites in UTR
ATRN	attractin	1	1	0	0	0	0	0	0	hsa-miR-129-5p	-0.37	< 0.1		Sites in UTR
CKAP4	cytoskeleton-associated protein 4	1	0	0	1	2	0	0	2	hsa-miR-129-5p	-0.37	0.33	2007	Sites in UTR
CBX6	chromobox homolog 6	1	1	0	0	0	0	0	0	hsa-miR-129-5p	-0.37	< 0.1		Sites in UTR
ESRRG	estrogen-related receptor gamma	1	0	1	0	1	0	0	1	hsa-miR-129-5p	-0.36	< 0.1	2007	Sites in UTR
KDSR	3-ketodihydrosphingosine reductase	1	0	0	1	2	0	0	2	hsa-miR-129-5p	-0.36	0.55		Sites in UTR
PSD3	pleckstrin and Sec7 domain containing 3	1	0	1	0	1	1	0	0	hsa-miR-129-5p	-0.36	< 0.1		Sites in UTR
UBR1	ubiquitin protein ligase E3 component n-recognin 1	1	0	1	0	1	0	0	1	hsa-miR-129-5p	-0.36	< 0.1		Sites in UTR
TGIF2	TGFB-induced factor homeobox 2	1	0	1	0	1	0	0	1	hsa-miR-129-5p	-0.36	< 0.1	2007	Sites in UTR
PELI2	pellino homolog 2 (Drosophila)	1	0	1	0	3	0	1	2	hsa-miR-129-5p	-0.36	0.33	2007	Sites in UTR
CDH2	cadherin 2, type 1, N-cadherin (neuronal)	1	0	0	1	1	0	0	1	hsa-miR-129-5p	-0.36	0.33	2007	Sites in UTR
COL1A1	collagen, type I, alpha 1	2	0	0	2	0	0	0	0	hsa-miR-129-5p	-0.35	< 0.1		Sites in UTR
MAP6	microtubule-associated protein 6	1	0	0	1	1	0	0	1	hsa-miR-129-5p	-0.35	< 0.1		Sites in UTR
UBASH3B	ubiquitin associated and SH3 domain containing, B	1	1	0	0	0	0	0	0	hsa-miR-129-5p	-0.35	< 0.1		Sites in UTR
AMOTL2	angiomotin like 2	1	1	0	0	0	0	0	0	hsa-miR-129-5p	-0.34	< 0.1	2007	Sites in UTR
BTBD9	BTB (POZ) domain containing 9	2	2	0	0	0	0	0	0	hsa-miR-129-5p	-0.34	0.14		Sites in UTR
NRXN2	neurexin 2	1	1	0	0	0	0	0	0	hsa-miR-129-5p	-0.34	< 0.1	2007	Sites in UTR
WDFY3	WD repeat and FYVE domain containing 3	1	0	1	0	1	0	0	1	hsa-miR-129-5p	-0.34	< 0.1		Sites in UTR
VPS36	vacuolar protein sorting 36 homolog (S. cerevisiae)	1	1	0	0	1	0	0	1	hsa-miR-129-5p	-0.34	0.38		Sites in UTR
RHOBTB2	Rho-related BTB domain containing 2	1	1	0	0	0	0	0	0	hsa-miR-129-5p	-0.34	< 0.1	2007	Sites in UTR
TET1	tet oncogene 1	1	0	1	0	0	0	0	0	hsa-miR-129-5p	-0.34	< 0.1		Sites in UTR
CLTC	clathrin, heavy chain (Hc)	1	0	1	0	2	0	0	2	hsa-miR-129-5p	-0.34	0.33		Sites in UTR
KLHL28	kelch-like 28 (Drosophila)	1	0	1	0	2	0	0	2	hsa-miR-129-5p	-0.33	0.55	2007	Sites in UTR
HNRNPA3	heterogeneous nuclear ribonucleoprotein A3	1	0	1	0	1	0	0	1	hsa-miR-129-5p	-0.33	0.33		Sites in UTR
AFF3	AF4/FMR2 family, member 3	1	0	0	1	1	0	1	0	hsa-miR-129-5p	-0.33	< 0.1	2007	Sites in UTR
SSH2	slingshot homolog 2 (Drosophila)	1	0	1	0	1	0	0	1	hsa-miR-129-5p	-0.33	< 0.1	2007	Sites in UTR
HIC2	hypermethylated in cancer 2	1	1	0	0	1	0	0	1	hsa-miR-129-5p	-0.33	< 0.1	2007	Sites in UTR
XPO7	exportin 7	1	1	0	0	0	0	0	0	hsa-miR-129-5p	-0.32	< 0.1		Sites in UTR
JPH4	junctophilin 4	1	0	0	1	1	0	0	1	hsa-miR-129-5p	-0.32	< 0.1	2007	Sites in UTR
FAM155B	family with sequence similarity 155, member B	1	1	0	0	0	0	0	0	hsa-miR-129-5p	-0.32	< 0.1		Sites in UTR
ZNF395	zinc finger protein 395	1	1	0	0	0	0	0	0	hsa-miR-129-5p	-0.32	< 0.1		Sites in UTR
IQCE	IQ motif containing E	1	1	0	0	0	0	0	0	hsa-miR-129-5p	-0.32	< 0.1		Sites in UTR
ISL1	ISL LIM homeobox 1	1	0	1	0	0	0	0	0	hsa-miR-129-5p	-0.32	< 0.1	2007	Sites in UTR
ATP8B2	ATPase, class I, type 8B, member 2	1	0	1	0	0	0	0	0	hsa-miR-129-5p	-0.32	< 0.1		Sites in UTR
NUFIP2	nuclear fragile X mental retardation protein interacting protein 2	1	0	1	0	2	0	0	2	hsa-miR-129-5p	-0.32	0.55	2007	Sites in UTR
ATP2B4	ATPase, Ca++ transporting, plasma membrane 4	1	0	1	0	1	0	0	1	hsa-miR-129-5p	-0.32	0.33	2007	Sites in UTR
MEX3A	mex-3 homolog A (C. elegans)	1	1	0	0	0	0	0	0	hsa-miR-129-5p	-0.31	< 0.1		Sites in UTR
HNRNPA1	heterogeneous nuclear ribonucleoprotein A1	1	1	0	0	0	0	0	0	hsa-miR-129-5p	-0.31	< 0.1	2007	Sites in UTR
RP11-78J21.1	heterogeneous nuclear ribonucleoprotein A1-like	1	1	0	0	0	0	0	0	hsa-miR-129-5p	-0.31	< 0.1	2007	Sites in UTR
ABHD2	abhydrolase domain containing 2	1	0	1	0	4	0	1	3	hsa-miR-129-5p	-0.31	0.55	2007	Sites in UTR
SLC25A25	solute carrier family 25 (mitochondrial carrier; phosphate carrier), member 25	1	0	1	0	0	0	0	0	hsa-miR-129-5p	-0.31	< 0.1		Sites in UTR
KCNH8	potassium voltage-gated channel, subfamily H (eag-related), member 8	1	0	0	1	1	0	0	1	hsa-miR-129-5p	-0.31	0.33		Sites in UTR
UNK	unkempt homolog (Drosophila)	1	0	1	0	0	0	0	0	hsa-miR-129-5p	-0.31	< 0.1		Sites in UTR
CECR6	cat eye syndrome chromosome region, candidate 6	1	1	0	0	0	0	0	0	hsa-miR-129-5p	-0.3	< 0.1		Sites in UTR
DMD	dystrophin (muscular dystrophy, Duchenne and Becker types)	1	0	0	1	2	0	0	2	hsa-miR-129-5p	-0.3	< 0.1	2007	Sites in UTR
RERE	arginine-glutamic acid dipeptide (RE) repeats	1	0	1	0	0	0	0	0	hsa-miR-129-5p	-0.3	< 0.1		Sites in UTR
FNIP1	folliculin interacting protein 1	1	0	1	0	1	0	0	1	hsa-miR-129-5p	-0.3	0.33		Sites in UTR
CTDSPL2	CTD (carboxy-terminal domain, RNA polymerase II, polypeptide A) small phosphatase like 2	1	1	0	0	0	0	0	0	hsa-miR-129-5p	-0.3	< 0.1	2007	Sites in UTR
GPR135	G protein-coupled receptor 135	1	0	1	0	0	0	0	0	hsa-miR-129-5p	-0.3	< 0.1		Sites in UTR
ZBTB34	zinc finger and BTB domain containing 34	1	1	0	0	0	0	0	0	hsa-miR-129-5p	-0.29	< 0.1		Sites in UTR
ASB8	ankyrin repeat and SOCS box-containing 8	1	0	0	1	1	0	0	1	hsa-miR-129-5p	-0.29	0.33		Sites in UTR
AMMECR1L	AMME chromosomal region gene 1-like	1	1	0	0	0	0	0	0	hsa-miR-129-5p	-0.29	< 0.1		Sites in UTR
IGSF3	immunoglobulin superfamily, member 3	1	0	0	1	1	1	0	0	hsa-miR-129-5p	-0.29	0.33		Sites in UTR
ARL5A	ADP-ribosylation factor-like 5A	1	0	1	0	0	0	0	0	hsa-miR-129-5p	-0.29	< 0.1	2007	Sites in UTR
KCMF1	potassium channel modulatory factor 1	1	0	0	1	3	0	0	3	hsa-miR-129-5p	-0.28	0.7		Sites in UTR
FAM38B	family with sequence similarity 38, member B	1	0	1	0	0	0	0	0	hsa-miR-129-5p	-0.28	< 0.1	2007	Sites in UTR
SLBP	stem-loop binding protein	1	0	1	0	0	0	0	0	hsa-miR-129-5p	-0.27	< 0.1	2007	Sites in UTR
ZFX	zinc finger protein, X-linked	1	0	1	0	0	0	0	0	hsa-miR-129-5p	-0.27	< 0.1	2007	Sites in UTR
USP15	ubiquitin specific peptidase 15	1	0	1	0	0	0	0	0	hsa-miR-129-5p	-0.27	< 0.1		Sites in UTR
HDAC2	histone deacetylase 2	1	0	0	1	1	0	0	1	hsa-miR-129-5p	-0.26	0.33		Sites in UTR
GNA12	guanine nucleotide binding protein (G protein) alpha 12	1	0	1	0	0	0	0	0	hsa-miR-129-5p	-0.26	< 0.1		Sites in UTR
TIPARP	TCDD-inducible poly(ADP-ribose) polymerase	1	0	1	0	1	0	0	1	hsa-miR-129-5p	-0.26	0.33	2007	Sites in UTR
NFIX	nuclear factor I/X (CCAAT-binding transcription factor)	1	0	1	0	0	0	0	0	hsa-miR-129-5p	-0.26	< 0.1		Sites in UTR
DLX2	distal-less homeobox 2	1	0	1	0	0	0	0	0	hsa-miR-129-5p	-0.26	< 0.1	2007	Sites in UTR
TOB2	transducer of ERBB2, 2	1	0	0	1	1	0	0	1	hsa-miR-129-5p	-0.26	< 0.1		Sites in UTR
HNT	neurotrimin	1	0	1	0	1	0	0	1	hsa-miR-129-5p	-0.25	< 0.1		Sites in UTR
CXorf23	chromosome X open reading frame 23	1	0	1	0	0	0	0	0	hsa-miR-129-5p	-0.25	< 0.1	2007	Sites in UTR
ARHGEF9	Cdc42 guanine nucleotide exchange factor (GEF) 9	1	0	0	1	1	0	0	1	hsa-miR-129-5p	-0.25	0.33		Sites in UTR
HOXC13	homeobox C13	1	0	1	0	0	0	0	0	hsa-miR-129-5p	-0.25	< 0.1		Sites in UTR
MAN1A1	mannosidase, alpha, class 1A, member 1	1	0	1	0	0	0	0	0	hsa-miR-129-5p	-0.25	< 0.1	2007	Sites in UTR
ZNF706	zinc finger protein 706	1	0	1	0	0	0	0	0	hsa-miR-129-5p	-0.24	< 0.1		Sites in UTR
RPGRIP1L	RPGRIP1-like	1	0	1	0	0	0	0	0	hsa-miR-129-5p	-0.24	< 0.1		Sites in UTR
MYT1L	myelin transcription factor 1-like	1	0	1	0	0	0	0	0	hsa-miR-129-5p	-0.24	< 0.1	2007	Sites in UTR
RUNX1T1	runt-related transcription factor 1; translocated to, 1 (cyclin D-related)	1	0	1	0	0	0	0	0	hsa-miR-129-5p	-0.24	< 0.1	2007	Sites in UTR
NUDT10	nudix (nucleoside diphosphate linked moiety X)-type motif 10	1	0	1	0	0	0	0	0	hsa-miR-129-5p	-0.24	< 0.1		Sites in UTR
JDP2	Jun dimerization protein 2	1	0	0	1	0	0	0	0	hsa-miR-129-5p	-0.24	< 0.1	2007	Sites in UTR
UBA6	ubiquitin-like modifier activating enzyme 6	1	0	1	0	0	0	0	0	hsa-miR-129-5p	-0.23	< 0.1		Sites in UTR
ASH1L	ash1 (absent, small, or homeotic)-like (Drosophila)	1	0	1	0	0	0	0	0	hsa-miR-129-5p	-0.23	< 0.1	2007	Sites in UTR
CLLU1	chronic lymphocytic leukemia up-regulated 1	1	0	1	0	1	0	1	0	hsa-miR-129-5p	-0.23	< 0.1		Sites in UTR
RCOR1	REST corepressor 1	1	0	0	1	1	0	0	1	hsa-miR-129-5p	-0.23	0.33		Sites in UTR
PLXNA4	plexin A4	1	0	0	1	0	0	0	0	hsa-miR-129-5p	-0.22	< 0.1		Sites in UTR
PAX2	paired box 2	1	0	1	0	1	0	0	1	hsa-miR-129-5p	-0.22	< 0.1	2007	Sites in UTR
GPRIN3	GPRIN family member 3	1	0	1	0	0	0	0	0	hsa-miR-129-5p	-0.22	< 0.1		Sites in UTR
CTNNA2	catenin (cadherin-associated protein), alpha 2	1	0	1	0	0	0	0	0	hsa-miR-129-5p	-0.22	< 0.1		Sites in UTR
E2F7	E2F transcription factor 7	1	0	1	0	0	0	0	0	hsa-miR-129-5p	-0.22	< 0.1		Sites in UTR
RPIA	ribose 5-phosphate isomerase A (ribose 5-phosphate epimerase)	1	0	0	1	0	0	0	0	hsa-miR-129-5p	-0.22	< 0.1	2007	Sites in UTR
PHF21A	PHD finger protein 21A	2	0	1	1	0	0	0	0	hsa-miR-129-5p	-0.22	< 0.1	2007	Sites in UTR
TOE1	target of EGR1, member 1 (nuclear)	1	0	0	1	0	0	0	0	hsa-miR-129-5p	-0.21	< 0.1		Sites in UTR
ARRDC3	arrestin domain containing 3	1*	0	0	0	1	0	0	1	hsa-miR-129-5p	-0.21	< 0.1		Sites in UTR
SYT7	synaptotagmin VII	1	0	0	1	0	0	0	0	hsa-miR-129-5p	-0.21	< 0.1		Sites in UTR
HDGF	hepatoma-derived growth factor (high-mobility group protein 1-like)	1	0	0	1	0	0	0	0	hsa-miR-129-5p	-0.21	< 0.1	2007	Sites in UTR
GRHL3	grainyhead-like 3 (Drosophila)	1	0	0	1	0	0	0	0	hsa-miR-129-5p	-0.21	< 0.1		Sites in UTR
OVOL1	ovo-like 1(Drosophila)	1	1	0	0	0	0	0	0	hsa-miR-129-5p	-0.21	< 0.1		Sites in UTR
ARNT	aryl hydrocarbon receptor nuclear translocator	1	0	1	0	0	0	0	0	hsa-miR-129-5p	-0.21	< 0.1	2007	Sites in UTR
ZNF292	zinc finger protein 292	1	0	0	1	0	0	0	0	hsa-miR-129-5p	-0.2	< 0.1		Sites in UTR
CDH8	cadherin 8, type 2	1	0	0	1	0	0	0	0	hsa-miR-129-5p	-0.2	< 0.1		Sites in UTR
ZNF704	zinc finger protein 704	1	0	1	0	0	0	0	0	hsa-miR-129-5p	-0.2	< 0.1		Sites in UTR
NSFL1C	NSFL1 (p97) cofactor (p47)	1	0	0	1	0	0	0	0	hsa-miR-129-5p	-0.2	< 0.1		Sites in UTR
BNC2	basonuclin 2	1	0	1	0	0	0	0	0	hsa-miR-129-5p	-0.2	< 0.1		Sites in UTR
EPHA8	EPH receptor A8	1	0	1	0	0	0	0	0	hsa-miR-129-5p	-0.2	< 0.1	2007	Sites in UTR
MEIS1	Meis homeobox 1	1	0	1	0	0	0	0	0	hsa-miR-129-5p	-0.2	< 0.1		Sites in UTR
EPHB1	EPH receptor B1	1	0	1	0	0	0	0	0	hsa-miR-129-5p	-0.19	< 0.1	2007	Sites in UTR
VANGL1	vang-like 1 (van gogh, Drosophila)	1	0	0	1	1	0	0	1	hsa-miR-129-5p	-0.19	< 0.1		Sites in UTR
SLIT3	slit homolog 3 (Drosophila)	1	0	0	1	0	0	0	0	hsa-miR-129-5p	-0.19	< 0.1		Sites in UTR
AMD1	adenosylmethionine decarboxylase 1	1	0	1	0	0	0	0	0	hsa-miR-129-5p	-0.19	< 0.1	2007	Sites in UTR
CACNA1A	calcium channel, voltage-dependent, P/Q type, alpha 1A subunit	1	0	0	1	0	0	0	0	hsa-miR-129-5p	-0.19	< 0.1		Sites in UTR
RGS19	regulator of G-protein signaling 19	1	0	0	1	0	0	0	0	hsa-miR-129-5p	-0.19	< 0.1		Sites in UTR
JPH3	junctophilin 3	1	0	1	0	0	0	0	0	hsa-miR-129-5p	-0.18	< 0.1		Sites in UTR
OLIG2	oligodendrocyte lineage transcription factor 2	1	0	1	0	0	0	0	0	hsa-miR-129-5p	-0.18	< 0.1		Sites in UTR
UBE2R2	ubiquitin-conjugating enzyme E2R 2	1	0	1	0	0	0	0	0	hsa-miR-129-5p	-0.18	< 0.1	2007	Sites in UTR
TRPS1	trichorhinophalangeal syndrome I	1	1	0	0	0	0	0	0	hsa-miR-129-5p	-0.18	< 0.1	2007	Sites in UTR
PLEKHO1	pleckstrin homology domain containing, family O member 1	1	0	0	1	0	0	0	0	hsa-miR-129-5p	-0.18	< 0.1	2007	Sites in UTR
DCX	doublecortex; lissencephaly, X-linked (doublecortin)	1	0	0	1	0	0	0	0	hsa-miR-129-5p	-0.17	< 0.1	2007	Sites in UTR
CNBP	CCHC-type zinc finger, nucleic acid binding protein	1	0	0	1	0	0	0	0	hsa-miR-129-5p	-0.17	< 0.1	2007	Sites in UTR
ZMYM3	zinc finger, MYM-type 3	1	0	1	0	0	0	0	0	hsa-miR-129-5p	-0.17	< 0.1		Sites in UTR
SEC61A1	Sec61 alpha 1 subunit (S. cerevisiae)	1	0	1	0	0	0	0	0	hsa-miR-129-5p	-0.17	< 0.1		Sites in UTR
P4HA2	procollagen-proline, 2-oxoglutarate 4-dioxygenase (proline 4-hydroxylase), alpha polypeptide II	1	0	0	1	0	0	0	0	hsa-miR-129-5p	-0.17	< 0.1	2007	Sites in UTR
MTCH2	mitochondrial carrier homolog 2 (C. elegans)	1	0	0	1	0	0	0	0	hsa-miR-129-5p	-0.17	< 0.1		Sites in UTR
GNAZ	guanine nucleotide binding protein (G protein), alpha z polypeptide	1	0	1	0	0	0	0	0	hsa-miR-129-5p	-0.16	< 0.1	2007	Sites in UTR
FBXL11	F-box and leucine-rich repeat protein 11	1	0	1	0	0	0	0	0	hsa-miR-129-5p	-0.16	< 0.1	2007	Sites in UTR
FGFBP3	fibroblast growth factor binding protein 3	1	0	1	0	0	0	0	0	hsa-miR-129-5p	-0.16	< 0.1		Sites in UTR
LPHN1	latrophilin 1	1	0	0	1	0	0	0	0	hsa-miR-129-5p	-0.16	< 0.1	2007	Sites in UTR
ZNF608	zinc finger protein 608	1	0	1	0	0	0	0	0	hsa-miR-129-5p	-0.16	< 0.1	2007	Sites in UTR
CSMD1	CUB and Sushi multiple domains 1	1	0	0	1	0	0	0	0	hsa-miR-129-5p	-0.16	< 0.1		Sites in UTR
CSTF2T	cleavage stimulation factor, 3' pre-RNA, subunit 2, 64kDa, tau variant	1	0	1	0	0	0	0	0	hsa-miR-129-5p	-0.16	< 0.1		Sites in UTR
TMEM97	transmembrane protein 97	1	0	0	1	0	0	0	0	hsa-miR-129-5p	-0.15	< 0.1		Sites in UTR
SP8	Sp8 transcription factor	1	0	1	0	0	0	0	0	hsa-miR-129-5p	-0.15	< 0.1	2007	Sites in UTR
SCML4	sex comb on midleg-like 4 (Drosophila)	1	0	0	1	0	0	0	0	hsa-miR-129-5p	-0.15	< 0.1		Sites in UTR
PTPN11	protein tyrosine phosphatase, non-receptor type 11 (Noonan syndrome 1)	1	0	1	0	0	0	0	0	hsa-miR-129-5p	-0.15	< 0.1		Sites in UTR
FIGN	fidgetin	1	0	1	0	0	0	0	0	hsa-miR-129-5p	-0.15	< 0.1	2007	Sites in UTR
BANP	BTG3 associated nuclear protein	1	0	0	1	0	0	0	0	hsa-miR-129-5p	-0.15	< 0.1	2007	Sites in UTR
BAHCC1	BAH domain and coiled-coil containing 1	1	0	0	1	0	0	0	0	hsa-miR-129-5p	-0.14	< 0.1		Sites in UTR
STK40	serine/threonine kinase 40	1	0	0	1	0	0	0	0	hsa-miR-129-5p	-0.14	< 0.1	2007	Sites in UTR
FOXP4	forkhead box P4	1	0	1	0	0	0	0	0	hsa-miR-129-5p	-0.14	< 0.1	2007	Sites in UTR
CDK5R1	cyclin-dependent kinase 5, regulatory subunit 1 (p35)	1	0	0	1	0	0	0	0	hsa-miR-129-5p	-0.14	< 0.1		Sites in UTR
DAB2IP	DAB2 interacting protein	1	0	1	0	0	0	0	0	hsa-miR-129-5p	-0.14	< 0.1	2007	Sites in UTR
INTS6	integrator complex subunit 6	1	0	0	1	0	0	0	0	hsa-miR-129-5p	-0.14	< 0.1	2007	Sites in UTR
ZFHX4	zinc finger homeobox 4	1	0	0	1	0	0	0	0	hsa-miR-129-5p	-0.14	< 0.1	2007	Sites in UTR
PRPF40A	PRP40 pre-mRNA processing factor 40 homolog A (S. cerevisiae)	1	0	0	1	0	0	0	0	hsa-miR-129-5p	-0.14	< 0.1		Sites in UTR
CASZ1	castor zinc finger 1	1	0	0	1	0	0	0	0	hsa-miR-129-5p	-0.14	< 0.1		Sites in UTR
ZNF238	zinc finger protein 238	1	0	0	1	0	0	0	0	hsa-miR-129-5p	-0.14	< 0.1		Sites in UTR
ZNF385A	zinc finger protein 385A	1	0	1	0	0	0	0	0	hsa-miR-129-5p	-0.13	< 0.1	2007	Sites in UTR
GLUL	glutamate-ammonia ligase (glutamine synthetase)	1	0	0	1	0	0	0	0	hsa-miR-129-5p	-0.13	< 0.1		Sites in UTR
RICTOR	rapamycin-insensitive companion of mTOR	1	0	0	1	0	0	0	0	hsa-miR-129-5p	-0.13	< 0.1		Sites in UTR
MECP2	methyl CpG binding protein 2 (Rett syndrome)	1	0	0	1	1	0	0	1	hsa-miR-129-5p	-0.12	< 0.1	2007	Sites in UTR
GRM4	glutamate receptor, metabotropic 4	1	0	0	1	0	0	0	0	hsa-miR-129-5p	-0.12	< 0.1	2007	Sites in UTR
OLA1	Obg-like ATPase 1	1	0	0	1	0	0	0	0	hsa-miR-129-5p	-0.11	< 0.1		Sites in UTR
MAFG	v-maf musculoaponeurotic fibrosarcoma oncogene homolog G (avian)	1	0	0	1	0	0	0	0	hsa-miR-129-5p	-0.11	< 0.1		Sites in UTR
HARS	histidyl-tRNA synthetase	1	0	1	0	0	0	0	0	hsa-miR-129-5p	-0.11	< 0.1		Sites in UTR
PITPNA	phosphatidylinositol transfer protein, alpha	1	0	1	0	0	0	0	0	hsa-miR-129-5p	-0.11	< 0.1	2007	Sites in UTR
DDX3X	DEAD (Asp-Glu-Ala-Asp) box polypeptide 3, X-linked	1	0	1	0	0	0	0	0	hsa-miR-129-5p	-0.11	< 0.1	2007	Sites in UTR
CACNA2D2	calcium channel, voltage-dependent, alpha 2/delta subunit 2	1	0	0	1	0	0	0	0	hsa-miR-129-5p	-0.11	< 0.1	2007	Sites in UTR
FRS2	fibroblast growth factor receptor substrate 2	1	0	1	0	0	0	0	0	hsa-miR-129-5p	-0.11	< 0.1		Sites in UTR
PLCG1	phospholipase C, gamma 1	1	0	1	0	0	0	0	0	hsa-miR-129-5p	-0.11	< 0.1	2007	Sites in UTR
MAML3	mastermind-like 3 (Drosophila)	1	0	0	1	0	0	0	0	hsa-miR-129-5p	-0.11	< 0.1		Sites in UTR
FNDC3B	fibronectin type III domain containing 3B	1	0	0	1	0	0	0	0	hsa-miR-129-5p	-0.11	< 0.1	2007	Sites in UTR
RBJ	rab and DnaJ domain containing	1	0	0	1	0	0	0	0	hsa-miR-129-5p	-0.11	< 0.1		Sites in UTR
CREBZF	CREB/ATF bZIP transcription factor	1	0	1	0	0	0	0	0	hsa-miR-129-5p	-0.09	< 0.1	2007	Sites in UTR
ZNF516	zinc finger protein 516	1	0	0	1	0	0	0	0	hsa-miR-129-5p	-0.09	< 0.1		Sites in UTR
PHF21B	PHD finger protein 21B	1	0	0	1	0	0	0	0	hsa-miR-129-5p	-0.09	< 0.1		Sites in UTR
MTMR3	myotubularin related protein 3	1	0	0	1	0	0	0	0	hsa-miR-129-5p	-0.08	< 0.1		Sites in UTR
ODZ4	odz, odd Oz/ten-m homolog 4 (Drosophila)	1	0	0	1	1	0	0	1	hsa-miR-129-5p	-0.07	0.33		Sites in UTR
CACNB1	calcium channel, voltage-dependent, beta 1 subunit	1	0	0	1	0	0	0	0	hsa-miR-129-5p	-0.05	< 0.1	2007	Sites in UTR
INSIG2	insulin induced gene 2	1	1	0	0	0	0	0	0	hsa-miR-129-5p	N/A	< 0.1		Sites in UTR
GRIA4	glutamate receptor, ionotrophic, AMPA 4	1	0	0	1	0	0	0	0	hsa-miR-129-5p	N/A	< 0.1		Sites in UTR

## Sheet: miR-143
Target gene	Gene name	Conserved sites				Poorly conserved sites				Repre- sentative miRNA	Total context score	Aggregate PCT	Previous TargetScan publication(s)	Links to sites in UTRs
		total	8mer	7mer-m8	7mer-1A	total	8mer	7mer-m8	7mer-1A
SLC30A8	solute carrier family 30 (zinc transporter), member 8	1	0	1	0	3	1	2	0	hsa-miR-143	-0.96	0.5		Sites in UTR
ABL2	v-abl Abelson murine leukemia viral oncogene homolog 2 (arg, Abelson-related gene)	1	1	0	0	4	1	3	0	hsa-miR-143	-0.92	0.86		Sites in UTR
VASH1	vasohibin 1	1	1	0	0	2	2	0	0	hsa-miR-143	-0.83	0.58		Sites in UTR
HIPK2	homeodomain interacting protein kinase 2	1	1	0	0	9	3	5	1	hsa-miR-143	-0.78	0.9		Sites in UTR
DDEFL1	development and differentiation enhancing factor-like 1	1	1	0	0	2	0	1	1	hsa-miR-143	-0.77	0.51		Sites in UTR
MYO6	myosin VI	1	1	0	0	2	0	0	2	hsa-miR-143	-0.69	0.43	2005, 2007	Sites in UTR
ATG2B	ATG2 autophagy related 2 homolog B (S. cerevisiae)	1	1	0	0	1	1	0	0	hsa-miR-143	-0.65	0.59	2005, 2007	Sites in UTR
GLT8D3	glycosyltransferase 8 domain containing 3	1	0	1	0	2	1	1	0	hsa-miR-143	-0.63	0.44		Sites in UTR
ARHGAP26	Rho GTPase activating protein 26	1	1	0	0	2	0	2	0	hsa-miR-143	-0.62	0.82		Sites in UTR
PAPD5	PAP associated domain containing 5	1	0	1	0	4	0	3	1	hsa-miR-143	-0.62	0.4		Sites in UTR
AKAP6	A kinase (PRKA) anchor protein 6	1	1	0	0	1	0	1	0	hsa-miR-143	-0.62	0.68	2005, 2007	Sites in UTR
TUB	tubby homolog (mouse)	1	1	0	0	2	1	1	0	hsa-miR-143	-0.62	0.29		Sites in UTR
ATP6V1A	ATPase, H+ transporting, lysosomal 70kDa, V1 subunit A	1	1	0	0	1	0	1	0	hsa-miR-143	-0.61	0.67	2005, 2007	Sites in UTR
ZNF583	zinc finger protein 583	1	1	0	0	1	0	0	1	hsa-miR-143	-0.6	0.17		Sites in UTR
DLG3	discs, large homolog 3 (neuroendocrine-dlg, Drosophila)	1	0	0	1	2	0	2	0	hsa-miR-143	-0.6	0.42	2005, 2007	Sites in UTR
ETV6	ets variant gene 6 (TEL oncogene)	1	1	0	0	1	0	0	1	hsa-miR-143	-0.56	0.8	2005, 2007	Sites in UTR
PAN3	PAN3 polyA specific ribonuclease subunit homolog (S. cerevisiae)	1	1	0	0	1	0	0	1	hsa-miR-143	-0.56	0.28		Sites in UTR
FOSL2	FOS-like antigen 2	1	1	0	0	1	0	1	0	hsa-miR-143	-0.55	0.38		Sites in UTR
AFF1	AF4/FMR2 family, member 1	1	1	0	0	2	0	2	0	hsa-miR-143	-0.54	0.68		Sites in UTR
VAPB	VAMP (vesicle-associated membrane protein)-associated protein B and C	2	1	0	1	0	0	0	0	hsa-miR-143	-0.54	0.85	2005, 2007	Sites in UTR
KRAS	v-Ki-ras2 Kirsten rat sarcoma viral oncogene homolog	2	2	0	0	1	0	0	1	hsa-miR-143	-0.53	0.88	2005, 2007	Sites in UTR
ZBTB44	zinc finger and BTB domain containing 44	1	1	0	0	3	1	1	1	hsa-miR-143	-0.53	0.78		Sites in UTR
HK2	hexokinase 2	1	1	0	0	2	0	0	2	hsa-miR-143	-0.53	0.23		Sites in UTR
ATP10A	ATPase, class V, type 10A	1	1	0	0	0	0	0	0	hsa-miR-143	-0.53	0.78	2005, 2007	Sites in UTR
NFATC1	nuclear factor of activated T-cells, cytoplasmic, calcineurin-dependent 1	2	2	0	0	0	0	0	0	hsa-miR-143	-0.53	0.69		Sites in UTR
ITM2B	integral membrane protein 2B	1	1	0	0	0	0	0	0	hsa-miR-143	-0.53	0.23	2005, 2007	Sites in UTR
AHCYL1	S-adenosylhomocysteine hydrolase-like 1	1	1	0	0	0	0	0	0	hsa-miR-143	-0.51	0.24	2005, 2007	Sites in UTR
SLC7A11	solute carrier family 7, (cationic amino acid transporter, y+ system) member 11	1	1	0	0	1	1	0	0	hsa-miR-143	-0.51	0.18		Sites in UTR
DIP2B	DIP2 disco-interacting protein 2 homolog B (Drosophila)	1	1	0	0	1	0	0	1	hsa-miR-143	-0.5	0.7	2007	Sites in UTR
WHSC1	Wolf-Hirschhorn syndrome candidate 1	1	1	0	0	1	0	0	1	hsa-miR-143	-0.49	0.8		Sites in UTR
INADL	InaD-like (Drosophila)	1	1	0	0	1	0	1	0	hsa-miR-143	-0.49	0.54		Sites in UTR
GIGYF2	GRB10 interacting GYF protein 2	1	1	0	0	1	0	0	1	hsa-miR-143	-0.49	0.84	2005, 2007	Sites in UTR
ANKRD12	ankyrin repeat domain 12	1	1	0	0	2	0	0	2	hsa-miR-143	-0.48	0.43		Sites in UTR
ATP11C	ATPase, class VI, type 11C	1	1	0	0	0	0	0	0	hsa-miR-143	-0.48	0.26		Sites in UTR
USP54	ubiquitin specific peptidase 54	1	1	0	0	1	0	0	1	hsa-miR-143	-0.48	0.3		Sites in UTR
STAC	SH3 and cysteine rich domain	1	1	0	0	1	0	1	0	hsa-miR-143	-0.47	0.48		Sites in UTR
C13orf33	chromosome 13 open reading frame 33	1	1	0	0	0	0	0	0	hsa-miR-143	-0.47	0.18		Sites in UTR
TSC22D3	TSC22 domain family, member 3	1	1	0	0	1	0	1	0	hsa-miR-143	-0.47	0.58	2007	Sites in UTR
EPM2AIP1	EPM2A (laforin) interacting protein 1	1	1	0	0	0	0	0	0	hsa-miR-143	-0.47	0.25		Sites in UTR
CACNA1A	calcium channel, voltage-dependent, P/Q type, alpha 1A subunit	1	1	0	0	0	0	0	0	hsa-miR-143	-0.47	0.75		Sites in UTR
GPR180	G protein-coupled receptor 180	1	0	1	0	1	0	1	0	hsa-miR-143	-0.46	0.21		Sites in UTR
ALS2	amyotrophic lateral sclerosis 2 (juvenile)	1	1	0	0	1	0	0	1	hsa-miR-143	-0.46	0.27		Sites in UTR
IGFBP5	insulin-like growth factor binding protein 5	1	1	0	0	0	0	0	0	hsa-miR-143	-0.46	0.78	2005, 2007	Sites in UTR
MYO3A	myosin IIIA	1	1	0	0	0	0	0	0	hsa-miR-143	-0.46	< 0.1		Sites in UTR
GLI3	GLI-Kruppel family member GLI3 (Greig cephalopolysyndactyly syndrome)	1	1	0	0	1	0	0	1	hsa-miR-143	-0.45	0.8	2005, 2007	Sites in UTR
SLC39A11	solute carrier family 39 (metal ion transporter), member 11	1	1	0	0	0	0	0	0	hsa-miR-143	-0.45	< 0.1		Sites in UTR
KIF3B	kinesin family member 3B	1	0	1	0	1	0	0	1	hsa-miR-143	-0.45	0.34	2005, 2007	Sites in UTR
PSME4	proteasome (prosome, macropain) activator subunit 4	1	1	0	0	0	0	0	0	hsa-miR-143	-0.45	< 0.1	2005, 2007	Sites in UTR
UBE2E3	ubiquitin-conjugating enzyme E2E 3 (UBC4/5 homolog, yeast)	1	1	0	0	0	0	0	0	hsa-miR-143	-0.45	0.34	2005, 2007	Sites in UTR
ZNF182	zinc finger protein 182	1	1	0	0	0	0	0	0	hsa-miR-143	-0.45	0.11		Sites in UTR
FAR1	fatty acyl CoA reductase 1	1	1	0	0	0	0	0	0	hsa-miR-143	-0.44	0.51	2005, 2007	Sites in UTR
KIAA0256	KIAA0256 gene product	1	1	0	0	0	0	0	0	hsa-miR-143	-0.44	0.78		Sites in UTR
NECAP1	NECAP endocytosis associated 1	1	1	0	0	0	0	0	0	hsa-miR-143	-0.44	0.37	2005, 2007	Sites in UTR
NRSN1	neurensin 1	1	1	0	0	0	0	0	0	hsa-miR-143	-0.43	0.11		Sites in UTR
SIX4	SIX homeobox 4	1	1	0	0	0	0	0	0	hsa-miR-143	-0.43	0.26	2007	Sites in UTR
TET1	tet oncogene 1	1	1	0	0	0	0	0	0	hsa-miR-143	-0.43	0.71		Sites in UTR
RBM24	RNA binding motif protein 24	1	1	0	0	0	0	0	0	hsa-miR-143	-0.43	0.63	2005, 2007	Sites in UTR
UBE2E1	ubiquitin-conjugating enzyme E2E 1 (UBC4/5 homolog, yeast)	1	1	0	0	0	0	0	0	hsa-miR-143	-0.43	0.11		Sites in UTR
SSH2	slingshot homolog 2 (Drosophila)	1	0	1	0	2	0	1	1	hsa-miR-143	-0.42	0.24	2005, 2007	Sites in UTR
ZSCAN20	zinc finger and SCAN domain containing 20	1	1	0	0	0	0	0	0	hsa-miR-143	-0.42	0.15		Sites in UTR
CRELD1	cysteine-rich with EGF-like domains 1	1	1	0	0	0	0	0	0	hsa-miR-143	-0.42	0.78	2005, 2007	Sites in UTR
MAP3K7	mitogen-activated protein kinase kinase kinase 7	1	1	0	0	0	0	0	0	hsa-miR-143	-0.42	0.55	2005, 2007	Sites in UTR
XK	X-linked Kx blood group (McLeod syndrome)	1	1	0	0	0	0	0	0	hsa-miR-143	-0.41	0.11		Sites in UTR
NPR3	natriuretic peptide receptor C/guanylate cyclase C (atrionatriuretic peptide receptor C)	1	1	0	0	0	0	0	0	hsa-miR-143	-0.41	0.72		Sites in UTR
SLC16A2	solute carrier family 16, member 2 (monocarboxylic acid transporter 8)	3	2	0	1	0	0	0	0	hsa-miR-143	-0.41	0.64	2005, 2007	Sites in UTR
PHF6	PHD finger protein 6	1	1	0	0	0	0	0	0	hsa-miR-143	-0.4	0.3	2005, 2007	Sites in UTR
CNNM3	cyclin M3	1	0	1	0	1	0	1	0	hsa-miR-143	-0.4	0.43	2005, 2007	Sites in UTR
GDF10	growth differentiation factor 10	1	1	0	0	0	0	0	0	hsa-miR-143	-0.4	0.29		Sites in UTR
ITGB8	integrin, beta 8	1	1	0	0	1	0	0	1	hsa-miR-143	-0.4	0.61	2007	Sites in UTR
GCS1	glucosidase I	1	1	0	0	0	0	0	0	hsa-miR-143	-0.4	0.45	2005, 2007	Sites in UTR
MIPOL1	mirror-image polydactyly 1	2	0	1	1	0	0	0	0	hsa-miR-143	-0.4	0.34	2005, 2007	Sites in UTR
KCND1	potassium voltage-gated channel, Shal-related subfamily, member 1	1	1	0	0	1	0	1	0	hsa-miR-143	-0.4	0.35		Sites in UTR
DDAH1	dimethylarginine dimethylaminohydrolase 1	1	0	1	0	3	0	1	2	hsa-miR-143	-0.39	0.34		Sites in UTR
MCF2	MCF.2 cell line derived transforming sequence	1	1	0	0	0	0	0	0	hsa-miR-143	-0.39	< 0.1	2005, 2007	Sites in UTR
SELI	selenoprotein I	1	1	0	0	1	0	0	1	hsa-miR-143	-0.38	0.38		Sites in UTR
SLC25A15	solute carrier family 25 (mitochondrial carrier; ornithine transporter) member 15	1	1	0	0	0	0	0	0	hsa-miR-143	-0.38	0.67		Sites in UTR
CPD	carboxypeptidase D	1	1	0	0	1	0	0	1	hsa-miR-143	-0.38	0.63		Sites in UTR
TARDBP	TAR DNA binding protein	1	1	0	0	0	0	0	0	hsa-miR-143	-0.38	0.35	2005, 2007	Sites in UTR
TXLNB	taxilin beta	1	1	0	0	1	0	1	0	hsa-miR-143	-0.38	0.34		Sites in UTR
ELK4	ELK4, ETS-domain protein (SRF accessory protein 1)	1	1	0	0	0	0	0	0	hsa-miR-143	-0.38	0.11		Sites in UTR
SOBP	sine oculis binding protein homolog (Drosophila)	1	0	1	0	3	0	0	3	hsa-miR-143	-0.38	0.23	2007	Sites in UTR
FRS2	fibroblast growth factor receptor substrate 2	1	1	0	0	1	0	0	1	hsa-miR-143	-0.38	0.2		Sites in UTR
LMO4	LIM domain only 4	1	1	0	0	0	0	0	0	hsa-miR-143	-0.37	0.63	2005, 2007	Sites in UTR
C20orf11	chromosome 20 open reading frame 11	1	1	0	0	1	0	0	1	hsa-miR-143	-0.37	0.33	2005, 2007	Sites in UTR
NEURL	neuralized homolog (Drosophila)	1	0	1	0	1	1	0	0	hsa-miR-143	-0.37	0.12	2005, 2007	Sites in UTR
OTUD4	OTU domain containing 4	1	1	0	0	0	0	0	0	hsa-miR-143	-0.37	0.77	2007	Sites in UTR
WWC3	WWC family member 3	1	0	1	0	0	0	0	0	hsa-miR-143	-0.37	0.36		Sites in UTR
USP45	ubiquitin specific peptidase 45	1	1	0	0	0	0	0	0	hsa-miR-143	-0.36	0.47	2007	Sites in UTR
BRD2	bromodomain containing 2	1	1	0	0	1	0	1	0	hsa-miR-143	-0.36	0.3	2005, 2007	Sites in UTR
CHST10	carbohydrate sulfotransferase 10	1	1	0	0	0	0	0	0	hsa-miR-143	-0.36	0.21		Sites in UTR
ITGA6	integrin, alpha 6	1	1	0	0	0	0	0	0	hsa-miR-143	-0.36	0.67	2005, 2007	Sites in UTR
CCDC58	coiled-coil domain containing 58	1	1	0	0	0	0	0	0	hsa-miR-143	-0.36	0.16		Sites in UTR
PTPN11	protein tyrosine phosphatase, non-receptor type 11 (Noonan syndrome 1)	1	0	1	0	1	0	1	0	hsa-miR-143	-0.35	0.42		Sites in UTR
FAM111A	family with sequence similarity 111, member A	1	1	0	0	0	0	0	0	hsa-miR-143	-0.34	< 0.1		Sites in UTR
KIAA1012	KIAA1012	1	1	0	0	0	0	0	0	hsa-miR-143	-0.34	0.79	2005, 2007	Sites in UTR
PCMT1	protein-L-isoaspartate (D-aspartate) O-methyltransferase	1	1	0	0	0	0	0	0	hsa-miR-143	-0.33	0.11		Sites in UTR
AMOTL1	angiomotin like 1	1	1	0	0	2	0	1	1	hsa-miR-143	-0.33	0.29		Sites in UTR
HTR2C	5-hydroxytryptamine (serotonin) receptor 2C	1	1	0	0	0	0	0	0	hsa-miR-143	-0.33	0.1	2005, 2007	Sites in UTR
CRLF3	cytokine receptor-like factor 3	1	0	1	0	0	0	0	0	hsa-miR-143	-0.33	0.36		Sites in UTR
MAPK7	mitogen-activated protein kinase 7	1	1	0	0	0	0	0	0	hsa-miR-143	-0.33	0.74	2005, 2007	Sites in UTR
GNS	glucosamine (N-acetyl)-6-sulfatase (Sanfilippo disease IIID)	1	1	0	0	0	0	0	0	hsa-miR-143	-0.32	0.69	2005, 2007	Sites in UTR
ADD3	adducin 3 (gamma)	1	0	1	0	0	0	0	0	hsa-miR-143	-0.32	0.11	2005, 2007	Sites in UTR
ATP10B	ATPase, class V, type 10B	1	1	0	0	0	0	0	0	hsa-miR-143	-0.31	0.11		Sites in UTR
RMND5A	required for meiotic nuclear division 5 homolog A (S. cerevisiae)	1	1	0	0	0	0	0	0	hsa-miR-143	-0.31	0.12	2007	Sites in UTR
STXBP1	syntaxin binding protein 1	1	0	1	0	0	0	0	0	hsa-miR-143	-0.31	0.3		Sites in UTR
KLF5	Kruppel-like factor 5 (intestinal)	1	1	0	0	0	0	0	0	hsa-miR-143	-0.31	0.23		Sites in UTR
BBS9	Bardet-Biedl syndrome 9	1	0	0	1	1	0	0	1	hsa-miR-143	-0.31	0.29		Sites in UTR
RICTOR	rapamycin-insensitive companion of mTOR	1	1	0	0	1	0	0	1	hsa-miR-143	-0.31	0.2		Sites in UTR
ARID3B	AT rich interactive domain 3B (BRIGHT-like)	1	1	0	0	0	0	0	0	hsa-miR-143	-0.3	0.58		Sites in UTR
KIAA2022	KIAA2022	1	1	0	0	2	0	1	1	hsa-miR-143	-0.3	0.21	2007	Sites in UTR
GCNT1	glucosaminyl (N-acetyl) transferase 1, core 2 (beta-1,6-N-acetylglucosaminyltransferase)	1	1	0	0	1	0	0	1	hsa-miR-143	-0.3	0.29		Sites in UTR
MLLT3	myeloid/lymphoid or mixed-lineage leukemia (trithorax homolog, Drosophila); translocated to, 3	1	0	1	0	0	0	0	0	hsa-miR-143	-0.3	0.11	2005, 2007	Sites in UTR
ERBB3	v-erb-b2 erythroblastic leukemia viral oncogene homolog 3 (avian)	1	1	0	0	0	0	0	0	hsa-miR-143	-0.29	0.26	2007	Sites in UTR
SCAMP4	secretory carrier membrane protein 4	1	1	0	0	0	0	0	0	hsa-miR-143	-0.29	0.11	2005, 2007	Sites in UTR
CREBZF	CREB/ATF bZIP transcription factor	2	0	1	1	0	0	0	0	hsa-miR-143	-0.29	0.46	2007	Sites in UTR
FAM71F1	family with sequence similarity 71, member F1	1	1	0	0	0	0	0	0	hsa-miR-143	-0.29	< 0.1		Sites in UTR
ZNF148	zinc finger protein 148	1	0	1	0	1	0	0	1	hsa-miR-143	-0.29	0.47	2007	Sites in UTR
LARP4	La ribonucleoprotein domain family, member 4	1	0	1	0	0	0	0	0	hsa-miR-143	-0.29	0.36	2007	Sites in UTR
DCAKD	dephospho-CoA kinase domain containing	1	0	1	0	0	0	0	0	hsa-miR-143	-0.29	0.11		Sites in UTR
GABARAPL1	GABA(A) receptor-associated protein like 1	1	0	1	0	0	0	0	0	hsa-miR-143	-0.29	0.11	2005, 2007	Sites in UTR
AGPAT1	1-acylglycerol-3-phosphate O-acyltransferase 1 (lysophosphatidic acid acyltransferase, alpha)	1	0	1	0	3	0	0	3	hsa-miR-143	-0.29	0.18	2005, 2007	Sites in UTR
MAF	v-maf musculoaponeurotic fibrosarcoma oncogene homolog (avian)	1	1	0	0	0	0	0	0	hsa-miR-143	-0.29	0.78	2007	Sites in UTR
FGF1	fibroblast growth factor 1 (acidic)	1	0	1	0	0	0	0	0	hsa-miR-143	-0.29	0.36	2005, 2007	Sites in UTR
FAM60A	family with sequence similarity 60, member A	1	0	1	0	0	0	0	0	hsa-miR-143	-0.28	0.36		Sites in UTR
SERPINE1	serpin peptidase inhibitor, clade E (nexin, plasminogen activator inhibitor type 1), member 1	1	1	0	0	0	0	0	0	hsa-miR-143	-0.28	< 0.1		Sites in UTR
RAB11FIP1	RAB11 family interacting protein 1 (class I)	1	1	0	0	0	0	0	0	hsa-miR-143	-0.28	0.11		Sites in UTR
PRKCE	protein kinase C, epsilon	1	1	0	0	0	0	0	0	hsa-miR-143	-0.27	0.78	2005, 2007	Sites in UTR
TMEM121	transmembrane protein 121	1	1	0	0	0	0	0	0	hsa-miR-143	-0.27	0.57	2007	Sites in UTR
M6PR	mannose-6-phosphate receptor (cation dependent)	1	1	0	0	0	0	0	0	hsa-miR-143	-0.27	0.14		Sites in UTR
EFS	embryonal Fyn-associated substrate	1	1	0	0	0	0	0	0	hsa-miR-143	-0.27	0.28		Sites in UTR
MKL2	MKL/myocardin-like 2	2	0	0	2	0	0	0	0	hsa-miR-143	-0.26	0.46		Sites in UTR
ABCC4	ATP-binding cassette, sub-family C (CFTR/MRP), member 4	1	0	1	0	0	0	0	0	hsa-miR-143	-0.26	0.11		Sites in UTR
ZDHHC2	zinc finger, DHHC-type containing 2	1	0	1	0	0	0	0	0	hsa-miR-143	-0.26	0.11		Sites in UTR
CREB5	cAMP responsive element binding protein 5	1	0	1	0	2	0	1	1	hsa-miR-143	-0.26	0.29	2005, 2007	Sites in UTR
COL1A1	collagen, type I, alpha 1	1	0	1	0	0	0	0	0	hsa-miR-143	-0.26	0.36		Sites in UTR
PSD3	pleckstrin and Sec7 domain containing 3	1	0	1	0	1	0	1	0	hsa-miR-143	-0.26	0.21	2005, 2007	Sites in UTR
SPRY3	sprouty homolog 3 (Drosophila)	1	0	1	0	1	1	0	0	hsa-miR-143	-0.26	0.12		Sites in UTR
SCN2B	sodium channel, voltage-gated, type II, beta	1	0	0	1	1	0	0	1	hsa-miR-143	-0.25	0.26		Sites in UTR
TSHR	thyroid stimulating hormone receptor	1	0	1	0	0	0	0	0	hsa-miR-143	-0.25	0.11		Sites in UTR
SIDT1	SID1 transmembrane family, member 1	1	1	0	0	0	0	0	0	hsa-miR-143	-0.25	< 0.1	2005, 2007	Sites in UTR
NUAK2	NUAK family, SNF1-like kinase, 2	1	1	0	0	0	0	0	0	hsa-miR-143	-0.25	0.76	2007	Sites in UTR
PC	pyruvate carboxylase	1	0	1	0	0	0	0	0	hsa-miR-143	-0.25	0.11	2005, 2007	Sites in UTR
MAPK1	mitogen-activated protein kinase 1	1	0	0	1	2	0	0	2	hsa-miR-143	-0.25	0.36		Sites in UTR
KIAA1632	KIAA1632	1	1	0	0	0	0	0	0	hsa-miR-143	-0.25	0.17		Sites in UTR
STRN3	striatin, calmodulin binding protein 3	1	0	1	0	0	0	0	0	hsa-miR-143	-0.25	0.11		Sites in UTR
DOCK2	dedicator of cytokinesis 2	1	0	1	0	0	0	0	0	hsa-miR-143	-0.25	0.11		Sites in UTR
DAPK1	death-associated protein kinase 1	1	1	0	0	0	0	0	0	hsa-miR-143	-0.24	0.11		Sites in UTR
COL5A1	collagen, type V, alpha 1	1	0	1	0	1	0	0	1	hsa-miR-143	-0.24	0.15		Sites in UTR
ENSA	endosulfine alpha	1	0	1	0	0	0	0	0	hsa-miR-143	-0.24	0.11	2005, 2007	Sites in UTR
ARL15	ADP-ribosylation factor-like 15	1	0	1	0	0	0	0	0	hsa-miR-143	-0.24	0.11	2007	Sites in UTR
RBM16	RNA binding motif protein 16	1	0	1	0	0	0	0	0	hsa-miR-143	-0.24	0.11	2007	Sites in UTR
KLC2	kinesin light chain 2	1	1	0	0	0	0	0	0	hsa-miR-143	-0.24	0.22	2005, 2007	Sites in UTR
IL1RAP	interleukin 1 receptor accessory protein	1	1	0	0	0	0	0	0	hsa-miR-143	-0.24	0.18		Sites in UTR
AKAP13	A kinase (PRKA) anchor protein 13	1	1	0	0	2	0	1	1	hsa-miR-143	-0.23	0.61	2005, 2007	Sites in UTR
MEGF9	multiple EGF-like-domains 9	1	0	1	0	1	0	1	0	hsa-miR-143	-0.23	0.21		Sites in UTR
TAOK2	TAO kinase 2	1	1	0	0	0	0	0	0	hsa-miR-143	-0.23	0.13	2005, 2007	Sites in UTR
CSNK1G3	casein kinase 1, gamma 3	1	0	1	0	0	0	0	0	hsa-miR-143	-0.23	0.11	2005, 2007	Sites in UTR
TCF20	transcription factor 20 (AR1)	1	1	0	0	0	0	0	0	hsa-miR-143	-0.23	0.11		Sites in UTR
ZNF618	zinc finger protein 618	1	0	1	0	3	0	3	0	hsa-miR-143	-0.23	0.55	2007	Sites in UTR
REEP3	receptor accessory protein 3	1	0	1	0	0	0	0	0	hsa-miR-143	-0.23	0.11	2007	Sites in UTR
PDIA6	protein disulfide isomerase family A, member 6	1	0	0	1	0	0	0	0	hsa-miR-143	-0.23	0.26		Sites in UTR
KCNH8	potassium voltage-gated channel, subfamily H (eag-related), member 8	1	0	1	0	1	0	0	1	hsa-miR-143	-0.23	0.39	2005, 2007	Sites in UTR
ZHX3	zinc fingers and homeoboxes 3	1	0	1	0	1	0	1	0	hsa-miR-143	-0.23	0.21		Sites in UTR
PRPF19	PRP19/PSO4 pre-mRNA processing factor 19 homolog (S. cerevisiae)	1	1	0	0	0	0	0	0	hsa-miR-143	-0.23	0.23	2007	Sites in UTR
CBL	Cas-Br-M (murine) ecotropic retroviral transforming sequence	1	1	0	0	1	1	0	0	hsa-miR-143	-0.22	0.18		Sites in UTR
SVIL	supervillin	1	0	0	1	0	0	0	0	hsa-miR-143	-0.22	0.26		Sites in UTR
FLJ20309	hypothetical protein FLJ20309	1	1	0	0	2	0	0	2	hsa-miR-143	-0.22	0.2		Sites in UTR
PLAU	plasminogen activator, urokinase	1	0	1	0	0	0	0	0	hsa-miR-143	-0.22	0.11		Sites in UTR
ASH1L	ash1 (absent, small, or homeotic)-like (Drosophila)	1	0	0	1	0	0	0	0	hsa-miR-143	-0.22	0.26	2007	Sites in UTR
SLC22A3	solute carrier family 22 (extraneuronal monoamine transporter), member 3	1	1	0	0	0	0	0	0	hsa-miR-143	-0.22	0.11		Sites in UTR
TM2D2	TM2 domain containing 2	1	0	1	0	0	0	0	0	hsa-miR-143	-0.22	0.11		Sites in UTR
CACNA1C	calcium channel, voltage-dependent, L type, alpha 1C subunit	1	0	1	0	2	0	1	1	hsa-miR-143	-0.21	0.46		Sites in UTR
SLC35A4	solute carrier family 35, member A4	1	1	0	0	0	0	0	0	hsa-miR-143	-0.21	0.4	2005, 2007	Sites in UTR
SMNDC1	survival motor neuron domain containing 1	1	0	1	0	0	0	0	0	hsa-miR-143	-0.21	0.11	2005, 2007	Sites in UTR
FXYD3	FXYD domain containing ion transport regulator 3	1	1	0	0	0	0	0	0	hsa-miR-143	-0.2	0.25		Sites in UTR
FAM117A	family with sequence similarity 117, member A	1	0	1	0	0	0	0	0	hsa-miR-143	-0.2	0.11	2007	Sites in UTR
UPF1	UPF1 regulator of nonsense transcripts homolog (yeast)	1	1	0	0	0	0	0	0	hsa-miR-143	-0.2	0.69		Sites in UTR
TMEM132B	transmembrane protein 132B	1	0	1	0	0	0	0	0	hsa-miR-143	-0.2	0.11		Sites in UTR
LBH	limb bud and heart development homolog (mouse)	1	0	1	0	0	0	0	0	hsa-miR-143	-0.19	0.36		Sites in UTR
KIAA1166	KIAA1166	1	1	0	0	0	0	0	0	hsa-miR-143	-0.19	0.11		Sites in UTR
LIFR	leukemia inhibitory factor receptor alpha	1	0	0	1	1	0	0	1	hsa-miR-143	-0.19	0.34	2005, 2007	Sites in UTR
KCMF1	potassium channel modulatory factor 1	1	0	0	1	1	1	0	0	hsa-miR-143	-0.19	0.27		Sites in UTR
BCORL1	BCL6 co-repressor-like 1	1	0	1	0	0	0	0	0	hsa-miR-143	-0.19	0.11	2005, 2007	Sites in UTR
USP46	ubiquitin specific peptidase 46	1	1	0	0	0	0	0	0	hsa-miR-143	-0.19	0.56		Sites in UTR
GRHL2	grainyhead-like 2 (Drosophila)	1	1	0	0	1	0	0	1	hsa-miR-143	-0.19	0.49	2007	Sites in UTR
TRPS1	trichorhinophalangeal syndrome I	1	0	0	1	2	0	0	2	hsa-miR-143	-0.19	0.41	2005, 2007	Sites in UTR
SLCO2A1	solute carrier organic anion transporter family, member 2A1	1	1	0	0	1	0	0	1	hsa-miR-143	-0.19	0.16		Sites in UTR
RAB7A	RAB7A, member RAS oncogene family	1	0	1	0	0	0	0	0	hsa-miR-143	-0.18	0.11	2007	Sites in UTR
PPM1E	protein phosphatase 1E (PP2C domain containing)	1	1	0	0	0	0	0	0	hsa-miR-143	-0.18	0.7	2005, 2007	Sites in UTR
MYBL2	v-myb myeloblastosis viral oncogene homolog (avian)-like 2	1	1	0	0	0	0	0	0	hsa-miR-143	-0.18	0.41		Sites in UTR
BCL2	B-cell CLL/lymphoma 2	1	0	0	1	1	0	0	1	hsa-miR-143	-0.18	0.29	2005, 2007	Sites in UTR
FNDC3B	fibronectin type III domain containing 3B	1	0	1	0	0	0	0	0	hsa-miR-143	-0.18	0.11	2005, 2007	Sites in UTR
SVEP1	sushi, von Willebrand factor type A, EGF and pentraxin domain containing 1	1	0	1	0	0	0	0	0	hsa-miR-143	-0.18	0.34	2007	Sites in UTR
ABHD2	abhydrolase domain containing 2	1	0	1	0	1	0	1	0	hsa-miR-143	-0.18	0.21	2007	Sites in UTR
NFIC	nuclear factor I/C (CCAAT-binding transcription factor)	1	0	1	0	0	0	0	0	hsa-miR-143	-0.18	0.11		Sites in UTR
UNC5A	unc-5 homolog A (C. elegans)	1	1	0	0	1	0	0	1	hsa-miR-143	-0.18	0.25	2007	Sites in UTR
LIMK2	LIM domain kinase 2	1	0	1	0	0	0	0	0	hsa-miR-143	-0.18	0.11		Sites in UTR
TANC2	tetratricopeptide repeat, ankyrin repeat and coiled-coil containing 2	1	1	0	0	0	0	0	0	hsa-miR-143	-0.18	0.26		Sites in UTR
MARCKS	myristoylated alanine-rich protein kinase C substrate	1	0	0	1	0	0	0	0	hsa-miR-143	-0.18	0.26	2005, 2007	Sites in UTR
MSL-1	male-specific lethal-1 homolog	1	1	0	0	0	0	0	0	hsa-miR-143	-0.18	0.19		Sites in UTR
TLK2	tousled-like kinase 2	1	1	0	0	0	0	0	0	hsa-miR-143	-0.18	0.11		Sites in UTR
SLC38A2	solute carrier family 38, member 2	1	1	0	0	0	0	0	0	hsa-miR-143	-0.17	0.28	2005, 2007	Sites in UTR
FGD6	FYVE, RhoGEF and PH domain containing 6	1	0	1	0	2	0	0	2	hsa-miR-143	-0.17	0.15		Sites in UTR
AP3M1	adaptor-related protein complex 3, mu 1 subunit	1	0	0	1	0	0	0	0	hsa-miR-143	-0.17	0.26		Sites in UTR
ROD1	ROD1 regulator of differentiation 1 (S. pombe)	1	1	0	0	0	0	0	0	hsa-miR-143	-0.17	< 0.1	2007	Sites in UTR
WSCD1	WSC domain containing 1	1	0	1	0	1	0	1	0	hsa-miR-143	-0.17	0.21		Sites in UTR
ST8SIA4	ST8 alpha-N-acetyl-neuraminide alpha-2,8-sialyltransferase 4	1	1	0	0	1	0	0	1	hsa-miR-143	-0.17	0.77	2005, 2007	Sites in UTR
SLC39A10	solute carrier family 39 (zinc transporter), member 10	1	1	0	0	0	0	0	0	hsa-miR-143	-0.17	0.19		Sites in UTR
MBOAT2	membrane bound O-acyltransferase domain containing 2	1	0	0	1	0	0	0	0	hsa-miR-143	-0.17	0.26	2007	Sites in UTR
CALM1	calmodulin 1 (phosphorylase kinase, delta)	1	0	1	0	0	0	0	0	hsa-miR-143	-0.17	0.11	2007	Sites in UTR
FLJ10357	hypothetical protein FLJ10357	1	0	1	0	0	0	0	0	hsa-miR-143	-0.16	0.11		Sites in UTR
TRAM2	translocation associated membrane protein 2	1	0	1	0	0	0	0	0	hsa-miR-143	-0.16	0.11		Sites in UTR
XPO5	exportin 5	1	0	1	0	0	0	0	0	hsa-miR-143	-0.16	0.36		Sites in UTR
LARP1	La ribonucleoprotein domain family, member 1	1	1	0	0	1	0	0	1	hsa-miR-143	-0.15	0.66	2007	Sites in UTR
PLEKHO2	pleckstrin homology domain containing, family O member 2	1	0	1	0	0	0	0	0	hsa-miR-143	-0.15	0.11		Sites in UTR
LIMK1	LIM domain kinase 1	1	1	0	0	0	0	0	0	hsa-miR-143	-0.15	0.56	2005, 2007	Sites in UTR
MYST2	MYST histone acetyltransferase 2	1	0	1	0	0	0	0	0	hsa-miR-143	-0.15	0.11		Sites in UTR
TOB2	transducer of ERBB2, 2	1	0	1	0	0	0	0	0	hsa-miR-143	-0.15	0.11		Sites in UTR
CACHD1	cache domain containing 1	1	0	0	1	0	0	0	0	hsa-miR-143	-0.14	0.26	2007	Sites in UTR
TNP1	transition protein 1 (during histone to protamine replacement)	1	0	0	1	0	0	0	0	hsa-miR-143	-0.14	0.26	2005, 2007	Sites in UTR
FBXO46	F-box protein 46	1	0	0	1	0	0	0	0	hsa-miR-143	-0.14	0.26	2007	Sites in UTR
ESRRG	estrogen-related receptor gamma	1	0	1	0	0	0	0	0	hsa-miR-143	-0.14	0.11	2005, 2007	Sites in UTR
SLU7	SLU7 splicing factor homolog (S. cerevisiae)	1	0	0	1	0	0	0	0	hsa-miR-143	-0.14	0.26		Sites in UTR
AMMECR1	Alport syndrome, mental retardation, midface hypoplasia and elliptocytosis chromosomal region, gene 1	1	1	0	0	0	0	0	0	hsa-miR-143	-0.14	0.12		Sites in UTR
RGAG1	retrotransposon gag domain containing 1	1	0	0	1	0	0	0	0	hsa-miR-143	-0.13	0.26	2007	Sites in UTR
NOVA1	neuro-oncological ventral antigen 1	1	0	0	1	0	0	0	0	hsa-miR-143	-0.13	0.26	2005, 2007	Sites in UTR
RNF165	ring finger protein 165	1	0	1	0	1	0	0	1	hsa-miR-143	-0.13	0.5	2007	Sites in UTR
PDGFRA	platelet-derived growth factor receptor, alpha polypeptide	1	0	0	1	0	0	0	0	hsa-miR-143	-0.13	0.26	2005, 2007	Sites in UTR
PGK1	phosphoglycerate kinase 1	1	0	0	1	0	0	0	0	hsa-miR-143	-0.13	0.26	2007	Sites in UTR
TMEM41B	transmembrane protein 41B	1	0	0	1	0	0	0	0	hsa-miR-143	-0.12	0.26	2007	Sites in UTR
SMAD3	SMAD family member 3	1	1	0	0	1	0	0	1	hsa-miR-143	-0.12	0.28		Sites in UTR
DDX6	DEAD (Asp-Glu-Ala-Asp) box polypeptide 6	1	0	0	1	0	0	0	0	hsa-miR-143	-0.12	0.26		Sites in UTR
ZNF275	zinc finger protein 275	1	0	1	0	1	0	0	1	hsa-miR-143	-0.12	0.38	2007	Sites in UTR
PPP2R3A	protein phosphatase 2 (formerly 2A), regulatory subunit B', alpha	1	0	0	1	0	0	0	0	hsa-miR-143	-0.12	0.26	2005, 2007	Sites in UTR
CTNND1	catenin (cadherin-associated protein), delta 1	1	0	1	0	1	0	1	0	hsa-miR-143	-0.12	0.21		Sites in UTR
COL5A2	collagen, type V, alpha 2	1	0	1	0	0	0	0	0	hsa-miR-143	-0.11	0.36	2005, 2007	Sites in UTR
CPEB2	cytoplasmic polyadenylation element binding protein 2	1	0	0	1	0	0	0	0	hsa-miR-143	-0.11	0.26	2005, 2007	Sites in UTR
STMN3	stathmin-like 3	1	0	0	1	0	0	0	0	hsa-miR-143	-0.11	0.26		Sites in UTR
PTGS2	prostaglandin-endoperoxide synthase 2 (prostaglandin G/H synthase and cyclooxygenase)	1	0	0	1	0	0	0	0	hsa-miR-143	-0.11	0.26	2005, 2007	Sites in UTR
RALGPS1	Ral GEF with PH domain and SH3 binding motif 1	1	1	0	0	0	0	0	0	hsa-miR-143	-0.11	0.11		Sites in UTR
TMEM185A	transmembrane protein 185A	1	0	0	1	0	0	0	0	hsa-miR-143	-0.1	0.26		Sites in UTR
PLAGL2	pleiomorphic adenoma gene-like 2	1	1	0	0	0	0	0	0	hsa-miR-143	-0.1	0.22		Sites in UTR
DTNB	dystrobrevin, beta	1	0	1	0	0	0	0	0	hsa-miR-143	-0.1	0.11	2005, 2007	Sites in UTR
SLC25A25	solute carrier family 25 (mitochondrial carrier; phosphate carrier), member 25	1	0	0	1	0	0	0	0	hsa-miR-143	-0.1	0.26		Sites in UTR
HDAC7	histone deacetylase 7	1	0	1	0	0	0	0	0	hsa-miR-143	-0.1	0.11		Sites in UTR
CNNM1	cyclin M1	1	0	0	1	0	0	0	0	hsa-miR-143	-0.09	0.26		Sites in UTR
LASP1	LIM and SH3 protein 1	1	0	1	0	0	0	0	0	hsa-miR-143	-0.09	0.12	2005, 2007	Sites in UTR
KCNC1	potassium voltage-gated channel, Shaw-related subfamily, member 1	1	1	0	0	0	0	0	0	hsa-miR-143	-0.08	0.63		Sites in UTR
LPAR2	lysophosphatidic acid receptor 2	1	0	0	1	1	0	1	0	hsa-miR-143	-0.07	0.34	2005, 2007	Sites in UTR
SMARCD2	SWI/SNF related, matrix associated, actin dependent regulator of chromatin, subfamily d, member 2	1	0	1	0	0	0	0	0	hsa-miR-143	-0.07	0.11	2005, 2007	Sites in UTR
IGF1R	insulin-like growth factor 1 receptor	1	0	0	1	0	0	0	0	hsa-miR-143	-0.07	0.26	2007	Sites in UTR
NRSN2	neurensin 2	1	0	1	0	0	0	0	0	hsa-miR-143	-0.06	0.11		Sites in UTR
FNDC5	fibronectin type III domain containing 5	1	0	0	1	0	0	0	0	hsa-miR-143	-0.06	0.26		Sites in UTR
SH3PXD2A	SH3 and PX domains 2A	2	1	0	1	1	0	1	0	hsa-miR-143	-0.05	0.8	2007	Sites in UTR
LOC387856	similar to expressed sequence AI836003	1	0	1	0	0	0	0	0	hsa-miR-143	-0.05	0.33		Sites in UTR
MLL2	myeloid/lymphoid or mixed-lineage leukemia 2	1	0	0	1	0	0	0	0	hsa-miR-143	-0.04	0.26	2007	Sites in UTR
YIF1B	Yip1 interacting factor homolog B (S. cerevisiae)	1	0	1	0	0	0	0	0	hsa-miR-143	-0.04	0.11		Sites in UTR
BBC3	BCL2 binding component 3	1	0	0	1	0	0	0	0	hsa-miR-143	-0.01	0.26		Sites in UTR
EPB41	erythrocyte membrane protein band 4.1 (elliptocytosis 1, RH-linked)	1	0	0	1	0	0	0	0	hsa-miR-143	0	0.26		Sites in UTR
RARG	retinoic acid receptor, gamma	1	0	0	1	0	0	0	0	hsa-miR-143	0.01	0.26		Sites in UTR
KLF13	Kruppel-like factor 13	1	0	1	0	0	0	0	0	hsa-miR-143	0.02	0.11		Sites in UTR
TMEM127	transmembrane protein 127	1	0	1	0	0	0	0	0	hsa-miR-143	0.02	0.11		Sites in UTR
FLJ20160	FLJ20160 protein	1	1	0	0	0	0	0	0	hsa-miR-143	N/A	0.11		Sites in UTR

## Sheet: miR-204
Target gene	Gene name	total	8mer	7mer-m8	7mer-1A	total	8mer	7mer-m8	7mer-1A	Repre- sentative miRNA	Total context score	Aggregate PCT	Previous TargetScan publication(s)	Links to sites in UTRs
ZEB2	zinc finger E-box binding homeobox 2	6	4	1	1	0	0	0	0	hsa-miR-429	-2.13	> 0.99	2007	Sites in UTR
MCFD2	multiple coagulation factor deficiency 2	1	0	1	0	2	1	1	0	hsa-miR-429	-0.96	0.68		Sites in UTR
TRIM33	tripartite motif-containing 33	1	1	0	0	3	0	3	0	hsa-miR-429	-0.94	0.84	2007	Sites in UTR
C16orf72	chromosome 16 open reading frame 72	2	1	1	0	2	1	0	1	hsa-miR-429	-0.9	0.85	2007	Sites in UTR
LRP1B	low density lipoprotein-related protein 1B (deleted in tumors)	1	1	0	0	1	0	1	0	hsa-miR-429	-0.88	0.36	2005, 2007	Sites in UTR
FAM8A1	family with sequence similarity 8, member A1	1	0	1	0	4	0	1	3	hsa-miR-429	-0.86	0.47	2005, 2007	Sites in UTR
NR5A2	nuclear receptor subfamily 5, group A, member 2	2	1	1	0	1	0	0	1	hsa-miR-429	-0.85	0.83	2005, 2007	Sites in UTR
FAT3	FAT tumor suppressor homolog 3 (Drosophila)	2	1	1	0	2	0	2	0	hsa-miR-429	-0.83	0.92		Sites in UTR
SYNJ1	synaptojanin 1	2	2	0	0	0	0	0	0	hsa-miR-429	-0.8	0.92	2005, 2007	Sites in UTR
ZEB1	zinc finger E-box binding homeobox 1	2	1	1	0	0	0	0	0	hsa-miR-429	-0.79	0.95	2007	Sites in UTR
RAB11FIP2	RAB11 family interacting protein 2 (class I)	1	1	0	0	4	1	0	3	hsa-miR-429	-0.79	0.71	2005, 2007	Sites in UTR
LHFP	lipoma HMGIC fusion partner	1	0	1	0	1	1	0	0	hsa-miR-429	-0.78	0.74	2005, 2007	Sites in UTR
RNF2	ring finger protein 2	1	0	1	0	2	0	1	1	hsa-miR-429	-0.78	0.58		Sites in UTR
MKLN1	muskelin 1, intracellular mediator containing kelch motifs	1	1	0	0	5	1	2	2	hsa-miR-429	-0.78	< 0.1		Sites in UTR
MARCKS	myristoylated alanine-rich protein kinase C substrate	1	1	0	0	1	0	1	0	hsa-miR-429	-0.77	0.91	2005, 2007	Sites in UTR
ZFPM2	zinc finger protein, multitype 2	2	0	2	0	1	0	0	1	hsa-miR-429	-0.77	0.8	2005, 2007	Sites in UTR
TFAP2A	transcription factor AP-2 alpha (activating enhancer binding protein 2 alpha)	2	0	2	0	1	0	0	1	hsa-miR-429	-0.76	0.84	2007	Sites in UTR
CRKL	v-crk sarcoma virus CT10 oncogene homolog (avian)-like	1	1	0	0	1	0	1	0	hsa-miR-429	-0.73	0.93	2005, 2007	Sites in UTR
GTF2E1	general transcription factor IIE, polypeptide 1, alpha 56kDa	1	1	0	0	1	0	1	0	hsa-miR-429	-0.72	0.69	2005, 2007	Sites in UTR
KIAA1462	KIAA1462	2	1	0	1	1	0	0	1	hsa-miR-429	-0.71	0.93		Sites in UTR
WAPAL	wings apart-like homolog (Drosophila)	2	0	2	0	1	0	0	1	hsa-miR-429	-0.69	0.81	2007	Sites in UTR
PALM2	paralemmin 2	2	1	1	0	0	0	0	0	hsa-miR-429	-0.68	0.98	2007	Sites in UTR
PMAIP1	phorbol-12-myristate-13-acetate-induced protein 1	1	1	0	0	1	0	0	1	hsa-miR-429	-0.68	0.55		Sites in UTR
SESN1	sestrin 1	1	1	0	0	1	0	1	0	hsa-miR-429	-0.67	0.82	2005, 2007	Sites in UTR
FIGNL2	fidgetin-like 2	2	1	0	1	0	0	0	0	hsa-miR-429	-0.66	0.94	2007	Sites in UTR
PHC3	polyhomeotic homolog 3 (Drosophila)	1	1	0	0	4	0	1	3	hsa-miR-429	-0.66	0.28		Sites in UTR
CSNK1G3	casein kinase 1, gamma 3	2	1	1	0	0	0	0	0	hsa-miR-429	-0.66	0.3	2007	Sites in UTR
ZDHHC17	zinc finger, DHHC-type containing 17	1	0	1	0	2	0	1	1	hsa-miR-429	-0.65	0.59	2005, 2007	Sites in UTR
SMCR7L	Smith-Magenis syndrome chromosome region, candidate 7-like	2	0	2	0	3	0	2	1	hsa-miR-429	-0.65	0.81	2007	Sites in UTR
KIAA0256	KIAA0256 gene product	1	0	0	1	2	0	2	0	hsa-miR-429	-0.65	0.45	2007	Sites in UTR
YPEL2	yippee-like 2 (Drosophila)	1	1	0	0	1	0	1	0	hsa-miR-429	-0.65	0.91	2005, 2007	Sites in UTR
NCOA3	nuclear receptor coactivator 3	1	0	1	0	2	0	2	0	hsa-miR-429	-0.64	0.57		Sites in UTR
PPAPDC2	phosphatidic acid phosphatase type 2 domain containing 2	1	0	1	0	1	0	1	0	hsa-miR-429	-0.63	0.41		Sites in UTR
NOVA1	neuro-oncological ventral antigen 1	2	1	1	0	0	0	0	0	hsa-miR-429	-0.63	0.88	2005, 2007	Sites in UTR
TMEM170B	transmembrane protein 170B	1	0	1	0	2	0	0	2	hsa-miR-429	-0.62	0.68		Sites in UTR
C6orf167	chromosome 6 open reading frame 167	1	0	1	0	3	0	2	1	hsa-miR-429	-0.62	0.32	2007	Sites in UTR
ADAMTS3	ADAM metallopeptidase with thrombospondin type 1 motif, 3	1	1	0	0	1	0	0	1	hsa-miR-429	-0.62	0.63	2005, 2007	Sites in UTR
OCLN	occludin	1	0	1	0	1	0	1	0	hsa-miR-429	-0.61	0.34	2005, 2007	Sites in UTR
MED13	mediator complex subunit 13	2	0	1	1	1	0	1	0	hsa-miR-429	-0.61	0.63	2005, 2007	Sites in UTR
TIMP2	TIMP metallopeptidase inhibitor 2	2	1	0	1	0	0	0	0	hsa-miR-429	-0.6	0.87		Sites in UTR
FBXW7	F-box and WD repeat domain containing 7	2	1	1	0	0	0	0	0	hsa-miR-429	-0.58	0.94	2007	Sites in UTR
PCMTD1	protein-L-isoaspartate (D-aspartate) O-methyltransferase domain containing 1	1	0	1	0	1	0	0	1	hsa-miR-429	-0.58	0.66	2007	Sites in UTR
GJC1	gap junction protein, gamma 1, 45kDa	2	1	1	0	1	0	0	1	hsa-miR-429	-0.57	0.96		Sites in UTR
LAMC1	laminin, gamma 1 (formerly LAMB2)	2	0	2	0	0	0	0	0	hsa-miR-429	-0.57	0.89	2005, 2007	Sites in UTR
PRDM16	PR domain containing 16	2	0	2	0	0	0	0	0	hsa-miR-429	-0.56	0.94		Sites in UTR
ZFAND6	zinc finger, AN1-type domain 6	1	1	0	0	1	0	0	1	hsa-miR-429	-0.56	0.21	2007	Sites in UTR
ANGEL2	angel homolog 2 (Drosophila)	1	1	0	0	1	0	0	1	hsa-miR-429	-0.56	0.21		Sites in UTR
AAK1	AP2 associated kinase 1	1	0	1	0	4	0	3	1	hsa-miR-429	-0.56	0.35		Sites in UTR
SLC6A1	solute carrier family 6 (neurotransmitter transporter, GABA), member 1	1	1	0	0	0	0	0	0	hsa-miR-429	-0.56	0.9	2005, 2007	Sites in UTR
KIAA1012	KIAA1012	1	0	1	0	1	0	1	0	hsa-miR-429	-0.56	0.72		Sites in UTR
DNAJB5	DnaJ (Hsp40) homolog, subfamily B, member 5	1	1	0	0	0	0	0	0	hsa-miR-429	-0.55	0.86	2005, 2007	Sites in UTR
ARHGAP19	Rho GTPase activating protein 19	1	0	1	0	2	0	2	0	hsa-miR-429	-0.55	0.52		Sites in UTR
PAPD5	PAP associated domain containing 5	2	1	1	0	1	0	1	0	hsa-miR-429	-0.55	0.97	2007	Sites in UTR
SLC5A3	solute carrier family 5 (inositol transporters), member 3	1	0	0	1	4	0	4	0	hsa-miR-429	-0.55	0.25		Sites in UTR
DLGAP2	discs, large (Drosophila) homolog-associated protein 2	1	0	1	0	2	0	2	0	hsa-miR-429	-0.54	0.69		Sites in UTR
TFEC	transcription factor EC	1	0	1	0	2	0	1	1	hsa-miR-429	-0.54	0.56		Sites in UTR
PPFIA1	protein tyrosine phosphatase, receptor type, f polypeptide (PTPRF), interacting protein (liprin), alpha 1	1	1	0	0	0	0	0	0	hsa-miR-429	-0.53	0.9		Sites in UTR
KBTBD6	kelch repeat and BTB (POZ) domain containing 6	1	0	1	0	2	0	1	1	hsa-miR-429	-0.53	0.51		Sites in UTR
RELN	reelin	1	0	1	0	1	0	1	0	hsa-miR-429	-0.53	0.54		Sites in UTR
ELAVL2	ELAV (embryonic lethal, abnormal vision, Drosophila)-like 2 (Hu antigen B)	1	0	1	0	1	0	1	0	hsa-miR-429	-0.53	0.52	2005, 2007	Sites in UTR
FAM19A5	family with sequence similarity 19 (chemokine (C-C motif)-like), member A5	1	0	1	0	1	0	0	1	hsa-miR-429	-0.53	0.62		Sites in UTR
ARIH2	ariadne homolog 2 (Drosophila)	1	0	0	1	2	0	2	0	hsa-miR-429	-0.51	0.26	2005, 2007	Sites in UTR
FBXO33	F-box protein 33	1	1	0	0	0	0	0	0	hsa-miR-429	-0.51	0.88	2005, 2007	Sites in UTR
GIT2	G protein-coupled receptor kinase interactor 2	1	1	0	0	0	0	0	0	hsa-miR-429	-0.51	0.92	2005, 2007	Sites in UTR
NTF3	neurotrophin 3	2	0	2	0	0	0	0	0	hsa-miR-429	-0.51	0.61	2005, 2007	Sites in UTR
XKR8	XK, Kell blood group complex subunit-related family, member 8	1	1	0	0	0	0	0	0	hsa-miR-429	-0.5	0.89	2007	Sites in UTR
FIGN	fidgetin	1	0	1	0	1	1	0	0	hsa-miR-429	-0.5	0.6		Sites in UTR
SEMA6D	sema domain, transmembrane domain (TM), and cytoplasmic domain, (semaphorin) 6D	1	0	1	0	1	0	1	0	hsa-miR-429	-0.5	0.54	2005, 2007	Sites in UTR
PIP5K3	phosphatidylinositol-3-phosphate/phosphatidylinositol 5-kinase, type III	1	0	1	0	1	1	0	0	hsa-miR-429	-0.5	0.47	2005, 2007	Sites in UTR
ASF1A	ASF1 anti-silencing function 1 homolog A (S. cerevisiae)	1	0	1	0	1	0	1	0	hsa-miR-429	-0.5	0.82	2005, 2007	Sites in UTR
SNX30	sorting nexin family member 30	1	0	0	1	1	1	0	0	hsa-miR-429	-0.5	0.26		Sites in UTR
CBL	Cas-Br-M (murine) ecotropic retroviral transforming sequence	1	0	1	0	2	0	1	1	hsa-miR-429	-0.5	0.89		Sites in UTR
CCDC82	coiled-coil domain containing 82	1	1	0	0	0	0	0	0	hsa-miR-429	-0.5	0.77		Sites in UTR
RTF1	Rtf1, Paf1/RNA polymerase II complex component, homolog (S. cerevisiae)	1	1	0	0	1	0	0	1	hsa-miR-429	-0.5	0.91	2007	Sites in UTR
PRKACB	protein kinase, cAMP-dependent, catalytic, beta	1	0	1	0	1	0	1	0	hsa-miR-429	-0.5	0.46	2005, 2007	Sites in UTR
FUBP3	far upstream element (FUSE) binding protein 3	1	0	1	0	1	0	0	1	hsa-miR-429	-0.49	0.57	2007	Sites in UTR
PUM2	pumilio homolog 2 (Drosophila)	2	0	2	0	0	0	0	0	hsa-miR-429	-0.48	0.7	2005, 2007	Sites in UTR
RBM9	RNA binding motif protein 9	2	0	2	0	0	0	0	0	hsa-miR-429	-0.48	0.91	2007	Sites in UTR
KLF9	Kruppel-like factor 9	1	1	0	0	0	0	0	0	hsa-miR-429	-0.48	0.36	2005, 2007	Sites in UTR
C8orf79	chromosome 8 open reading frame 79	1	1	0	0	1	0	0	1	hsa-miR-429	-0.47	0.82	2005, 2007	Sites in UTR
FRS2	fibroblast growth factor receptor substrate 2	1	0	1	0	2	0	0	2	hsa-miR-429	-0.47	0.66	2007	Sites in UTR
FRMD4A	FERM domain containing 4A	1	1	0	0	0	0	0	0	hsa-miR-429	-0.47	0.67		Sites in UTR
RAB18	RAB18, member RAS oncogene family	1	0	1	0	1	1	0	0	hsa-miR-429	-0.46	0.6		Sites in UTR
KATNAL1	katanin p60 subunit A-like 1	1	0	1	0	3	0	3	0	hsa-miR-429	-0.46	0.64		Sites in UTR
ZNF217	zinc finger protein 217	1	1	0	0	0	0	0	0	hsa-miR-429	-0.46	0.9	2005, 2007	Sites in UTR
RAPGEF2	Rap guanine nucleotide exchange factor (GEF) 2	1	1	0	0	0	0	0	0	hsa-miR-429	-0.46	0.77		Sites in UTR
RP11-35N6.1	plasticity related gene 3	1	1	0	0	0	0	0	0	hsa-miR-429	-0.46	0.13	2007	Sites in UTR
MAP4K3	mitogen-activated protein kinase kinase kinase kinase 3	1	0	1	0	1	0	0	1	hsa-miR-429	-0.45	0.36	2005, 2007	Sites in UTR
UBE2B	ubiquitin-conjugating enzyme E2B (RAD6 homolog)	1	0	1	0	1	1	0	0	hsa-miR-429	-0.45	0.45	2005, 2007	Sites in UTR
ICA1L	islet cell autoantigen 1,69kDa-like	1	0	1	0	3	0	1	2	hsa-miR-429	-0.44	0.29		Sites in UTR
FRMD4B	FERM domain containing 4B	1	0	1	0	1	0	0	1	hsa-miR-429	-0.44	0.37		Sites in UTR
ERBB4	v-erb-a erythroblastic leukemia viral oncogene homolog 4 (avian)	1	0	1	0	2	0	0	2	hsa-miR-429	-0.44	0.41		Sites in UTR
THAP1	THAP domain containing, apoptosis associated protein 1	1	1	0	0	0	0	0	0	hsa-miR-429	-0.44	0.69	2005, 2007	Sites in UTR
SNX16	sorting nexin 16	1	1	0	0	0	0	0	0	hsa-miR-429	-0.44	0.14		Sites in UTR
TSC22D2	TSC22 domain family, member 2	1	1	0	0	0	0	0	0	hsa-miR-429	-0.43	0.85	2005, 2007	Sites in UTR
ZFYVE20	zinc finger, FYVE domain containing 20	1	1	0	0	1	0	0	1	hsa-miR-429	-0.43	0.9	2007	Sites in UTR
COL4A3	collagen, type IV, alpha 3 (Goodpasture antigen)	1	0	0	1	1	0	1	0	hsa-miR-429	-0.43	0.24	2007	Sites in UTR
NIN	ninein (GSK3B interacting protein)	1	1	0	0	1	0	0	1	hsa-miR-429	-0.43	0.65		Sites in UTR
IDS	iduronate 2-sulfatase (Hunter syndrome)	1	0	1	0	1	0	0	1	hsa-miR-429	-0.42	0.66		Sites in UTR
EDEM3	ER degradation enhancer, mannosidase alpha-like 3	1	1	0	0	0	0	0	0	hsa-miR-429	-0.42	< 0.1		Sites in UTR
KIAA2018	KIAA2018	1	1	0	0	1	0	1	0	hsa-miR-429	-0.42	0.19		Sites in UTR
PSPH	phosphoserine phosphatase	1	1	0	0	0	0	0	0	hsa-miR-429	-0.41	< 0.1		Sites in UTR
GPR107	G protein-coupled receptor 107	1	0	1	0	2	0	2	0	hsa-miR-429	-0.41	0.44		Sites in UTR
CREB5	cAMP responsive element binding protein 5	1	0	1	0	1	0	1	0	hsa-miR-429	-0.41	0.52	2007	Sites in UTR
SORT1	sortilin 1	1	1	0	0	1	0	1	0	hsa-miR-429	-0.41	0.78		Sites in UTR
PPP1CB	protein phosphatase 1, catalytic subunit, beta isoform	1	0	0	1	2	1	0	1	hsa-miR-429	-0.41	0.24		Sites in UTR
FOXF1	forkhead box F1	1	1	0	0	0	0	0	0	hsa-miR-429	-0.41	0.9		Sites in UTR
TAF12	TAF12 RNA polymerase II, TATA box binding protein (TBP)-associated factor, 20kDa	1	1	0	0	0	0	0	0	hsa-miR-429	-0.4	0.35		Sites in UTR
FAM118B	family with sequence similarity 118, member B	1	0	1	0	0	0	0	0	hsa-miR-429	-0.4	0.76	2007	Sites in UTR
PCDH19	protocadherin 19	2	0	0	2	0	0	0	0	hsa-miR-429	-0.4	0.44	2005, 2007	Sites in UTR
DDX3Y	DEAD (Asp-Glu-Ala-Asp) box polypeptide 3, Y-linked	1	0	1	0	1	0	1	0	hsa-miR-429	-0.4	0.38	2005, 2007	Sites in UTR
THEX1	three prime histone mRNA exonuclease 1	1	0	1	0	2	0	0	2	hsa-miR-429	-0.39	0.76		Sites in UTR
PDS5B	PDS5, regulator of cohesion maintenance, homolog B (S. cerevisiae)	1	0	1	0	1	0	0	1	hsa-miR-429	-0.39	0.58	2005, 2007	Sites in UTR
CXorf23	chromosome X open reading frame 23	1	0	1	0	0	0	0	0	hsa-miR-429	-0.39	0.39	2007	Sites in UTR
ETS1	v-ets erythroblastosis virus E26 oncogene homolog 1 (avian)	2	0	2	0	0	0	0	0	hsa-miR-429	-0.39	0.83	2005, 2007	Sites in UTR
ZNF711	zinc finger protein 711	1	0	1	0	1	0	0	1	hsa-miR-429	-0.39	0.47	2007	Sites in UTR
PRKAB2	protein kinase, AMP-activated, beta 2 non-catalytic subunit	1	0	0	1	1	0	1	0	hsa-miR-429	-0.39	0.24		Sites in UTR
NFYA	nuclear transcription factor Y, alpha	1	1	0	0	0	0	0	0	hsa-miR-429	-0.38	0.66	2005, 2007	Sites in UTR
CNKSR3	CNKSR family member 3	1	1	0	0	0	0	0	0	hsa-miR-429	-0.37	0.71		Sites in UTR
EIF2S1	eukaryotic translation initiation factor 2, subunit 1 alpha, 35kDa	1	0	1	0	1	0	1	0	hsa-miR-429	-0.37	0.85	2005, 2007	Sites in UTR
PTPN12	protein tyrosine phosphatase, non-receptor type 12	2	0	0	2	0	0	0	0	hsa-miR-429	-0.37	0.42	2005, 2007	Sites in UTR
HBS1L	HBS1-like (S. cerevisiae)	1	0	0	1	2	0	0	2	hsa-miR-429	-0.37	0.26	2005, 2007	Sites in UTR
MTFR1	mitochondrial fission regulator 1	1	0	1	0	1	0	0	1	hsa-miR-429	-0.36	0.29	2007	Sites in UTR
AMFR	autocrine motility factor receptor	1	1	0	0	0	0	0	0	hsa-miR-429	-0.36	0.9	2005, 2007	Sites in UTR
CCNYL1	cyclin Y-like 1	1	1	0	0	0	0	0	0	hsa-miR-429	-0.36	< 0.1	2007	Sites in UTR
SNAP25	synaptosomal-associated protein, 25kDa	1	0	1	0	1	0	1	0	hsa-miR-429	-0.36	0.64	2005, 2007	Sites in UTR
FXR2	fragile X mental retardation, autosomal homolog 2	1	0	1	0	0	0	0	0	hsa-miR-429	-0.35	0.51	2005, 2007	Sites in UTR
ARID4B	AT rich interactive domain 4B (RBP1-like)	1	0	1	0	0	0	0	0	hsa-miR-429	-0.34	0.49	2005, 2007	Sites in UTR
IHPK1	inositol hexaphosphate kinase 1	1	0	1	0	1	0	1	0	hsa-miR-429	-0.34	0.47	2005, 2007	Sites in UTR
AFF4	AF4/FMR2 family, member 4	1	0	0	1	1	0	0	1	hsa-miR-429	-0.34	0.26	2007	Sites in UTR
NOTCH1	Notch homolog 1, translocation-associated (Drosophila)	1	1	0	0	0	0	0	0	hsa-miR-429	-0.34	0.91		Sites in UTR
SMARCAD1	SWI/SNF-related, matrix-associated actin-dependent regulator of chromatin, subfamily a, containing DEAD/H box 1	1	0	1	0	0	0	0	0	hsa-miR-429	-0.34	0.79	2005, 2007	Sites in UTR
IER5	immediate early response 5	1	0	1	0	0	0	0	0	hsa-miR-429	-0.34	0.8	2005, 2007	Sites in UTR
C14orf100	chromosome 14 open reading frame 100	1	0	1	0	0	0	0	0	hsa-miR-429	-0.33	0.66		Sites in UTR
MEST	mesoderm specific transcript homolog (mouse)	1	0	1	0	0	0	0	0	hsa-miR-429	-0.33	0.35		Sites in UTR
VEGFA	vascular endothelial growth factor A	1	0	1	0	0	0	0	0	hsa-miR-429	-0.33	0.66	2007	Sites in UTR
HSPA13	heat shock protein 70kDa family, member 13	1	1	0	0	0	0	0	0	hsa-miR-429	-0.33	0.62		Sites in UTR
ABAT	4-aminobutyrate aminotransferase	1	0	1	0	1	0	0	1	hsa-miR-429	-0.32	0.77		Sites in UTR
ESRRG	estrogen-related receptor gamma	1	1	0	0	2	0	2	0	hsa-miR-429	-0.32	0.69	2005, 2007	Sites in UTR
FAM107B	family with sequence similarity 107, member B	1	0	0	1	1	0	0	1	hsa-miR-429	-0.32	0.33	2007	Sites in UTR
LRP1	low density lipoprotein-related protein 1 (alpha-2-macroglobulin receptor)	1	1	0	0	0	0	0	0	hsa-miR-429	-0.32	0.9	2005, 2007	Sites in UTR
C14orf147	chromosome 14 open reading frame 147	1	0	1	0	0	0	0	0	hsa-miR-429	-0.32	0.86	2005, 2007	Sites in UTR
NPTX1	neuronal pentraxin I	1	1	0	0	0	0	0	0	hsa-miR-429	-0.32	0.81	2005, 2007	Sites in UTR
SAPS3	SAPS domain family, member 3	1	0	1	0	1	0	0	1	hsa-miR-429	-0.32	0.33	2007	Sites in UTR
HNRNPD	heterogeneous nuclear ribonucleoprotein D (AU-rich element RNA binding protein 1, 37kDa)	2	0	2	0	0	0	0	0	hsa-miR-429	-0.32	0.92	2005, 2007	Sites in UTR
KIAA1949	KIAA1949	1	1	0	0	0	0	0	0	hsa-miR-429	-0.31	0.81		Sites in UTR
PHF21B	PHD finger protein 21B	1	1	0	0	0	0	0	0	hsa-miR-429	-0.31	0.89	2005, 2007	Sites in UTR
GLI3	GLI-Kruppel family member GLI3 (Greig cephalopolysyndactyly syndrome)	1	0	1	0	0	0	0	0	hsa-miR-429	-0.31	0.87	2005, 2007	Sites in UTR
FARP1	FERM, RhoGEF (ARHGEF) and pleckstrin domain protein 1 (chondrocyte-derived)	1	1	0	0	0	0	0	0	hsa-miR-429	-0.31	0.91		Sites in UTR
PFDN4	prefoldin subunit 4	1	0	1	0	0	0	0	0	hsa-miR-429	-0.31	0.43		Sites in UTR
MIB1	mindbomb homolog 1 (Drosophila)	1	1	0	0	1	0	0	1	hsa-miR-429	-0.3	0.41		Sites in UTR
GEM	GTP binding protein overexpressed in skeletal muscle	1	0	1	0	0	0	0	0	hsa-miR-429	-0.3	0.52	2005, 2007	Sites in UTR
SCHIP1	schwannomin interacting protein 1	1	0	1	0	0	0	0	0	hsa-miR-429	-0.3	0.44	2005, 2007	Sites in UTR
CRKRS	Cdc2-related kinase, arginine/serine-rich	1	0	1	0	1	0	1	0	hsa-miR-429	-0.3	0.4		Sites in UTR
CDKN1B	cyclin-dependent kinase inhibitor 1B (p27, Kip1)	1	0	1	0	0	0	0	0	hsa-miR-429	-0.3	0.34		Sites in UTR
HRB	HIV-1 Rev binding protein	1	0	1	0	0	0	0	0	hsa-miR-429	-0.3	0.9	2005, 2007	Sites in UTR
LEMD3	LEM domain containing 3	1	0	0	1	1	0	1	0	hsa-miR-429	-0.29	0.24	2005, 2007	Sites in UTR
PPP4R2	protein phosphatase 4, regulatory subunit 2	1	0	1	0	0	0	0	0	hsa-miR-429	-0.29	0.52	2005, 2007	Sites in UTR
CASR	calcium-sensing receptor (hypocalciuric hypercalcemia 1, severe neonatal hyperparathyroidism)	1	1	0	0	0	0	0	0	hsa-miR-429	-0.29	0.89	2005, 2007	Sites in UTR
PLCL1	phospholipase C-like 1	1	0	1	0	0	0	0	0	hsa-miR-429	-0.29	0.58	2005, 2007	Sites in UTR
SOX1	SRY (sex determining region Y)-box 1	1	0	1	0	0	0	0	0	hsa-miR-429	-0.29	0.84	2005, 2007	Sites in UTR
ZFAND5	zinc finger, AN1-type domain 5	1	0	1	0	1	0	0	1	hsa-miR-429	-0.28	0.61		Sites in UTR
PLS3	plastin 3 (T isoform)	1	0	1	0	0	0	0	0	hsa-miR-429	-0.28	0.56	2005, 2007	Sites in UTR
RFXDC2	regulatory factor X domain containing 2	1	0	1	0	1	0	0	1	hsa-miR-429	-0.28	0.49	2007	Sites in UTR
XKR6	XK, Kell blood group complex subunit-related family, member 6	1	0	1	0	0	0	0	0	hsa-miR-429	-0.28	0.31	2007	Sites in UTR
DDX26B	DEAD/H (Asp-Glu-Ala-Asp/His) box polypeptide 26B	1	0	1	0	0	0	0	0	hsa-miR-429	-0.28	0.68		Sites in UTR
SOX2	SRY (sex determining region Y)-box 2	1	0	1	0	0	0	0	0	hsa-miR-429	-0.28	0.52	2005, 2007	Sites in UTR
MAP3K5	mitogen-activated protein kinase kinase kinase 5	1	0	1	0	0	0	0	0	hsa-miR-429	-0.28	0.43		Sites in UTR
SRF	serum response factor (c-fos serum response element-binding transcription factor)	2	0	1	1	0	0	0	0	hsa-miR-429	-0.28	0.83	2005, 2007	Sites in UTR
HSPA9	heat shock 70kDa protein 9 (mortalin)	1	0	1	0	0	0	0	0	hsa-miR-429	-0.28	0.7	2007	Sites in UTR
HLF	hepatic leukemia factor	1	0	1	0	1	0	0	1	hsa-miR-429	-0.26	0.87	2005, 2007	Sites in UTR
RNMT	RNA (guanine-7-) methyltransferase	1	0	1	0	0	0	0	0	hsa-miR-429	-0.26	0.74		Sites in UTR
ORMDL3	ORM1-like 3 (S. cerevisiae)	1	0	1	0	0	0	0	0	hsa-miR-429	-0.26	0.82	2005, 2007	Sites in UTR
PPP2CA	protein phosphatase 2 (formerly 2A), catalytic subunit, alpha isoform	1	0	1	0	0	0	0	0	hsa-miR-429	-0.26	0.62	2005, 2007	Sites in UTR
ONECUT2	one cut homeobox 2	1	0	0	1	1	0	1	0	hsa-miR-429	-0.26	0.25		Sites in UTR
PVRL4	poliovirus receptor-related 4	1	1	0	0	0	0	0	0	hsa-miR-429	-0.26	0.91		Sites in UTR
NDN	necdin homolog (mouse)	1	0	1	0	0	0	0	0	hsa-miR-429	-0.26	0.55	2005, 2007	Sites in UTR
FOXF2	forkhead box F2	1	0	1	0	0	0	0	0	hsa-miR-429	-0.26	0.56		Sites in UTR
CDR2	cerebellar degeneration-related protein 2, 62kDa	1	0	1	0	0	0	0	0	hsa-miR-429	-0.26	0.78	2005, 2007	Sites in UTR
HNRNPU	heterogeneous nuclear ribonucleoprotein U (scaffold attachment factor A)	1	0	1	0	1	0	0	1	hsa-miR-429	-0.25	0.91	2005, 2007	Sites in UTR
HCCS	holocytochrome c synthase (cytochrome c heme-lyase)	1	0	1	0	0	0	0	0	hsa-miR-429	-0.25	0.5		Sites in UTR
ZDHHC18	zinc finger, DHHC-type containing 18	1	0	1	0	0	0	0	0	hsa-miR-429	-0.25	0.34		Sites in UTR
RGL1	ral guanine nucleotide dissociation stimulator-like 1	1	1	0	0	0	0	0	0	hsa-miR-429	-0.25	0.91	2005, 2007	Sites in UTR
AMBRA1	autophagy/beclin-1 regulator 1	1	1	0	0	0	0	0	0	hsa-miR-429	-0.25	0.88	2005, 2007	Sites in UTR
FREQ	frequenin homolog (Drosophila)	1	0	1	0	0	0	0	0	hsa-miR-429	-0.25	0.81	2005, 2007	Sites in UTR
UBE2D1	ubiquitin-conjugating enzyme E2D 1 (UBC4/5 homolog, yeast)	1	0	1	0	0	0	0	0	hsa-miR-429	-0.25	0.49	2005, 2007	Sites in UTR
ABCA1	ATP-binding cassette, sub-family A (ABC1), member 1	1	0	0	1	0	0	0	0	hsa-miR-429	-0.25	0.23		Sites in UTR
MEX3B	mex-3 homolog B (C. elegans)	1	0	1	0	0	0	0	0	hsa-miR-429	-0.25	0.57	2005, 2007	Sites in UTR
ADCY9	adenylate cyclase 9	1	1	0	0	0	0	0	0	hsa-miR-429	-0.24	0.52		Sites in UTR
RAB6IP1	RAB6 interacting protein 1	1	0	1	0	0	0	0	0	hsa-miR-429	-0.24	0.44	2005, 2007	Sites in UTR
2011-03-06	membrane-associated ring finger (C3HC4) 6	1	0	0	1	0	0	0	0	hsa-miR-429	-0.24	0.23	2007	Sites in UTR
PHLDB1	pleckstrin homology-like domain, family B, member 1	1	0	1	0	0	0	0	0	hsa-miR-429	-0.23	0.78	2005, 2007	Sites in UTR
LOC26010	viral DNA polymerase-transactivated protein 6	1	0	1	0	0	0	0	0	hsa-miR-429	-0.23	0.7		Sites in UTR
BASP1	brain abundant, membrane attached signal protein 1	1	0	1	0	0	0	0	0	hsa-miR-429	-0.23	0.39	2005, 2007	Sites in UTR
SCN3B	sodium channel, voltage-gated, type III, beta	1	1	0	0	0	0	0	0	hsa-miR-429	-0.23	0.64		Sites in UTR
PTCH1	patched homolog 1 (Drosophila)	1	0	1	0	0	0	0	0	hsa-miR-429	-0.23	0.82		Sites in UTR
ZNF280C	zinc finger protein 280C	1	0	1	0	0	0	0	0	hsa-miR-429	-0.22	0.54		Sites in UTR
YWHAB	tyrosine 3-monooxygenase/tryptophan 5-monooxygenase activation protein, beta polypeptide	1	0	1	0	0	0	0	0	hsa-miR-429	-0.22	0.54	2007	Sites in UTR
SEMA3F	sema domain, immunoglobulin domain (Ig), short basic domain, secreted, (semaphorin) 3F	1	0	1	0	0	0	0	0	hsa-miR-429	-0.22	0.78	2005, 2007	Sites in UTR
ULK2	unc-51-like kinase 2 (C. elegans)	1	1	0	0	0	0	0	0	hsa-miR-429	-0.22	< 0.1	2005, 2007	Sites in UTR
EGR3	early growth response 3	1	0	1	0	0	0	0	0	hsa-miR-429	-0.21	0.62	2005, 2007	Sites in UTR
UGCG	UDP-glucose ceramide glucosyltransferase	1	0	0	1	0	0	0	0	hsa-miR-429	-0.21	0.24		Sites in UTR
PTEN	phosphatase and tensin homolog (mutated in multiple advanced cancers 1)	1	0	1	0	0	0	0	0	hsa-miR-429	-0.2	0.36	2007	Sites in UTR
RAB8B	RAB8B, member RAS oncogene family	1	1	0	0	1	0	0	1	hsa-miR-429	-0.2	< 0.1	2007	Sites in UTR
MYCN	v-myc myelocytomatosis viral related oncogene, neuroblastoma derived (avian)	1	1	0	0	0	0	0	0	hsa-miR-429	-0.2	< 0.1	2005, 2007	Sites in UTR
CTNND2	catenin (cadherin-associated protein), delta 2 (neural plakophilin-related arm-repeat protein)	1	0	1	0	0	0	0	0	hsa-miR-429	-0.19	0.63	2007	Sites in UTR
GFI1	growth factor independent 1 transcription repressor	1	0	0	1	0	0	0	0	hsa-miR-429	-0.18	0.23	2005, 2007	Sites in UTR
MGC21874	transcriptional adaptor 2 (ADA2 homolog, yeast)-beta	1	0	0	1	0	0	0	0	hsa-miR-429	-0.18	0.24		Sites in UTR
CACHD1	cache domain containing 1	1	0	1	0	0	0	0	0	hsa-miR-429	-0.17	0.37		Sites in UTR
SH3GL1	SH3-domain GRB2-like 1	1	0	0	1	0	0	0	0	hsa-miR-429	-0.16	0.24		Sites in UTR
PIP4K2B	phosphatidylinositol-5-phosphate 4-kinase, type II, beta	1	0	1	0	0	0	0	0	hsa-miR-429	-0.16	0.88	2007	Sites in UTR
PHF16	PHD finger protein 16	1	0	0	1	0	0	0	0	hsa-miR-429	-0.16	0.25	2005, 2007	Sites in UTR
WDR82	WD repeat domain 82	2	1	1	0	1	0	0	1	hsa-miR-429	-0.15	0.98	2007	Sites in UTR
OSR1	odd-skipped related 1 (Drosophila)	1	0	0	1	0	0	0	0	hsa-miR-429	-0.09	0.25	2005, 2007	Sites in UTR
STX1A	syntaxin 1A (brain)	1	0	1	0	0	0	0	0	hsa-miR-429	-0.07	0.71	2007	Sites in UTR
ANKRD52	ankyrin repeat domain 52	1	0	1	0	0	0	0	0	hsa-miR-429	-0.04	0.43		Sites in UTR
WDR68	WD repeat domain 68	1	0	1	0	0	0	0	0	hsa-miR-429	-0.03	0.44	2007	Sites in UTR
PVRL1	poliovirus receptor-related 1 (herpesvirus entry mediator C)	1	1	0	0	0	0	0	0	hsa-miR-429	-0.01	0.56	2007	Sites in UTR

[truncated: 9 more sheets: miR-183, miR-205, miR-542-3p, miR-374a, ssc-miR-F3-C14, miR-342-3p, miR-15a, miR-30e, miR-574-3p]
