# Supplementary material for: A comprehensive microRNA expression profile of the backfat tissue from castrated and intact full-sib pair male pigs
Source: BMC Genomics. 2014 Jan 20;15:47. doi: 10.1186/1471-2164-15-47 (PMC3901342; doi:10.1186/1471-2164-15-47)
Supplement: Additional file 7 — The predicted target genes of 16 down-regulated microRNAs in the castrated male pigs compared to intact ones. [file 1471-2164-15-47-S7.xls]

## Sheet: miR-21
Target gene	Gene name	Conserved sites				Poorly conserved sites				Repre- sentative miRNA	Total context score	Aggregate PCT	Previous TargetScan publication(s)	Links to sites in UTRs
		total	8mer	7mer-m8	7mer-1A	total	8mer	7mer-m8	7mer-1A
YOD1	YOD1 OTU deubiquinating enzyme 1 homolog (S. cerevisiae)	3	2	0	1	1	0	1	0	hsa-miR-590-5p	-0.94	0.91	2007	Sites in UTR
GATAD2B	GATA zinc finger domain containing 2B	2	2	0	0	0	0	0	0	hsa-miR-21	-0.79	0.84	2007	Sites in UTR
GPR64	G protein-coupled receptor 64	2	2	0	0	0	0	0	0	hsa-miR-21	-0.79	0.16	2005, 2007	Sites in UTR
BMPR2	bone morphogenetic protein receptor, type II (serine/threonine kinase)	2	1	1	0	1	0	1	0	hsa-miR-590-5p	-0.76	0.53		Sites in UTR
PLAG1	pleiomorphic adenoma gene 1	3	0	2	1	1	0	1	0	hsa-miR-590-5p	-0.75	0.59	2005, 2007	Sites in UTR
RP2	retinitis pigmentosa 2 (X-linked recessive)	1	1	0	0	2	0	1	1	hsa-miR-590-5p	-0.72	< 0.1	2005, 2007	Sites in UTR
KRIT1	KRIT1, ankyrin repeat containing	1	1	0	0	1	1	0	0	hsa-miR-590-5p	-0.71	0.38	2005, 2007	Sites in UTR
SCML2	sex comb on midleg-like 2 (Drosophila)	1	1	0	0	1	0	1	0	hsa-miR-21	-0.7	0.63	2005, 2007	Sites in UTR
BRWD1	bromodomain and WD repeat domain containing 1	1*	0	0	0	1	1	0	0	hsa-miR-590-5p	-0.66	0.45		Sites in UTR
PIP5K3	phosphatidylinositol-3-phosphate/phosphatidylinositol 5-kinase, type III	1	1	0	0	1	0	0	1	hsa-miR-590-5p	-0.66	< 0.1		Sites in UTR
PHF14	PHD finger protein 14	1	0	1	0	1	0	1	0	hsa-miR-590-5p	-0.64	0.39	2005, 2007	Sites in UTR
VCL	vinculin	2	1	1	0	0	0	0	0	hsa-miR-590-5p	-0.64	0.4		Sites in UTR
PLEKHA1	pleckstrin homology domain containing, family A (phosphoinositide binding specific) member 1	1	1	0	0	1	0	1	0	hsa-miR-590-5p	-0.64	0.63	2005, 2007	Sites in UTR
FAM13A1	family with sequence similarity 13, member A1	1	1	0	0	1	0	0	1	hsa-miR-590-5p	-0.63	0.46		Sites in UTR
PDZD2	PDZ domain containing 2	1	1	0	0	1	0	1	0	hsa-miR-590-5p	-0.6	0.25	2007	Sites in UTR
SATB1	SATB homeobox 1	2	0	2	0	0	0	0	0	hsa-miR-21	-0.59	0.5	2005, 2007	Sites in UTR
TIAM1	T-cell lymphoma invasion and metastasis 1	1	0	1	0	1	0	1	0	hsa-miR-21	-0.59	0.47	2007	Sites in UTR
C17orf39	chromosome 17 open reading frame 39	1	1	0	0	1	0	0	1	hsa-miR-21	-0.56	0.64	2005, 2007	Sites in UTR
PBRM1	polybromo 1	1	1	0	0	0	0	0	0	hsa-miR-590-5p	-0.53	0.26	2005, 2007	Sites in UTR
RAB22A	RAB22A, member RAS oncogene family	1	0	1	0	2	0	2	0	hsa-miR-590-5p	-0.53	0.42		Sites in UTR
MTMR12	myotubularin related protein 12	1	0	1	0	1	0	1	0	hsa-miR-590-5p	-0.52	0.45		Sites in UTR
CPEB3	cytoplasmic polyadenylation element binding protein 3	1	1	0	0	1	0	1	0	hsa-miR-21	-0.52	< 0.1	2005, 2007	Sites in UTR
KBTBD6	kelch repeat and BTB (POZ) domain containing 6	1	1	0	0	1	0	1	0	hsa-miR-21	-0.51	0.58	2005, 2007	Sites in UTR
ACVR1C	activin A receptor, type IC	1	0	1	0	1	0	0	1	hsa-miR-590-5p	-0.51	0.31		Sites in UTR
PELI1	pellino homolog 1 (Drosophila)	1	1	0	0	0	0	0	0	hsa-miR-21	-0.5	0.57	2005, 2007	Sites in UTR
THRB	thyroid hormone receptor, beta (erythroblastic leukemia viral (v-erb-a) oncogene homolog 2, avian)	2	0	2	0	0	0	0	0	hsa-miR-21	-0.5	0.63	2007	Sites in UTR
IL12A	interleukin 12A (natural killer cell stimulatory factor 1, cytotoxic lymphocyte maturation factor 1, p35)	1	1	0	0	0	0	0	0	hsa-miR-21	-0.5	0.64	2007	Sites in UTR
SLC8A3	solute carrier family 8 (sodium-calcium exchanger), member 3	1	1	0	0	1	0	1	0	hsa-miR-21	-0.5	0.45		Sites in UTR
SKI	v-ski sarcoma viral oncogene homolog (avian)	1	1	0	0	0	0	0	0	hsa-miR-590-5p	-0.49	0.65	2005, 2007	Sites in UTR
RECK	reversion-inducing-cysteine-rich protein with kazal motifs	1	1	0	0	0	0	0	0	hsa-miR-21	-0.47	0.54	2005, 2007	Sites in UTR
PPP1R3B	protein phosphatase 1, regulatory (inhibitor) subunit 3B	2	0	2	0	0	0	0	0	hsa-miR-590-5p	-0.47	0.52		Sites in UTR
CHIC1	cysteine-rich hydrophobic domain 1	1	0	1	0	1	0	1	0	hsa-miR-590-5p	-0.47	0.29		Sites in UTR
LIFR	leukemia inhibitory factor receptor alpha	1	0	1	0	1	1	0	0	hsa-miR-21	-0.47	0.45		Sites in UTR
FAM46A	family with sequence similarity 46, member A	1	0	1	0	1	0	1	0	hsa-miR-21	-0.47	0.29	2007	Sites in UTR
YAP1	Yes-associated protein 1, 65kDa	1	1	0	0	1	0	1	0	hsa-miR-21	-0.47	0.4	2005, 2007	Sites in UTR
ITGB8	integrin, beta 8	1	0	0	1	1	0	1	0	hsa-miR-590-5p	-0.46	0.15	2007	Sites in UTR
SPRY1	sprouty homolog 1, antagonist of FGF signaling (Drosophila)	1	1	0	0	0	0	0	0	hsa-miR-590-5p	-0.46	< 0.1	2005, 2007	Sites in UTR
SLC30A10	solute carrier family 30, member 10	1	1	0	0	0	0	0	0	hsa-miR-590-5p	-0.46	0.3		Sites in UTR
MSH2	mutS homolog 2, colon cancer, nonpolyposis type 1 (E. coli)	1	1	0	0	0	0	0	0	hsa-miR-590-5p	-0.45	< 0.1		Sites in UTR
KLF3	Kruppel-like factor 3 (basic)	1	1	0	0	0	0	0	0	hsa-miR-590-5p	-0.45	0.66		Sites in UTR
LRRC57	leucine rich repeat containing 57	1	1	0	0	0	0	0	0	hsa-miR-590-5p	-0.45	0.35		Sites in UTR
UBE2D3	ubiquitin-conjugating enzyme E2D 3 (UBC4/5 homolog, yeast)	1	1	0	0	0	0	0	0	hsa-miR-21	-0.45	0.28	2005, 2007	Sites in UTR
PCSK6	proprotein convertase subtilisin/kexin type 6	1	1	0	0	0	0	0	0	hsa-miR-590-5p	-0.45	0.23	2005, 2007	Sites in UTR
TGFBI	transforming growth factor, beta-induced, 68kDa	1	1	0	0	0	0	0	0	hsa-miR-21	-0.45	0.61	2005, 2007	Sites in UTR
SOX5	SRY (sex determining region Y)-box 5	1	1	0	0	0	0	0	0	hsa-miR-21	-0.45	0.59	2005, 2007	Sites in UTR
STK38L	serine/threonine kinase 38 like	1	1	0	0	0	0	0	0	hsa-miR-590-5p	-0.45	< 0.1		Sites in UTR
FGF1	fibroblast growth factor 1 (acidic)	1	1	0	0	0	0	0	0	hsa-miR-21	-0.44	0.12		Sites in UTR
PDCD4	programmed cell death 4 (neoplastic transformation inhibitor)	1	1	0	0	0	0	0	0	hsa-miR-590-5p	-0.44	0.67	2005, 2007	Sites in UTR
JHDM1D	jumonji C domain containing histone demethylase 1 homolog D (S. cerevisiae)	1	1	0	0	0	0	0	0	hsa-miR-590-5p	-0.44	0.66		Sites in UTR
AIM1L	absent in melanoma 1-like	1	1	0	0	0	0	0	0	hsa-miR-590-5p	-0.44	0.32		Sites in UTR
GABRB2	gamma-aminobutyric acid (GABA) A receptor, beta 2	1	1	0	0	1	1	0	0	hsa-miR-21	-0.43	0.63		Sites in UTR
BEST3	bestrophin 3	1	1	0	0	0	0	0	0	hsa-miR-21	-0.43	0.34		Sites in UTR
TIMP3	TIMP metallopeptidase inhibitor 3 (Sorsby fundus dystrophy, pseudoinflammatory)	2	2	0	0	0	0	0	0	hsa-miR-21	-0.43	0.78	2005, 2007	Sites in UTR
GLIS2	GLIS family zinc finger 2	1	1	0	0	0	0	0	0	hsa-miR-590-5p	-0.43	0.65	2007	Sites in UTR
PAIP2B	poly(A) binding protein interacting protein 2B	1	0	1	0	1	1	0	0	hsa-miR-590-5p	-0.43	0.32		Sites in UTR
BCL11A	B-cell CLL/lymphoma 11A (zinc finger protein)	1	1	0	0	1	0	0	1	hsa-miR-590-5p	-0.42	0.6	2007	Sites in UTR
NFIB	nuclear factor I/B	1	1	0	0	1	0	0	1	hsa-miR-21	-0.42	0.56	2005, 2007	Sites in UTR
CCL20	chemokine (C-C motif) ligand 20	1	1	0	0	0	0	0	0	hsa-miR-590-5p	-0.42	0.3		Sites in UTR
MATN2	matrilin 2	1	1	0	0	0	0	0	0	hsa-miR-21	-0.41	0.54	2005, 2007	Sites in UTR
RMND5A	required for meiotic nuclear division 5 homolog A (S. cerevisiae)	1	1	0	0	0	0	0	0	hsa-miR-590-5p	-0.41	0.49	2007	Sites in UTR
SMAD7	SMAD family member 7	1	1	0	0	0	0	0	0	hsa-miR-590-5p	-0.41	0.66	2005, 2007	Sites in UTR
GRAMD3	GRAM domain containing 3	1	1	0	0	0	0	0	0	hsa-miR-21	-0.41	0.64		Sites in UTR
ELF2	E74-like factor 2 (ets domain transcription factor)	1	1	0	0	0	0	0	0	hsa-miR-590-5p	-0.41	0.57	2005, 2007	Sites in UTR
STAG2	stromal antigen 2	1	1	0	0	0	0	0	0	hsa-miR-590-5p	-0.4	0.56	2005, 2007	Sites in UTR
TNRC6B	trinucleotide repeat containing 6B	2	0	2	0	0	0	0	0	hsa-miR-590-5p	-0.4	0.65	2007	Sites in UTR
SRL	sarcalumenin	1	1	0	0	0	0	0	0	hsa-miR-21	-0.4	< 0.1		Sites in UTR
CD69	CD69 molecule	1	0	1	0	0	0	0	0	hsa-miR-21	-0.39	0.23		Sites in UTR
RAB11A	RAB11A, member RAS oncogene family	1	1	0	0	0	0	0	0	hsa-miR-590-5p	-0.39	< 0.1	2005, 2007	Sites in UTR
ZNF704	zinc finger protein 704	1	0	1	0	1	0	1	0	hsa-miR-590-5p	-0.39	0.28	2007	Sites in UTR
JAG1	jagged 1 (Alagille syndrome)	1	1	0	0	0	0	0	0	hsa-miR-21	-0.39	0.45	2005, 2007	Sites in UTR
RAB6A	RAB6A, member RAS oncogene family	1	0	0	1	1	0	0	1	hsa-miR-590-5p	-0.38	0.19	2005, 2007	Sites in UTR
OLR1	oxidized low density lipoprotein (lectin-like) receptor 1	1	0	0	1	1	0	0	1	hsa-miR-590-5p	-0.38	0.17		Sites in UTR
CCL1	chemokine (C-C motif) ligand 1	1	1	0	0	0	0	0	0	hsa-miR-21	-0.38	0.59	2005, 2007	Sites in UTR
LRP6	low density lipoprotein receptor-related protein 6	1	0	1	0	1	0	0	1	hsa-miR-21	-0.38	0.31		Sites in UTR
NFAT5	nuclear factor of activated T-cells 5, tonicity-responsive	1	0	1	0	1	0	0	1	hsa-miR-590-5p	-0.37	0.47		Sites in UTR
tcag7.1228	hypothetical protein FLJ25778	1	0	1	0	2	0	2	0	hsa-miR-21	-0.37	0.32		Sites in UTR
MAP3K1	mitogen-activated protein kinase kinase kinase 1	1	1	0	0	0	0	0	0	hsa-miR-21	-0.37	0.51		Sites in UTR
FASLG	Fas ligand (TNF superfamily, member 6)	1	1	0	0	0	0	0	0	hsa-miR-590-5p	-0.37	0.27	2005, 2007	Sites in UTR
PPARA	peroxisome proliferator-activated receptor alpha	1	1	0	0	1	1	0	0	hsa-miR-21	-0.36	0.31	2005, 2007	Sites in UTR
RASGRP1	RAS guanyl releasing protein 1 (calcium and DAG-regulated)	1	1	0	0	0	0	0	0	hsa-miR-590-5p	-0.36	0.61	2005, 2007	Sites in UTR
KLHDC5	kelch domain containing 5	1	0	1	0	1	0	0	1	hsa-miR-21	-0.36	0.24	2005, 2007	Sites in UTR
C10orf12	chromosome 10 open reading frame 12	1	0	1	0	0	0	0	0	hsa-miR-590-5p	-0.36	0.18		Sites in UTR
C2orf18	chromosome 2 open reading frame 18	1	1	0	0	0	0	0	0	hsa-miR-590-5p	-0.36	< 0.1		Sites in UTR
MEIS1	Meis homeobox 1	1	1	0	0	0	0	0	0	hsa-miR-21	-0.36	0.29		Sites in UTR
ARHGAP24	Rho GTPase activating protein 24	1	1	0	0	0	0	0	0	hsa-miR-590-5p	-0.36	0.67	2005, 2007	Sites in UTR
CASKIN1	CASK interacting protein 1	1	1	0	0	0	0	0	0	hsa-miR-21	-0.36	0.62	2005, 2007	Sites in UTR
JPH1	junctophilin 1	1	0	1	0	0	0	0	0	hsa-miR-590-5p	-0.35	0.2	2007	Sites in UTR
NTF3	neurotrophin 3	1	0	1	0	0	0	0	0	hsa-miR-21	-0.35	0.27	2007	Sites in UTR
BCL7A	B-cell CLL/lymphoma 7A	1	1	0	0	0	0	0	0	hsa-miR-21	-0.34	0.26		Sites in UTR
PCBP1	poly(rC) binding protein 1	1	0	1	0	0	0	0	0	hsa-miR-590-5p	-0.34	0.19	2005, 2007	Sites in UTR
MICALL1	MICAL-like 1	1	1	0	0	0	0	0	0	hsa-miR-590-5p	-0.34	< 0.1		Sites in UTR
C4orf16	chromosome 4 open reading frame 16	1	1	0	0	0	0	0	0	hsa-miR-590-5p	-0.34	0.54	2005, 2007	Sites in UTR
KLF5	Kruppel-like factor 5 (intestinal)	1	1	0	0	0	0	0	0	hsa-miR-21	-0.34	0.25		Sites in UTR
KIAA1012	KIAA1012	1	0	1	0	0	0	0	0	hsa-miR-590-5p	-0.33	0.45	2007	Sites in UTR
EIF2C4	eukaryotic translation initiation factor 2C, 4	1	1	0	0	0	0	0	0	hsa-miR-590-5p	-0.33	< 0.1		Sites in UTR
TRMT5	TRM5 tRNA methyltransferase 5 homolog (S. cerevisiae)	1	0	0	1	1	0	0	1	hsa-miR-590-5p	-0.33	0.21		Sites in UTR
SC5DL	sterol-C5-desaturase (ERG3 delta-5-desaturase homolog, S. cerevisiae)-like	1	1	0	0	0	0	0	0	hsa-miR-21	-0.33	< 0.1		Sites in UTR
LANCL1	LanC lantibiotic synthetase component C-like 1 (bacterial)	1	1	0	0	0	0	0	0	hsa-miR-590-5p	-0.33	< 0.1		Sites in UTR
EPHA4	EPH receptor A4	1	1	0	0	0	0	0	0	hsa-miR-590-5p	-0.32	< 0.1	2005, 2007	Sites in UTR
TBX2	T-box 2	1	0	1	0	0	0	0	0	hsa-miR-590-5p	-0.32	0.47		Sites in UTR
SNX29	sorting nexin 29	1	0	1	0	0	0	0	0	hsa-miR-590-5p	-0.32	0.45		Sites in UTR
PAN3	PAN3 polyA specific ribonuclease subunit homolog (S. cerevisiae)	1	0	1	0	0	0	0	0	hsa-miR-590-5p	-0.32	0.21	2007	Sites in UTR
PITX2	paired-like homeodomain 2	1	0	1	0	0	0	0	0	hsa-miR-590-5p	-0.32	0.23	2005, 2007	Sites in UTR
KLF12	Kruppel-like factor 12	1	1	0	0	1	0	0	1	hsa-miR-21	-0.32	< 0.1		Sites in UTR
TET1	tet oncogene 1	1	0	1	0	0	0	0	0	hsa-miR-21	-0.31	0.43		Sites in UTR
CHL1	cell adhesion molecule with homology to L1CAM (close homolog of L1)	1	1	0	0	0	0	0	0	hsa-miR-21	-0.31	0.11		Sites in UTR
CHD7	chromodomain helicase DNA binding protein 7	1	0	1	0	0	0	0	0	hsa-miR-590-5p	-0.31	0.36	2005, 2007	Sites in UTR
ASPN	asporin	1	0	1	0	0	0	0	0	hsa-miR-21	-0.31	0.18	2005, 2007	Sites in UTR
SPRY2	sprouty homolog 2 (Drosophila)	1	1	0	0	0	0	0	0	hsa-miR-21	-0.31	0.45	2005, 2007	Sites in UTR
FCHO2	FCH domain only 2	1	0	1	0	0	0	0	0	hsa-miR-590-5p	-0.31	0.32	2005, 2007	Sites in UTR
PCBP2	poly(rC) binding protein 2	1	0	1	0	0	0	0	0	hsa-miR-590-5p	-0.31	0.22	2005, 2007	Sites in UTR
PAG1	phosphoprotein associated with glycosphingolipid microdomains 1	1	1	0	0	1	0	1	0	hsa-miR-21	-0.31	0.48		Sites in UTR
LOC153364	similar to metallo-beta-lactamase superfamily protein	1	0	1	0	0	0	0	0	hsa-miR-590-5p	-0.31	0.36		Sites in UTR
DUSP8	dual specificity phosphatase 8	1	1	0	0	0	0	0	0	hsa-miR-21	-0.3	0.65		Sites in UTR
EHD1	EH-domain containing 1	1	1	0	0	0	0	0	0	hsa-miR-21	-0.3	0.3	2005, 2007	Sites in UTR
RBPJ	recombination signal binding protein for immunoglobulin kappa J region	1	0	1	0	0	0	0	0	hsa-miR-590-5p	-0.3	0.28	2007	Sites in UTR
PIK3R1	phosphoinositide-3-kinase, regulatory subunit 1 (alpha)	2	0	2	0	0	0	0	0	hsa-miR-21	-0.3	0.66	2007	Sites in UTR
SMARCD1	SWI/SNF related, matrix associated, actin dependent regulator of chromatin, subfamily d, member 1	1	1	0	0	0	0	0	0	hsa-miR-21	-0.3	0.29	2005, 2007	Sites in UTR
HNRNPU	heterogeneous nuclear ribonucleoprotein U (scaffold attachment factor A)	1	0	0	1	2	0	1	1	hsa-miR-590-5p	-0.3	0.44	2007	Sites in UTR
LEMD3	LEM domain containing 3	1	0	1	0	0	0	0	0	hsa-miR-21	-0.3	0.37	2005, 2007	Sites in UTR
ZNF367	zinc finger protein 367	1	1	0	0	0	0	0	0	hsa-miR-21	-0.3	0.45	2005, 2007	Sites in UTR
BMP3	bone morphogenetic protein 3	1	0	1	0	0	0	0	0	hsa-miR-590-5p	-0.3	0.24		Sites in UTR
CCDC34	coiled-coil domain containing 34	1	0	0	1	1	0	0	1	hsa-miR-590-5p	-0.29	0.24		Sites in UTR
SLC10A7	solute carrier family 10 (sodium/bile acid cotransporter family), member 7	1	0	1	0	0	0	0	0	hsa-miR-590-5p	-0.29	0.33		Sites in UTR
RHOB	ras homolog gene family, member B	1	0	1	0	0	0	0	0	hsa-miR-21	-0.29	0.17	2005, 2007	Sites in UTR
CCR7	chemokine (C-C motif) receptor 7	1	1	0	0	0	0	0	0	hsa-miR-21	-0.28	< 0.1		Sites in UTR
ARHGEF12	Rho guanine nucleotide exchange factor (GEF) 12	1	0	1	0	0	0	0	0	hsa-miR-21	-0.28	0.45		Sites in UTR
WWP1	WW domain containing E3 ubiquitin protein ligase 1	1	0	1	0	0	0	0	0	hsa-miR-21	-0.28	0.22	2005, 2007	Sites in UTR
TNPO1	transportin 1	1	0	1	0	0	0	0	0	hsa-miR-590-5p	-0.28	0.34	2007	Sites in UTR
SOCS6	suppressor of cytokine signaling 6	1	1	0	0	0	0	0	0	hsa-miR-21	-0.28	0.27		Sites in UTR
OSR1	odd-skipped related 1 (Drosophila)	1	0	1	0	0	0	0	0	hsa-miR-590-5p	-0.27	0.37	2005, 2007	Sites in UTR
FAM63B	family with sequence similarity 63, member B	1	0	0	1	0	0	0	0	hsa-miR-21	-0.27	0.4	2007	Sites in UTR
WNK3	WNK lysine deficient protein kinase 3	1	0	1	0	0	0	0	0	hsa-miR-590-5p	-0.26	0.27		Sites in UTR
TNKS	tankyrase, TRF1-interacting ankyrin-related ADP-ribose polymerase	1	0	1	0	0	0	0	0	hsa-miR-21	-0.26	0.48		Sites in UTR
SNTB2	syntrophin, beta 2 (dystrophin-associated protein A1, 59kDa, basic component 2)	1	1	0	0	1	0	0	1	hsa-miR-21	-0.26	0.38		Sites in UTR
ZFP36L2	zinc finger protein 36, C3H type-like 2	1	0	1	0	0	0	0	0	hsa-miR-590-5p	-0.26	0.43		Sites in UTR
BOLL	bol, boule-like (Drosophila)	1	0	1	0	0	0	0	0	hsa-miR-21	-0.26	0.26	2005, 2007	Sites in UTR
ATPAF1	ATP synthase mitochondrial F1 complex assembly factor 1	1	0	1	0	0	0	0	0	hsa-miR-21	-0.25	0.15		Sites in UTR
CBX4	chromobox homolog 4 (Pc class homolog, Drosophila)	1	0	1	0	0	0	0	0	hsa-miR-21	-0.25	0.37	2005, 2007	Sites in UTR
LMBR1	limb region 1 homolog (mouse)	1	0	1	0	0	0	0	0	hsa-miR-21	-0.25	0.26		Sites in UTR
XKR8	XK, Kell blood group complex subunit-related family, member 8	1	1	0	0	0	0	0	0	hsa-miR-21	-0.24	0.2		Sites in UTR
MRPL49	mitochondrial ribosomal protein L49	1	0	0	1	0	0	0	0	hsa-miR-21	-0.24	0.4	2005, 2007	Sites in UTR
CNTFR	ciliary neurotrophic factor receptor	1	0	1	0	0	0	0	0	hsa-miR-21	-0.24	0.26	2005, 2007	Sites in UTR
RFFL	ring finger and FYVE-like domain containing 1	1	0	1	0	0	0	0	0	hsa-miR-590-5p	-0.24	0.19		Sites in UTR
FBXO11	F-box protein 11	1	0	1	0	0	0	0	0	hsa-miR-21	-0.24	0.38	2007	Sites in UTR
EIF4EBP2	eukaryotic translation initiation factor 4E binding protein 2	1	0	1	0	0	0	0	0	hsa-miR-21	-0.23	0.43		Sites in UTR
POM121C	POM121 membrane glycoprotein C	1	0	0	1	0	0	0	0	hsa-miR-590-5p	-0.23	0.4		Sites in UTR
UQCRB	ubiquinol-cytochrome c reductase binding protein	1	0	0	1	0	0	0	0	hsa-miR-590-5p	-0.23	0.4		Sites in UTR
MPRIP	myosin phosphatase Rho interacting protein	1	1	0	0	0	0	0	0	hsa-miR-21	-0.23	0.66	2005, 2007	Sites in UTR
GLT8D3	glycosyltransferase 8 domain containing 3	1	1	0	0	0	0	0	0	hsa-miR-21	-0.23	0.13		Sites in UTR
POM121	POM121 membrane glycoprotein (rat)	1	0	0	1	0	0	0	0	hsa-miR-590-5p	-0.23	0.39	2007	Sites in UTR
SOX2	SRY (sex determining region Y)-box 2	1	0	1	0	0	0	0	0	hsa-miR-21	-0.23	0.25	2005, 2007	Sites in UTR
ASF1A	ASF1 anti-silencing function 1 homolog A (S. cerevisiae)	1	0	0	1	0	0	0	0	hsa-miR-590-5p	-0.23	0.14	2005, 2007	Sites in UTR
SPG20	spastic paraplegia 20 (Troyer syndrome)	1	0	0	1	0	0	0	0	hsa-miR-21	-0.23	0.4	2005, 2007	Sites in UTR
ZNF217	zinc finger protein 217	1	0	1	0	0	0	0	0	hsa-miR-21	-0.23	0.16		Sites in UTR
PURB	purine-rich element binding protein B	1	1	0	0	1	0	0	1	hsa-miR-21	-0.22	0.56	2005, 2007	Sites in UTR
TAGAP	T-cell activation RhoGTPase activating protein	1	0	1	0	0	0	0	0	hsa-miR-21	-0.22	0.45	2005, 2007	Sites in UTR
ACVR2A	activin A receptor, type IIA	1	0	0	1	1	0	0	1	hsa-miR-21	-0.22	0.33	2007	Sites in UTR
BTG2	BTG family, member 2	1	0	0	1	0	0	0	0	hsa-miR-590-5p	-0.22	0.4	2005, 2007	Sites in UTR
CCL22	chemokine (C-C motif) ligand 22	1	0	1	0	0	0	0	0	hsa-miR-590-5p	-0.21	0.24		Sites in UTR
SFRS3	splicing factor, arginine/serine-rich 3	1	0	1	0	0	0	0	0	hsa-miR-590-5p	-0.21	0.36	2005, 2007	Sites in UTR
PPP3CA	protein phosphatase 3 (formerly 2B), catalytic subunit, alpha isoform	1	0	1	0	0	0	0	0	hsa-miR-590-5p	-0.21	0.24	2005, 2007	Sites in UTR
SOX7	SRY (sex determining region Y)-box 7	1	0	0	1	0	0	0	0	hsa-miR-21	-0.21	0.4	2005, 2007	Sites in UTR
MAP2K3	mitogen-activated protein kinase kinase 3	1	1	0	0	0	0	0	0	hsa-miR-21	-0.21	0.35		Sites in UTR
MSL-1	male-specific lethal-1 homolog	1	0	0	1	0	0	0	0	hsa-miR-590-5p	-0.21	0.3		Sites in UTR
GTPBP1	GTP binding protein 1	1	0	1	0	0	0	0	0	hsa-miR-590-5p	-0.21	0.45		Sites in UTR
STK40	serine/threonine kinase 40	1	0	1	0	0	0	0	0	hsa-miR-21	-0.21	0.43	2007	Sites in UTR
BAHD1	bromo adjacent homology domain containing 1	1	0	1	0	0	0	0	0	hsa-miR-590-5p	-0.21	0.3	2005, 2007	Sites in UTR
MBNL1	muscleblind-like (Drosophila)	1	0	1	0	0	0	0	0	hsa-miR-590-5p	-0.2	0.35	2005, 2007	Sites in UTR
N-PAC	cytokine-like nuclear factor n-pac	1	0	0	1	0	0	0	0	hsa-miR-590-5p	-0.2	0.15	2005, 2007	Sites in UTR
COL4A1	collagen, type IV, alpha 1	1	0	1	0	0	0	0	0	hsa-miR-21	-0.19	0.37		Sites in UTR
EGR3	early growth response 3	1	0	0	1	0	0	0	0	hsa-miR-21	-0.19	0.2		Sites in UTR
ZCCHC3	zinc finger, CCHC domain containing 3	1	0	1	0	0	0	0	0	hsa-miR-21	-0.19	0.41	2005, 2007	Sites in UTR
ALX1	ALX homeobox 1	1	0	1	0	0	0	0	0	hsa-miR-21	-0.18	0.23	2005, 2007	Sites in UTR
BCL11B	B-cell CLL/lymphoma 11B (zinc finger protein)	1	0	0	1	0	0	0	0	hsa-miR-590-5p	-0.18	0.12		Sites in UTR
TGFBR2	transforming growth factor, beta receptor II (70/80kDa)	1	0	1	0	0	0	0	0	hsa-miR-21	-0.18	0.44	2007	Sites in UTR
FAM107B	family with sequence similarity 107, member B	1	0	0	1	0	0	0	0	hsa-miR-590-5p	-0.18	0.36	2007	Sites in UTR
NBEA	neurobeachin	1	0	0	1	0	0	0	0	hsa-miR-590-5p	-0.18	0.34	2005, 2007	Sites in UTR
RBMS3	RNA binding motif, single stranded interacting protein	1	0	0	1	0	0	0	0	hsa-miR-21	-0.18	0.12	2005, 2007	Sites in UTR
KIAA0256	KIAA0256 gene product	1	0	1	0	0	0	0	0	hsa-miR-590-5p	-0.17	0.22		Sites in UTR
SCRN1	secernin 1	1	1	0	0	0	0	0	0	hsa-miR-21	-0.17	0.15	2005, 2007	Sites in UTR
ZYG11B	zyg-11 homolog B (C. elegans)	1	0	1	0	0	0	0	0	hsa-miR-21	-0.17	0.31		Sites in UTR
PI15	peptidase inhibitor 15	1	1	0	0	0	0	0	0	hsa-miR-21	-0.17	0.61		Sites in UTR
CDC25A	cell division cycle 25 homolog A (S. pombe)	1	1	0	0	0	0	0	0	hsa-miR-21	-0.17	0.19	2005, 2007	Sites in UTR
RGS7BP	regulator of G-protein signaling 7 binding protein	1	0	0	1	0	0	0	0	hsa-miR-590-5p	-0.16	0.29		Sites in UTR
PANK3	pantothenate kinase 3	1	0	1	0	0	0	0	0	hsa-miR-21	-0.16	0.41		Sites in UTR
BNC2	basonuclin 2	1	1	0	0	0	0	0	0	hsa-miR-590-5p	-0.15	< 0.1	2005, 2007	Sites in UTR
BCL2	B-cell CLL/lymphoma 2	1	0	0	1	0	0	0	0	hsa-miR-590-5p	-0.15	0.32	2005, 2007	Sites in UTR
NR2C2	nuclear receptor subfamily 2, group C, member 2	1	1	0	0	0	0	0	0	hsa-miR-590-5p	-0.15	< 0.1		Sites in UTR
PRKCE	protein kinase C, epsilon	1	0	0	1	0	0	0	0	hsa-miR-21	-0.15	0.12		Sites in UTR
AP3M1	adaptor-related protein complex 3, mu 1 subunit	1	0	0	1	0	0	0	0	hsa-miR-590-5p	-0.15	0.4		Sites in UTR
ABCD2	ATP-binding cassette, sub-family D (ALD), member 2	1	0	0	1	0	0	0	0	hsa-miR-21	-0.14	0.13	2007	Sites in UTR
CREBL2	cAMP responsive element binding protein-like 2	1	0	1	0	0	0	0	0	hsa-miR-21	-0.14	0.22	2005, 2007	Sites in UTR
TRIM33	tripartite motif-containing 33	1	0	0	1	0	0	0	0	hsa-miR-590-5p	-0.14	0.12	2007	Sites in UTR
TNS1	tensin 1	1	0	0	1	0	0	0	0	hsa-miR-21	-0.14	0.37	2007	Sites in UTR
C14orf101	chromosome 14 open reading frame 101	1	0	1	0	0	0	0	0	hsa-miR-590-5p	-0.13	0.22		Sites in UTR
RPS6KA3	ribosomal protein S6 kinase, 90kDa, polypeptide 3	1	0	1	0	0	0	0	0	hsa-miR-590-5p	-0.13	0.33	2005, 2007	Sites in UTR
KCNA1	potassium voltage-gated channel, shaker-related subfamily, member 1 (episodic ataxia with myokymia)	1	0	1	0	0	0	0	0	hsa-miR-21	-0.11	0.4	2007	Sites in UTR
PRPF4B	PRP4 pre-mRNA processing factor 4 homolog B (yeast)	1	0	0	1	0	0	0	0	hsa-miR-21	-0.11	0.27	2005, 2007	Sites in UTR
ZBTB47	zinc finger and BTB domain containing 47	1	1	0	0	0	0	0	0	hsa-miR-21	-0.1	0.63		Sites in UTR
MSX1	msh homeobox 1	1	0	0	1	0	0	0	0	hsa-miR-590-5p	-0.1	0.4	2007	Sites in UTR
DNAJA2	DnaJ (Hsp40) homolog, subfamily A, member 2	1	0	1	0	0	0	0	0	hsa-miR-21	-0.1	0.47		Sites in UTR
DCUN1D3	DCN1, defective in cullin neddylation 1, domain containing 3 (S. cerevisiae)	1	0	0	1	0	0	0	0	hsa-miR-21	-0.1	0.22		Sites in UTR
ODZ4	odz, odd Oz/ten-m homolog 4 (Drosophila)	1	0	1	0	1	1	0	0	hsa-miR-590-5p	-0.1	0.36		Sites in UTR
DNAJC16	DnaJ (Hsp40) homolog, subfamily C, member 16	1	0	1	0	0	0	0	0	hsa-miR-21	-0.1	0.45	2007	Sites in UTR
THBD	thrombomodulin	1	0	0	1	0	0	0	0	hsa-miR-590-5p	-0.09	0.39		Sites in UTR
CDK6	cyclin-dependent kinase 6	1	0	1	0	0	0	0	0	hsa-miR-21	-0.07	0.16		Sites in UTR
ZADH2	zinc binding alcohol dehydrogenase domain containing 2	1	0	0	1	0	0	0	0	hsa-miR-21	-0.06	0.4	2005, 2007	Sites in UTR
PTCH1	patched homolog 1 (Drosophila)	1	0	0	1	0	0	0	0	hsa-miR-590-5p	0.08	0.34		Sites in UTR
BTK	Bruton agammaglobulinemia tyrosine kinase	1	0	1	0	0	0	0	0	hsa-miR-21	N/A	0.3		Sites in UTR

## Sheet: miR-7134
Target gene	Gene name	Conserved sites				Links to sites in UTRs
		total	8mer	7mer-m8	7mer-1A
ZNF385A	zinc finger protein 385A	1	1	0	0	Sites in UTR
C15orf37	chromosome 15 open reading frame 37	1	0	1	0	Sites in UTR
MARK4	MAP/microtubule affinity-regulating kinase 4	1	0	1	0	Sites in UTR
PRICKLE2	prickle homolog 2 (Drosophila)	1	0	1	0	Sites in UTR
ZNF580	zinc finger protein 580	1	0	1	0	Sites in UTR
PPP1R16B	protein phosphatase 1, regulatory (inhibitor) subunit 16B	1	0	0	1	Sites in UTR

## Sheet: miR-100
Target gene	Gene name	total	8mer	7mer-m8	7mer-1A	total	8mer	7mer-m8	7mer-1A	Repre- sentative miRNA	Total context score	Aggregate PCT	Previous TargetScan publication(s)	Links to sites in UTRs
HS3ST2	heparan sulfate (glucosamine) 3-O-sulfotransferase 2	1	1	0	0	0	0	0	0	hsa-miR-100	-0.4	< 0.1	2005, 2007	Sites in UTR
SMARCA5	SWI/SNF related, matrix associated, actin dependent regulator of chromatin, subfamily a, member 5	1	0	1	0	0	0	0	0	hsa-miR-100	-0.36	< 0.1	2005, 2007	Sites in UTR
EPDR1	ependymin related protein 1 (zebrafish)	1	1	0	0	1	0	0	1	hsa-miR-100	-0.36	< 0.1		Sites in UTR
ZZEF1	zinc finger, ZZ-type with EF-hand domain 1	1	0	1	0	0	0	0	0	hsa-miR-100	-0.32	< 0.1	2005, 2007	Sites in UTR
EIF2C2	eukaryotic translation initiation factor 2C, 2	1	0	1	0	0	0	0	0	hsa-miR-100	-0.3	< 0.1	2005, 2007	Sites in UTR
FRAP1	FK506 binding protein 12-rapamycin associated protein 1	1	0	1	0	0	0	0	0	hsa-miR-100	-0.29	< 0.1	2005, 2007	Sites in UTR
FKBP5	FK506 binding protein 5	1	1	0	0	0	0	0	0	hsa-miR-100	-0.28	< 0.1		Sites in UTR
TRIB2	tribbles homolog 2 (Drosophila)	1	0	1	0	0	0	0	0	hsa-miR-100	-0.23	< 0.1	2005, 2007	Sites in UTR
BMPR2	bone morphogenetic protein receptor, type II (serine/threonine kinase)	1	0	0	1	0	0	0	0	hsa-miR-100	-0.17	0.11	2005, 2007	Sites in UTR

## Sheet: miR-181a-2
Target gene	Gene name	Conserved sites				Poorly conserved sites				Repre- sentative miRNA	Total context score	Aggregate PCT	Previous TargetScan publication(s)	Links to sites in UTRs
		total	8mer	7mer-m8	7mer-1A	total	8mer	7mer-m8	7mer-1A
ZNF594	zinc finger protein 594	2	2	0	0	6	2	4	0	hsa-miR-181d	-2.01	0.34		Sites in UTR
ZNF440	zinc finger protein 440	3	3	0	0	2	2	0	0	hsa-miR-181a	-1.62	0.37		Sites in UTR
OSBPL3	oxysterol binding protein-like 3	2	1	1	0	3	0	2	1	hsa-miR-181a	-1.44	0.96	2005, 2007	Sites in UTR
TRIM2	tripartite motif-containing 2	3	2	0	1	3	0	1	2	hsa-miR-181a	-1.27	0.84	2005, 2007	Sites in UTR
TNPO1	transportin 1	4	1	3	0	2	1	1	0	hsa-miR-181a	-1.13	0.92	2007	Sites in UTR
RAB3IP	RAB3A interacting protein (rabin3)	1	0	1	0	4	1	1	2	hsa-miR-181b	-1.12	0.45		Sites in UTR
KIAA0528	KIAA0528	2	2	0	0	1	0	1	0	hsa-miR-181d	-1.1	0.79	2005, 2007	Sites in UTR
KIAA2022	KIAA2022	2	2	0	0	1	1	0	0	hsa-miR-181a	-1.05	0.92	2007	Sites in UTR
FIGN	fidgetin	3	2	1	0	0	0	0	0	hsa-miR-181d	-1.03	0.93	2007	Sites in UTR
ZFP14	zinc finger protein 14 homolog (mouse)	2	1	1	0	2	1	1	0	hsa-miR-181a	-1.03	0.87		Sites in UTR
PAPD5	PAP associated domain containing 5	2	1	1	0	3	0	2	1	hsa-miR-181d	-0.97	0.92	2007	Sites in UTR
XRN1	5'-3' exoribonuclease 1	1	0	0	1	4	1	2	1	hsa-miR-181a	-0.96	0.58		Sites in UTR
ACVR2B	activin A receptor, type IIB	4	2	1	1	2	0	2	0	hsa-miR-181b	-0.96	> 0.99	2007	Sites in UTR
HISPPD1	histidine acid phosphatase domain containing 1	2	2	0	0	0	0	0	0	hsa-miR-181a	-0.93	0.78	2007	Sites in UTR
ATXN3	ataxin 3	1	1	0	0	3	0	2	1	hsa-miR-181a	-0.9	0.41		Sites in UTR
C5orf41	chromosome 5 open reading frame 41	2	2	0	0	1	0	0	1	hsa-miR-181a	-0.89	0.8	2003, 2005, 2007	Sites in UTR
PDE5A	phosphodiesterase 5A, cGMP-specific	2	0	2	0	2	0	2	0	hsa-miR-181b	-0.88	0.76		Sites in UTR
FBXO34	F-box protein 34	2	0	2	0	1	0	1	0	hsa-miR-181d	-0.87	0.66		Sites in UTR
KIAA1553	KIAA1553	4	2	0	2	0	0	0	0	hsa-miR-181c	-0.87	0.97	2007	Sites in UTR
NUDT12	nudix (nucleoside diphosphate linked moiety X)-type motif 12	1	1	0	0	1	1	0	0	hsa-miR-181a	-0.87	0.37		Sites in UTR
DDX3X	DEAD (Asp-Glu-Ala-Asp) box polypeptide 3, X-linked	4	1	3	0	0	0	0	0	hsa-miR-181a	-0.86	0.96	2005, 2007	Sites in UTR
DDX3Y	DEAD (Asp-Glu-Ala-Asp) box polypeptide 3, Y-linked	2	0	2	0	2	1	0	1	hsa-miR-181a	-0.86	0.63		Sites in UTR
KIAA0195	KIAA0195	2	2	0	0	1	0	1	0	hsa-miR-181a	-0.86	0.74	2005, 2007	Sites in UTR
CTDSPL	CTD (carboxy-terminal domain, RNA polymerase II, polypeptide A) small phosphatase-like	2	0	2	0	3	0	2	1	hsa-miR-181a	-0.86	0.89	2003, 2005, 2007	Sites in UTR
MPP5	membrane protein, palmitoylated 5 (MAGUK p55 subfamily member 5)	1	1	0	0	2	0	1	1	hsa-miR-181d	-0.84	0.72	2005, 2007	Sites in UTR
PGAP1	post-GPI attachment to proteins 1	2	0	2	0	3	1	1	1	hsa-miR-181a	-0.84	0.76		Sites in UTR
TOM1L1	target of myb1 (chicken)-like 1	1	1	0	0	1	1	0	0	hsa-miR-181a	-0.84	0.74	2005, 2007	Sites in UTR
KRAS	v-Ki-ras2 Kirsten rat sarcoma viral oncogene homolog	2	1	0	1	2	0	2	0	hsa-miR-181d	-0.84	0.83		Sites in UTR
TMF1	TATA element modulatory factor 1	1	1	0	0	2	0	1	1	hsa-miR-181b	-0.83	0.63		Sites in UTR
ZNF563	zinc finger protein 563	1	1	0	0	1	1	0	0	hsa-miR-181a	-0.83	0.42		Sites in UTR
ZNF83	zinc finger protein 83	1	1	0	0	2	0	2	0	hsa-miR-181d	-0.83	0.43		Sites in UTR
CENTB2	centaurin, beta 2	2	1	0	1	1	0	1	0	hsa-miR-181c	-0.83	0.82	2005, 2007	Sites in UTR
ST8SIA4	ST8 alpha-N-acetyl-neuraminide alpha-2,8-sialyltransferase 4	2	2	0	0	1	0	0	1	hsa-miR-181a	-0.81	0.81	2005, 2007	Sites in UTR
C15orf29	chromosome 15 open reading frame 29	1	1	0	0	2	0	2	0	hsa-miR-181a	-0.8	0.31		Sites in UTR
MPP7	membrane protein, palmitoylated 7 (MAGUK p55 subfamily member 7)	1	1	0	0	2	0	1	1	hsa-miR-181c	-0.8	< 0.1		Sites in UTR
TMEM131	transmembrane protein 131	1	1	0	0	1	0	1	0	hsa-miR-181d	-0.79	< 0.1		Sites in UTR
GPD1L	glycerol-3-phosphate dehydrogenase 1-like	2	2	0	0	1	0	0	1	hsa-miR-181d	-0.79	0.77	2005, 2007	Sites in UTR
HOXC8	homeobox C8	2	2	0	0	0	0	0	0	hsa-miR-181a	-0.79	0.91	2005, 2007	Sites in UTR
ATM	ataxia telangiectasia mutated	1	1	0	0	1	0	1	0	hsa-miR-181a	-0.78	0.35		Sites in UTR
TGFBRAP1	transforming growth factor, beta receptor associated protein 1	2	2	0	0	0	0	0	0	hsa-miR-181a	-0.77	0.94		Sites in UTR
MARK1	MAP/microtubule affinity-regulating kinase 1	1	1	0	0	1	1	0	0	hsa-miR-181a	-0.77	0.29		Sites in UTR
GNB4	guanine nucleotide binding protein (G protein), beta polypeptide 4	2	1	0	1	3	0	2	1	hsa-miR-181d	-0.77	0.7		Sites in UTR
ONECUT2	one cut homeobox 2	2	0	2	0	2	0	1	1	hsa-miR-181d	-0.76	0.91	2007	Sites in UTR
S1PR1	sphingosine-1-phosphate receptor 1	1	1	0	0	1	0	1	0	hsa-miR-181a	-0.76	0.55	2005, 2007	Sites in UTR
SCD	stearoyl-CoA desaturase (delta-9-desaturase)	1	1	0	0	1	1	0	0	hsa-miR-181a	-0.76	0.79		Sites in UTR
SIPA1L2	signal-induced proliferation-associated 1 like 2	2	2	0	0	0	0	0	0	hsa-miR-181c	-0.75	0.62	2005, 2007	Sites in UTR
UBP1	upstream binding protein 1 (LBP-1a)	1	1	0	0	1	1	0	0	hsa-miR-181b	-0.75	0.68	2005, 2007	Sites in UTR
RLBP1L1	retinaldehyde binding protein 1-like 1	1	1	0	0	1	0	1	0	hsa-miR-181a	-0.75	0.54		Sites in UTR
ARSJ	arylsulfatase family, member J	2	2	0	0	0	0	0	0	hsa-miR-181d	-0.74	0.91	2005, 2007	Sites in UTR
LARP4	La ribonucleoprotein domain family, member 4	2	2	0	0	1	0	1	0	hsa-miR-181c	-0.73	0.91	2007	Sites in UTR
CBX7	chromobox homolog 7	2	2	0	0	1	0	1	0	hsa-miR-181b	-0.73	0.81	2005, 2007	Sites in UTR
TIMP3	TIMP metallopeptidase inhibitor 3 (Sorsby fundus dystrophy, pseudoinflammatory)	2	1	0	1	1	0	1	0	hsa-miR-181b	-0.72	0.91	2005, 2007	Sites in UTR
ITSN1	intersectin 1 (SH3 domain protein)	2	1	0	1	0	0	0	0	hsa-miR-181d	-0.72	0.69	2005, 2007	Sites in UTR
PPP1R3B	protein phosphatase 1, regulatory (inhibitor) subunit 3B	2	1	1	0	1	1	0	0	hsa-miR-181a	-0.72	0.8		Sites in UTR
ARHGEF3	Rho guanine nucleotide exchange factor (GEF) 3	1	0	1	0	2	0	1	1	hsa-miR-181d	-0.71	0.68		Sites in UTR
TXNDC15	thioredoxin domain containing 15	1	1	0	0	1	0	1	0	hsa-miR-181d	-0.71	0.59		Sites in UTR
DNAL1	dynein, axonemal, light chain 1	1	0	1	0	1	1	0	0	hsa-miR-181a	-0.71	0.58		Sites in UTR
MKLN1	muskelin 1, intracellular mediator containing kelch motifs	1	0	0	1	5	0	3	2	hsa-miR-181a	-0.71	0.57		Sites in UTR
SLC7A11	solute carrier family 7, (cationic amino acid transporter, y+ system) member 11	1	1	0	0	2	1	1	0	hsa-miR-181c	-0.7	< 0.1		Sites in UTR
SLC26A4	solute carrier family 26, member 4	1	1	0	0	2	1	0	1	hsa-miR-181a	-0.7	0.39		Sites in UTR
ATP2B2	ATPase, Ca++ transporting, plasma membrane 2	3	2	0	1	1	0	1	0	hsa-miR-181b	-0.7	0.8	2005, 2007	Sites in UTR
NOVA1	neuro-oncological ventral antigen 1	2	2	0	0	0	0	0	0	hsa-miR-181d	-0.69	0.76	2005, 2007	Sites in UTR
IPO8	importin 8	1	1	0	0	2	0	2	0	hsa-miR-181b	-0.69	0.6		Sites in UTR
ZNF655	zinc finger protein 655	1	0	1	0	3	0	2	1	hsa-miR-181d	-0.69	0.45		Sites in UTR
METAP1	methionyl aminopeptidase 1	1	0	1	0	1	1	0	0	hsa-miR-181d	-0.69	0.32	2005, 2007	Sites in UTR
DCN	decorin	1	0	1	0	1	1	0	0	hsa-miR-181a	-0.69	0.46		Sites in UTR
FLJ20309	hypothetical protein FLJ20309	4	1	2	1	0	0	0	0	hsa-miR-181d	-0.69	0.98		Sites in UTR
SPRY4	sprouty homolog 4 (Drosophila)	2	2	0	0	0	0	0	0	hsa-miR-181d	-0.68	0.91	2005, 2007	Sites in UTR
CLIP1	CAP-GLY domain containing linker protein 1	1	1	0	0	1	0	1	0	hsa-miR-181a	-0.68	0.31	2007	Sites in UTR
AP1G1	adaptor-related protein complex 1, gamma 1 subunit	1	1	0	0	2	1	1	0	hsa-miR-181a	-0.68	< 0.1	2005, 2007	Sites in UTR
PITPNB	phosphatidylinositol transfer protein, beta	2	2	0	0	0	0	0	0	hsa-miR-181d	-0.68	0.68		Sites in UTR
C11orf41	chromosome 11 open reading frame 41	2	2	0	0	2	0	0	2	hsa-miR-181c	-0.68	0.56		Sites in UTR
CDON	Cdon homolog (mouse)	1	1	0	0	2	1	0	1	hsa-miR-181a	-0.68	0.73	2005, 2007	Sites in UTR
CALCR	calcitonin receptor	1	1	0	0	1	1	0	0	hsa-miR-181c	-0.67	0.23		Sites in UTR
GPD2	glycerol-3-phosphate dehydrogenase 2 (mitochondrial)	1	1	0	0	1	0	1	0	hsa-miR-181a	-0.67	0.51	2007	Sites in UTR
RLF	rearranged L-myc fusion	2	1	1	0	0	0	0	0	hsa-miR-181c	-0.67	0.75	2005, 2007	Sites in UTR
FOXP1	forkhead box P1	3	1	2	0	0	0	0	0	hsa-miR-181d	-0.65	0.79	2005, 2007	Sites in UTR
MTMR12	myotubularin related protein 12	1	0	1	0	3	0	3	0	hsa-miR-181d	-0.64	0.57	2007	Sites in UTR
ATP2B1	ATPase, Ca++ transporting, plasma membrane 1	3	1	1	1	0	0	0	0	hsa-miR-181d	-0.64	0.68	2005, 2007	Sites in UTR
MTX3	metaxin 3	1	0	1	0	2	1	1	0	hsa-miR-181d	-0.64	0.75		Sites in UTR
PLDN	pallidin homolog (mouse)	2	2	0	0	0	0	0	0	hsa-miR-181a	-0.64	0.72		Sites in UTR
MAGOHB	mago-nashi homolog B (Drosophila)	1	0	1	0	1	1	0	0	hsa-miR-181a	-0.64	0.53		Sites in UTR
METAP2	methionyl aminopeptidase 2	1	1	0	0	2	0	1	1	hsa-miR-181a	-0.63	0.28		Sites in UTR
CLASP1	cytoplasmic linker associated protein 1	2	1	1	0	1	0	1	0	hsa-miR-181a	-0.63	0.88	2005, 2007	Sites in UTR
C2orf69	chromosome 2 open reading frame 69	1	1	0	0	1	0	1	0	hsa-miR-181b	-0.63	0.61	2005, 2007	Sites in UTR
BTBD3	BTB (POZ) domain containing 3	2	0	2	0	0	0	0	0	hsa-miR-181a	-0.63	0.95	2005, 2007	Sites in UTR
PLAG1	pleiomorphic adenoma gene 1	2	0	2	0	1	0	0	1	hsa-miR-181b	-0.63	0.89	2005, 2007	Sites in UTR
MGC21874	transcriptional adaptor 2 (ADA2 homolog, yeast)-beta	1	1	0	0	1	0	0	1	hsa-miR-181a	-0.63	0.8		Sites in UTR
CPEB4	cytoplasmic polyadenylation element binding protein 4	3	0	2	1	1	0	1	0	hsa-miR-181d	-0.62	0.92	2005, 2007	Sites in UTR
SLAIN2	SLAIN motif family, member 2	3	1	2	0	0	0	0	0	hsa-miR-181a	-0.62	0.9		Sites in UTR
TBC1D1	TBC1 (tre-2/USP6, BUB2, cdc16) domain family, member 1	1	0	1	0	1	0	1	0	hsa-miR-181a	-0.61	0.63	2007	Sites in UTR
SLC25A37	solute carrier family 25, member 37	1	1	0	0	2	0	1	1	hsa-miR-181b	-0.61	0.62	2007	Sites in UTR
ENTPD6	ectonucleoside triphosphate diphosphohydrolase 6 (putative function)	2	2	0	0	1	0	1	0	hsa-miR-181a	-0.61	0.55		Sites in UTR
NFAT5	nuclear factor of activated T-cells 5, tonicity-responsive	1	0	1	0	2	0	2	0	hsa-miR-181a	-0.61	0.52	2005, 2007	Sites in UTR
HSPC159	galectin-related protein	3	1	0	2	0	0	0	0	hsa-miR-181d	-0.61	0.93		Sites in UTR
SLITRK1	SLIT and NTRK-like family, member 1	2	2	0	0	0	0	0	0	hsa-miR-181a	-0.61	0.81	2005, 2007	Sites in UTR
ABI3BP	ABI gene family, member 3 (NESH) binding protein	1	1	0	0	1	0	1	0	hsa-miR-181c	-0.61	< 0.1	2005, 2007	Sites in UTR
CCNL2	cyclin L2	1	0	1	0	2	1	0	1	hsa-miR-181a	-0.61	0.7		Sites in UTR
PHTF2	putative homeodomain transcription factor 2	1	1	0	0	1	0	0	1	hsa-miR-181d	-0.61	0.17	2005, 2007	Sites in UTR
TCERG1	transcription elongation regulator 1	1	0	1	0	1	0	1	0	hsa-miR-181a	-0.6	0.59	2005, 2007	Sites in UTR
BIRC6	baculoviral IAP repeat-containing 6 (apollon)	2	1	1	0	0	0	0	0	hsa-miR-181a	-0.6	0.64	2007	Sites in UTR
ARF6	ADP-ribosylation factor 6	1	1	0	0	2	0	1	1	hsa-miR-181d	-0.6	0.49		Sites in UTR
PHF20L1	PHD finger protein 20-like 1	1	0	1	0	1	1	0	0	hsa-miR-181a	-0.6	0.61	2005, 2007	Sites in UTR
PALM2	paralemmin 2	2	2	0	0	2	0	0	2	hsa-miR-181a	-0.6	0.83	2007	Sites in UTR
ITGB8	integrin, beta 8	2	0	1	1	1	0	1	0	hsa-miR-181b	-0.59	0.82	2005, 2007	Sites in UTR
ZFP36L1	zinc finger protein 36, C3H type-like 1	1	1	0	0	1	0	0	1	hsa-miR-181c	-0.59	0.64	2007	Sites in UTR
SSX2IP	synovial sarcoma, X breakpoint 2 interacting protein	2	1	0	1	0	0	0	0	hsa-miR-181c	-0.59	0.88	2005, 2007	Sites in UTR
PNRC2	proline-rich nuclear receptor coactivator 2	1	1	0	0	1	0	1	0	hsa-miR-181a	-0.59	0.69	2005, 2007	Sites in UTR
LIN28B	lin-28 homolog B (C. elegans)	2	0	2	0	1	0	0	1	hsa-miR-181d	-0.59	0.77	2007	Sites in UTR
ADO	2-aminoethanethiol (cysteamine) dioxygenase	2	1	1	0	1	0	1	0	hsa-miR-181a	-0.59	0.87	2005, 2007	Sites in UTR
SLC2A3	solute carrier family 2 (facilitated glucose transporter), member 3	2	2	0	0	0	0	0	0	hsa-miR-181d	-0.58	0.51	2005, 2007	Sites in UTR
TGFBR1	transforming growth factor, beta receptor I (activin A receptor type II-like kinase, 53kDa)	1	1	0	0	1	0	0	1	hsa-miR-181d	-0.58	0.74	2005, 2007	Sites in UTR
HEY2	hairy/enhancer-of-split related with YRPW motif 2	1	1	0	0	1	0	1	0	hsa-miR-181d	-0.58	0.39	2005, 2007	Sites in UTR
YTHDC1	YTH domain containing 1	1	0	0	1	2	0	2	0	hsa-miR-181a	-0.57	0.62	2007	Sites in UTR
DERL1	Der1-like domain family, member 1	2	2	0	0	0	0	0	0	hsa-miR-181a	-0.57	0.79	2005, 2007	Sites in UTR
SEMA3C	sema domain, immunoglobulin domain (Ig), short basic domain, secreted, (semaphorin) 3C	1	0	1	0	1	1	0	0	hsa-miR-181a	-0.57	0.54		Sites in UTR
HEPHL1	hephaestin-like 1	1	0	1	0	2	0	2	0	hsa-miR-181a	-0.57	0.85		Sites in UTR
FHDC1	FH2 domain containing 1	1	1	0	0	1	0	0	1	hsa-miR-181b	-0.57	0.73		Sites in UTR
KLHL5	kelch-like 5 (Drosophila)	1	0	1	0	1	0	1	0	hsa-miR-181a	-0.56	0.72	2005, 2007	Sites in UTR
CREBZF	CREB/ATF bZIP transcription factor	1	0	1	0	2	0	1	1	hsa-miR-181b	-0.56	0.57	2007	Sites in UTR
C14orf129	chromosome 14 open reading frame 129	1	1	0	0	1	0	1	0	hsa-miR-181b	-0.56	0.63	2007	Sites in UTR
RNF34	ring finger protein 34	1	1	0	0	1	0	1	0	hsa-miR-181a	-0.56	0.39	2005, 2007	Sites in UTR
BHLHB2	basic helix-loop-helix domain containing, class B, 2	1	1	0	0	1	0	0	1	hsa-miR-181a	-0.55	0.62	2005, 2007	Sites in UTR
YLPM1	YLP motif containing 1	1	1	0	0	0	0	0	0	hsa-miR-181d	-0.55	0.21		Sites in UTR
CAMKK1	calcium/calmodulin-dependent protein kinase kinase 1, alpha	1	1	0	0	1	0	0	1	hsa-miR-181a	-0.55	< 0.1		Sites in UTR
C3orf59	chromosome 3 open reading frame 59	1	1	0	0	1	0	1	0	hsa-miR-181a	-0.55	0.66	2007	Sites in UTR
GABRA1	gamma-aminobutyric acid (GABA) A receptor, alpha 1	1	1	0	0	1	0	0	1	hsa-miR-181a	-0.55	0.51	2005, 2007	Sites in UTR
LIN28	lin-28 homolog (C. elegans)	2	1	0	1	0	0	0	0	hsa-miR-181c	-0.55	0.83	2005, 2007	Sites in UTR
ACVR2A	activin A receptor, type IIA	1	0	1	0	3	0	2	1	hsa-miR-181a	-0.55	0.62	2007	Sites in UTR
ZNF329	zinc finger protein 329	1	0	1	0	1	1	0	0	hsa-miR-181a	-0.55	0.46		Sites in UTR
SLC19A2	solute carrier family 19 (thiamine transporter), member 2	1	0	1	0	1	0	1	0	hsa-miR-181a	-0.55	0.69		Sites in UTR
OSBPL8	oxysterol binding protein-like 8	1	0	1	0	1	0	1	0	hsa-miR-181d	-0.54	0.79	2005, 2007	Sites in UTR
C6orf91	chromosome 6 open reading frame 91	1	1	0	0	1	0	0	1	hsa-miR-181c	-0.54	< 0.1		Sites in UTR
SRPK2	SFRS protein kinase 2	1	0	1	0	1	0	0	1	hsa-miR-181a	-0.54	0.54	2005, 2007	Sites in UTR
ZIC3	Zic family member 3 (odd-paired homolog, Drosophila)	1	1	0	0	1	0	0	1	hsa-miR-181a	-0.54	0.57	2005, 2007	Sites in UTR
E2F5	E2F transcription factor 5, p130-binding	1	1	0	0	0	0	0	0	hsa-miR-181d	-0.54	0.44		Sites in UTR
TMEM165	transmembrane protein 165	1	1	0	0	0	0	0	0	hsa-miR-181a	-0.54	0.18		Sites in UTR
GLS	glutaminase	1	1	0	0	1	0	1	0	hsa-miR-181d	-0.54	0.49	2005, 2007	Sites in UTR
HOXD1	homeobox D1	1	1	0	0	0	0	0	0	hsa-miR-181d	-0.54	0.14		Sites in UTR
IGF2BP2	insulin-like growth factor 2 mRNA binding protein 2	1	1	0	0	1	0	0	1	hsa-miR-181d	-0.53	0.64	2007	Sites in UTR
ADAM11	ADAM metallopeptidase domain 11	2	2	0	0	0	0	0	0	hsa-miR-181d	-0.53	0.87	2005, 2007	Sites in UTR
PPP1R12B	protein phosphatase 1, regulatory (inhibitor) subunit 12B	1	1	0	0	1	0	1	0	hsa-miR-181d	-0.52	0.61	2005, 2007	Sites in UTR
DNAJC13	DnaJ (Hsp40) homolog, subfamily C, member 13	1	1	0	0	0	0	0	0	hsa-miR-181c	-0.52	0.55	2005, 2007	Sites in UTR
GRM5	glutamate receptor, metabotropic 5	1	1	0	0	1	0	1	0	hsa-miR-181c	-0.52	0.76	2005, 2007	Sites in UTR
KIAA1219	KIAA1219	1	1	0	0	0	0	0	0	hsa-miR-181a	-0.52	0.73	2007	Sites in UTR
MAMDC2	MAM domain containing 2	1	1	0	0	1	0	1	0	hsa-miR-181a	-0.52	0.76	2005, 2007	Sites in UTR
KIAA0182	KIAA0182	1	1	0	0	1	0	0	1	hsa-miR-181a	-0.51	0.71	2005, 2007	Sites in UTR
HCN1	hyperpolarization activated cyclic nucleotide-gated potassium channel 1	1	1	0	0	0	0	0	0	hsa-miR-181a	-0.51	0.14		Sites in UTR
PKNOX2	PBX/knotted 1 homeobox 2	2	1	1	0	0	0	0	0	hsa-miR-181d	-0.51	0.8	2005, 2007	Sites in UTR
GABRA4	gamma-aminobutyric acid (GABA) A receptor, alpha 4	1	0	1	0	3	0	2	1	hsa-miR-181b	-0.51	0.47		Sites in UTR
ARHGEF7	Rho guanine nucleotide exchange factor (GEF) 7	1	0	1	0	2	0	2	0	hsa-miR-181b	-0.51	0.84	2005, 2007	Sites in UTR
ETV6	ets variant gene 6 (TEL oncogene)	1	1	0	0	0	0	0	0	hsa-miR-181d	-0.51	0.73	2005, 2007	Sites in UTR
DEPDC6	DEP domain containing 6	1	0	1	0	1	0	1	0	hsa-miR-181a	-0.51	0.53		Sites in UTR
ZFP82	zinc finger protein 82 homolog (mouse)	1	1	0	0	0	0	0	0	hsa-miR-181a	-0.51	0.42		Sites in UTR
C13orf23	chromosome 13 open reading frame 23	1	0	1	0	2	0	1	1	hsa-miR-181a	-0.51	0.38		Sites in UTR
MTF2	metal response element binding transcription factor 2	1	0	1	0	1	0	1	0	hsa-miR-181a	-0.51	0.53		Sites in UTR
NLN	neurolysin (metallopeptidase M3 family)	1	1	0	0	0	0	0	0	hsa-miR-181a	-0.51	0.15		Sites in UTR
YTHDC2	YTH domain containing 2	1	1	0	0	0	0	0	0	hsa-miR-181d	-0.51	0.32		Sites in UTR
NUS1	nuclear undecaprenyl pyrophosphate synthase 1 homolog (S. cerevisiae)	1	1	0	0	1	0	0	1	hsa-miR-181d	-0.51	0.79		Sites in UTR
ANKRD13C	ankyrin repeat domain 13C	1	0	1	0	2	0	2	0	hsa-miR-181c	-0.51	0.79	2007	Sites in UTR
TNFRSF11B	tumor necrosis factor receptor superfamily, member 11b (osteoprotegerin)	1	1	0	0	0	0	0	0	hsa-miR-181a	-0.5	0.3	2005, 2007	Sites in UTR
APOO	apolipoprotein O	1	1	0	0	0	0	0	0	hsa-miR-181a	-0.5	0.15		Sites in UTR
AAK1	AP2 associated kinase 1	2	1	0	1	2	0	1	1	hsa-miR-181a	-0.5	0.78	2007	Sites in UTR
GIGYF1	GRB10 interacting GYF protein 1	3	3	0	0	0	0	0	0	hsa-miR-181a	-0.5	0.92	2003, 2007	Sites in UTR
PIK3R3	phosphoinositide-3-kinase, regulatory subunit 3 (gamma)	1	0	1	0	1	1	0	0	hsa-miR-181a	-0.5	0.81	2005, 2007	Sites in UTR
MAP1B	microtubule-associated protein 1B	1	1	0	0	1	0	1	0	hsa-miR-181a	-0.5	0.57	2005, 2007	Sites in UTR
PI4K2B	phosphatidylinositol 4-kinase type 2 beta	1	1	0	0	0	0	0	0	hsa-miR-181a	-0.5	0.72	2005, 2007	Sites in UTR
FLJ20160	FLJ20160 protein	1	1	0	0	1	0	1	0	hsa-miR-181c	-0.5	0.56	2005, 2007	Sites in UTR
MEGF9	multiple EGF-like-domains 9	1	1	0	0	1	0	1	0	hsa-miR-181d	-0.5	0.29		Sites in UTR
FBXO33	F-box protein 33	1	1	0	0	1	0	1	0	hsa-miR-181a	-0.5	0.51	2005, 2007	Sites in UTR
HSP90B1	heat shock protein 90kDa beta (Grp94), member 1	1	1	0	0	0	0	0	0	hsa-miR-181a	-0.5	0.4	2007	Sites in UTR
PRDM4	PR domain containing 4	1	1	0	0	0	0	0	0	hsa-miR-181b	-0.49	0.65		Sites in UTR
TBC1D4	TBC1 domain family, member 4	1	1	0	0	0	0	0	0	hsa-miR-181a	-0.49	0.63	2005, 2007	Sites in UTR
SFRS7	splicing factor, arginine/serine-rich 7, 35kDa	1	1	0	0	0	0	0	0	hsa-miR-181a	-0.49	0.57	2005, 2007	Sites in UTR
AP1S3	adaptor-related protein complex 1, sigma 3 subunit	1	1	0	0	0	0	0	0	hsa-miR-181a	-0.49	0.68		Sites in UTR
CPNE2	copine II	1	1	0	0	0	0	0	0	hsa-miR-181a	-0.49	0.65	2005, 2007	Sites in UTR
KLHL2	kelch-like 2, Mayven (Drosophila)	1	1	0	0	0	0	0	0	hsa-miR-181a	-0.49	0.49	2005, 2007	Sites in UTR
TMEM196	transmembrane protein 196	1	1	0	0	1	0	1	0	hsa-miR-181a	-0.49	0.14		Sites in UTR
EPC2	enhancer of polycomb homolog 2 (Drosophila)	1	1	0	0	0	0	0	0	hsa-miR-181a	-0.49	0.47	2005, 2007	Sites in UTR
LRRC8D	leucine rich repeat containing 8 family, member D	1	0	1	0	1	0	1	0	hsa-miR-181c	-0.49	0.44		Sites in UTR
MAPK1	mitogen-activated protein kinase 1	2	0	2	0	0	0	0	0	hsa-miR-181c	-0.49	0.92	2007	Sites in UTR
PCDHAC1	protocadherin alpha subfamily C, 1	2	1	1	0	0	0	0	0	hsa-miR-181a	-0.49	0.71	2005, 2007	Sites in UTR
PCDHAC2	protocadherin alpha subfamily C, 2	2	1	1	0	0	0	0	0	hsa-miR-181a	-0.49	0.71	2003, 2005, 2007	Sites in UTR
PCDHA1	protocadherin alpha 1	2	1	1	0	0	0	0	0	hsa-miR-181a	-0.49	0.71	2005, 2007	Sites in UTR
PCDHA10	protocadherin alpha 10	2	1	1	0	0	0	0	0	hsa-miR-181a	-0.49	0.71	2005, 2007	Sites in UTR
PCDHA11	protocadherin alpha 11	2	1	1	0	0	0	0	0	hsa-miR-181a	-0.49	0.71		Sites in UTR
PCDHA12	protocadherin alpha 12	2	1	1	0	0	0	0	0	hsa-miR-181a	-0.49	0.71	2005, 2007	Sites in UTR
PCDHA13	protocadherin alpha 13	2	1	1	0	0	0	0	0	hsa-miR-181a	-0.49	0.71	2005, 2007	Sites in UTR
PCDHA2	protocadherin alpha 2	2	1	1	0	0	0	0	0	hsa-miR-181a	-0.49	0.71	2005, 2007	Sites in UTR
PCDHA3	protocadherin alpha 3	2	1	1	0	0	0	0	0	hsa-miR-181a	-0.49	0.71	2005, 2007	Sites in UTR
PCDHA4	protocadherin alpha 4	2	1	1	0	0	0	0	0	hsa-miR-181a	-0.49	0.71	2005, 2007	Sites in UTR
PCDHA5	protocadherin alpha 5	2	1	1	0	0	0	0	0	hsa-miR-181a	-0.49	0.71	2005, 2007	Sites in UTR
PCDHA6	protocadherin alpha 6	2	1	1	0	0	0	0	0	hsa-miR-181a	-0.49	0.71	2005, 2007	Sites in UTR
PCDHA7	protocadherin alpha 7	2	1	1	0	0	0	0	0	hsa-miR-181a	-0.49	0.71	2005, 2007	Sites in UTR
PCDHA8	protocadherin alpha 8	2	1	1	0	0	0	0	0	hsa-miR-181a	-0.49	0.71	2005, 2007	Sites in UTR
KIAA1024	KIAA1024	1	0	1	0	2	0	1	1	hsa-miR-181d	-0.49	0.62		Sites in UTR
C7orf41	chromosome 7 open reading frame 41	2	1	0	1	1	0	1	0	hsa-miR-181c	-0.48	0.82	2007	Sites in UTR
RASSF1	Ras association (RalGDS/AF-6) domain family member 1	1	1	0	0	2	0	2	0	hsa-miR-181b	-0.48	< 0.1	2005, 2007	Sites in UTR
ZNF527	zinc finger protein 527	1	1	0	0	0	0	0	0	hsa-miR-181d	-0.48	0.68		Sites in UTR
MBOAT2	membrane bound O-acyltransferase domain containing 2	2	1	1	0	0	0	0	0	hsa-miR-181d	-0.48	0.83	2007	Sites in UTR
SPECC1L	SPECC1-like	1	1	0	0	0	0	0	0	hsa-miR-181a	-0.48	0.62	2007	Sites in UTR
PLAU	plasminogen activator, urokinase	1	1	0	0	1	0	0	1	hsa-miR-181a	-0.48	< 0.1		Sites in UTR
KIF3B	kinesin family member 3B	2	1	0	1	2	0	1	1	hsa-miR-181c	-0.48	0.77	2005, 2007	Sites in UTR
LYRM1	LYR motif containing 1	1	1	0	0	0	0	0	0	hsa-miR-181a	-0.48	0.37		Sites in UTR
ZFAND6	zinc finger, AN1-type domain 6	1	1	0	0	1	0	0	1	hsa-miR-181a	-0.48	0.48	2007	Sites in UTR
RASSF2	Ras association (RalGDS/AF-6) domain family member 2	1	0	1	0	2	1	1	0	hsa-miR-181a	-0.48	0.45		Sites in UTR
NKAIN2	Na+/K+ transporting ATPase interacting 2	1	1	0	0	0	0	0	0	hsa-miR-181d	-0.48	0.5	2005, 2007	Sites in UTR
SERPINE1	serpin peptidase inhibitor, clade E (nexin, plasminogen activator inhibitor type 1), member 1	1	1	0	0	1	0	1	0	hsa-miR-181a	-0.48	0.33		Sites in UTR
CTTNBP2NL	CTTNBP2 N-terminal like	2	0	2	0	0	0	0	0	hsa-miR-181a	-0.47	0.94	2007	Sites in UTR
ADAMTS5	ADAM metallopeptidase with thrombospondin type 1 motif, 5 (aggrecanase-2)	1	1	0	0	1	0	0	1	hsa-miR-181a	-0.47	0.69	2005, 2007	Sites in UTR
RPS6KA3	ribosomal protein S6 kinase, 90kDa, polypeptide 3	1	1	0	0	3	0	0	3	hsa-miR-181d	-0.47	0.73	2005, 2007	Sites in UTR
GPR137C	G protein-coupled receptor 137C	1	1	0	0	0	0	0	0	hsa-miR-181d	-0.47	0.66		Sites in UTR
PHACTR4	phosphatase and actin regulator 4	2	1	1	0	0	0	0	0	hsa-miR-181d	-0.47	0.92		Sites in UTR
ZNF800	zinc finger protein 800	1	1	0	0	0	0	0	0	hsa-miR-181a	-0.47	0.44	2007	Sites in UTR
SFRS18	splicing factor, arginine/serine-rich 18	1	1	0	0	0	0	0	0	hsa-miR-181a	-0.47	0.43		Sites in UTR
PLCL2	phospholipase C-like 2	1	1	0	0	1	0	0	1	hsa-miR-181c	-0.47	0.44	2005, 2007	Sites in UTR
KCNA1	potassium voltage-gated channel, shaker-related subfamily, member 1 (episodic ataxia with myokymia)	1	0	1	0	1	0	0	1	hsa-miR-181a	-0.47	0.53		Sites in UTR
DKFZP564O0823	DKFZP564O0823 protein	1	1	0	0	0	0	0	0	hsa-miR-181d	-0.47	0.62		Sites in UTR
ZBTB4	zinc finger and BTB domain containing 4	2	1	1	0	1	0	1	0	hsa-miR-181a	-0.46	0.79	2005, 2007	Sites in UTR
PRKCD	protein kinase C, delta	1	1	0	0	0	0	0	0	hsa-miR-181a	-0.46	0.68	2005, 2007	Sites in UTR
SAMHD1	SAM domain and HD domain 1	1	1	0	0	0	0	0	0	hsa-miR-181a	-0.46	0.51	2005, 2007	Sites in UTR
PROX1	prospero homeobox 1	1	1	0	0	0	0	0	0	hsa-miR-181d	-0.46	0.34	2005, 2007	Sites in UTR
PCSK1	proprotein convertase subtilisin/kexin type 1	1	0	1	0	1	0	1	0	hsa-miR-181d	-0.46	0.77		Sites in UTR
KLF15	Kruppel-like factor 15	1	1	0	0	0	0	0	0	hsa-miR-181a	-0.46	0.73	2005, 2007	Sites in UTR
DEK	DEK oncogene (DNA binding)	1	0	0	1	1	0	1	0	hsa-miR-181a	-0.46	0.47	2005, 2007	Sites in UTR
TNF	tumor necrosis factor (TNF superfamily, member 2)	1	1	0	0	0	0	0	0	hsa-miR-181a	-0.46	0.22		Sites in UTR
SIN3B	SIN3 homolog B, transcription regulator (yeast)	1	1	0	0	0	0	0	0	hsa-miR-181a	-0.46	0.72		Sites in UTR
CBX4	chromobox homolog 4 (Pc class homolog, Drosophila)	1	1	0	0	0	0	0	0	hsa-miR-181a	-0.46	0.67	2005, 2007	Sites in UTR
USP33	ubiquitin specific peptidase 33	1	1	0	0	0	0	0	0	hsa-miR-181a	-0.46	0.29	2005, 2007	Sites in UTR
ICHTHYIN	ichthyin protein	2	1	1	0	0	0	0	0	hsa-miR-181b	-0.46	0.84		Sites in UTR
NCOA2	nuclear receptor coactivator 2	1	1	0	0	0	0	0	0	hsa-miR-181a	-0.46	0.6	2005, 2007	Sites in UTR
PAX9	paired box 9	1	1	0	0	0	0	0	0	hsa-miR-181b	-0.46	0.45		Sites in UTR
IL1A	interleukin 1, alpha	1	0	1	0	1	0	0	1	hsa-miR-181d	-0.46	0.76	2005, 2007	Sites in UTR
BAZ2B	bromodomain adjacent to zinc finger domain, 2B	1	1	0	0	0	0	0	0	hsa-miR-181a	-0.46	0.35	2005, 2007	Sites in UTR
GATA6	GATA binding protein 6	1	1	0	0	0	0	0	0	hsa-miR-181a	-0.46	0.54	2005, 2007	Sites in UTR
ZNF664	zinc finger protein 664	1	1	0	0	1	0	1	0	hsa-miR-181c	-0.46	0.32	2007	Sites in UTR
ADAMTSL1	ADAMTS-like 1	1	1	0	0	0	0	0	0	hsa-miR-181a	-0.45	0.72		Sites in UTR
MYO1E	myosin IE	1	1	0	0	0	0	0	0	hsa-miR-181a	-0.45	0.64		Sites in UTR
ERLIN2	ER lipid raft associated 2	1	0	1	0	1	1	0	0	hsa-miR-181c	-0.45	0.3		Sites in UTR
PPFIA1	protein tyrosine phosphatase, receptor type, f polypeptide (PTPRF), interacting protein (liprin), alpha 1	1	1	0	0	0	0	0	0	hsa-miR-181d	-0.45	0.6	2005, 2007	Sites in UTR
CDYL	chromodomain protein, Y-like	1	1	0	0	0	0	0	0	hsa-miR-181a	-0.45	0.44	2005, 2007	Sites in UTR
KIAA0999	KIAA0999 protein	1	1	0	0	0	0	0	0	hsa-miR-181c	-0.45	0.72		Sites in UTR
DLGAP2	discs, large (Drosophila) homolog-associated protein 2	3	0	2	1	2	0	2	0	hsa-miR-181a	-0.45	0.98	2005, 2007	Sites in UTR
USP42	ubiquitin specific peptidase 42	1	1	0	0	0	0	0	0	hsa-miR-181a	-0.45	0.53	2007	Sites in UTR
OTUD4	OTU domain containing 4	1	1	0	0	0	0	0	0	hsa-miR-181a	-0.45	0.53	2007	Sites in UTR
ADARB1	adenosine deaminase, RNA-specific, B1 (RED1 homolog rat)	1	1	0	0	0	0	0	0	hsa-miR-181a	-0.45	0.52	2005, 2007	Sites in UTR
KCNJ10	potassium inwardly-rectifying channel, subfamily J, member 10	1	1	0	0	0	0	0	0	hsa-miR-181d	-0.45	< 0.1		Sites in UTR
PAM	peptidylglycine alpha-amidating monooxygenase	1	1	0	0	0	0	0	0	hsa-miR-181a	-0.45	0.61	2005, 2007	Sites in UTR
CNKSR3	CNKSR family member 3	1	1	0	0	0	0	0	0	hsa-miR-181a	-0.45	0.55		Sites in UTR
BCLAF1	BCL2-associated transcription factor 1	2	1	0	1	0	0	0	0	hsa-miR-181d	-0.45	0.85	2005, 2007	Sites in UTR
CNTN4	contactin 4	1	1	0	0	0	0	0	0	hsa-miR-181a	-0.45	0.35	2005, 2007	Sites in UTR
BRWD1	bromodomain and WD repeat domain containing 1	2	0	2	0	0	0	0	0	hsa-miR-181d	-0.44	0.89	2007	Sites in UTR
PDCD6IP	programmed cell death 6 interacting protein	1	1	0	0	0	0	0	0	hsa-miR-181a	-0.44	0.55		Sites in UTR
ZNF562	zinc finger protein 562	1	1	0	0	0	0	0	0	hsa-miR-181a	-0.44	0.33		Sites in UTR
BAG4	BCL2-associated athanogene 4	1	1	0	0	0	0	0	0	hsa-miR-181a	-0.44	0.26		Sites in UTR
ZNF449	zinc finger protein 449	1	1	0	0	1	0	0	1	hsa-miR-181a	-0.44	0.67		Sites in UTR
TXNDC12	thioredoxin domain containing 12 (endoplasmic reticulum)	1	1	0	0	1	0	1	0	hsa-miR-181a	-0.44	0.35	2007	Sites in UTR
MIER3	mesoderm induction early response 1, family member 3	1	1	0	0	0	0	0	0	hsa-miR-181d	-0.44	0.31	2007	Sites in UTR
CAMSAP1L1	calmodulin regulated spectrin-associated protein 1-like 1	1	0	0	1	1	0	1	0	hsa-miR-181d	-0.44	0.3		Sites in UTR
C6orf35	chromosome 6 open reading frame 35	1	0	1	0	1	1	0	0	hsa-miR-181a	-0.44	0.78		Sites in UTR
SOX6	SRY (sex determining region Y)-box 6	1	0	1	0	1	0	1	0	hsa-miR-181c	-0.44	0.62	2005, 2007	Sites in UTR
RABGEF1	RAB guanine nucleotide exchange factor (GEF) 1	1	0	1	0	1	0	0	1	hsa-miR-181c	-0.44	0.5	2005, 2007	Sites in UTR
HIC2	hypermethylated in cancer 2	2	2	0	0	1	0	1	0	hsa-miR-181a	-0.44	0.86	2005, 2007	Sites in UTR
DCBLD2	discoidin, CUB and LCCL domain containing 2	1	0	0	1	2	0	1	1	hsa-miR-181d	-0.44	0.68	2005, 2007	Sites in UTR
LPGAT1	lysophosphatidylglycerol acyltransferase 1	1	1	0	0	0	0	0	0	hsa-miR-181a	-0.44	0.48		Sites in UTR
RBBP7	retinoblastoma binding protein 7	1	1	0	0	0	0	0	0	hsa-miR-181a	-0.44	< 0.1	2005, 2007	Sites in UTR
TRIM71	tripartite motif-containing 71	1	1	0	0	0	0	0	0	hsa-miR-181a	-0.44	0.48	2007	Sites in UTR
HMBS	hydroxymethylbilane synthase	1	1	0	0	0	0	0	0	hsa-miR-181a	-0.43	0.65		Sites in UTR
MLL3	myeloid/lymphoid or mixed-lineage leukemia 3	2	1	0	1	0	0	0	0	hsa-miR-181d	-0.43	0.76	2007	Sites in UTR
ZNF699	zinc finger protein 699	1	1	0	0	0	0	0	0	hsa-miR-181a	-0.43	0.15		Sites in UTR
ADCY1	adenylate cyclase 1 (brain)	1	1	0	0	0	0	0	0	hsa-miR-181d	-0.43	0.73	2005, 2007	Sites in UTR
KLHDC5	kelch domain containing 5	1	1	0	0	1	0	1	0	hsa-miR-181c	-0.43	0.42		Sites in UTR
GOT2	glutamic-oxaloacetic transaminase 2, mitochondrial (aspartate aminotransferase 2)	1	0	1	0	1	0	1	0	hsa-miR-181b	-0.43	0.54		Sites in UTR
KIAA1715	KIAA1715	1	1	0	0	0	0	0	0	hsa-miR-181a	-0.43	0.42		Sites in UTR
ASTN1	astrotactin 1	1	1	0	0	1	0	1	0	hsa-miR-181a	-0.43	0.44		Sites in UTR
LMBRD2	LMBR1 domain containing 2	1	1	0	0	0	0	0	0	hsa-miR-181a	-0.42	0.28	2007	Sites in UTR
B4GALT1	UDP-Gal:betaGlcNAc beta 1,4- galactosyltransferase, polypeptide 1	1	1	0	0	1	0	1	0	hsa-miR-181b	-0.42	0.67	2005, 2007	Sites in UTR
MEGF10	multiple EGF-like-domains 10	1	0	1	0	1	0	1	0	hsa-miR-181d	-0.42	0.64		Sites in UTR
NRXN1	neurexin 1	1	1	0	0	0	0	0	0	hsa-miR-181a	-0.42	0.43	2005, 2007	Sites in UTR
HOXA11	homeobox A11	1	1	0	0	0	0	0	0	hsa-miR-181a	-0.42	0.71	2003, 2005, 2007	Sites in UTR
CALM1	calmodulin 1 (phosphorylase kinase, delta)	1	0	1	0	1	0	0	1	hsa-miR-181d	-0.42	0.83	2007	Sites in UTR
SEMA4G	sema domain, immunoglobulin domain (Ig), transmembrane domain (TM) and short cytoplasmic domain, (semaphorin) 4G	1	1	0	0	0	0	0	0	hsa-miR-181d	-0.42	0.76	2005, 2007	Sites in UTR
KITLG	KIT ligand	1	1	0	0	1	1	0	0	hsa-miR-181a	-0.42	0.34		Sites in UTR
NR2C2	nuclear receptor subfamily 2, group C, member 2	1	1	0	0	2	0	1	1	hsa-miR-181a	-0.42	0.69	2007	Sites in UTR
NR6A1	nuclear receptor subfamily 6, group A, member 1	1	1	0	0	0	0	0	0	hsa-miR-181a	-0.42	0.58	2005, 2007	Sites in UTR
SS18L1	synovial sarcoma translocation gene on chromosome 18-like 1	2	0	2	0	0	0	0	0	hsa-miR-181a	-0.42	0.92	2005, 2007	Sites in UTR
FAM3C	family with sequence similarity 3, member C	1	1	0	0	0	0	0	0	hsa-miR-181d	-0.42	0.73	2005, 2007	Sites in UTR
CCNK	cyclin K	1	1	0	0	0	0	0	0	hsa-miR-181a	-0.41	0.64	2005, 2007	Sites in UTR
NCALD	neurocalcin delta	1	0	1	0	1	0	0	1	hsa-miR-181d	-0.41	0.64	2005, 2007	Sites in UTR
LYCAT	lysocardiolipin acyltransferase	1	1	0	0	0	0	0	0	hsa-miR-181d	-0.41	0.8	2005, 2007	Sites in UTR
FKBP1A	FK506 binding protein 1A, 12kDa	1	0	1	0	1	0	1	0	hsa-miR-181d	-0.41	0.55	2007	Sites in UTR
NR4A3	nuclear receptor subfamily 4, group A, member 3	1	0	1	0	1	0	1	0	hsa-miR-181d	-0.41	0.5	2005, 2007	Sites in UTR
C14orf28	chromosome 14 open reading frame 28	1	1	0	0	0	0	0	0	hsa-miR-181c	-0.41	< 0.1		Sites in UTR
UBE2B	ubiquitin-conjugating enzyme E2B (RAD6 homolog)	1	1	0	0	0	0	0	0	hsa-miR-181a	-0.41	0.21	2005, 2007	Sites in UTR
VANGL1	vang-like 1 (van gogh, Drosophila)	1	1	0	0	2	0	1	1	hsa-miR-181b	-0.41	0.32		Sites in UTR
CCNJ	cyclin J	1	1	0	0	1	0	1	0	hsa-miR-181c	-0.41	0.69	2005, 2007	Sites in UTR
PDGFRA	platelet-derived growth factor receptor, alpha polypeptide	2	0	2	0	0	0	0	0	hsa-miR-181d	-0.41	0.89	2005, 2007	Sites in UTR
CNTNAP2	contactin associated protein-like 2	1	0	1	0	1	1	0	0	hsa-miR-181a	-0.41	0.81	2005, 2007	Sites in UTR
SEC24C	SEC24 related gene family, member C (S. cerevisiae)	1	1	0	0	0	0	0	0	hsa-miR-181a	-0.41	0.67	2005, 2007	Sites in UTR
PPARA	peroxisome proliferator-activated receptor alpha	1	1	0	0	1	0	0	1	hsa-miR-181a	-0.41	0.8	2007	Sites in UTR
FNBP4	formin binding protein 4	1	1	0	0	0	0	0	0	hsa-miR-181a	-0.41	< 0.1		Sites in UTR
NPTXR	neuronal pentraxin receptor	2	0	2	0	0	0	0	0	hsa-miR-181a	-0.41	0.76	2005, 2007	Sites in UTR
C14orf43	chromosome 14 open reading frame 43	1	0	1	0	1	1	0	0	hsa-miR-181a	-0.41	0.72	2007	Sites in UTR
BMP3	bone morphogenetic protein 3	1	1	0	0	0	0	0	0	hsa-miR-181a	-0.41	0.71	2007	Sites in UTR
DMXL2	Dmx-like 2	1	0	1	0	1	0	0	1	hsa-miR-181a	-0.41	0.58	2007	Sites in UTR
RFTN2	raftlin family member 2	1	1	0	0	0	0	0	0	hsa-miR-181a	-0.41	< 0.1		Sites in UTR
DNAJA4	DnaJ (Hsp40) homolog, subfamily A, member 4	1	1	0	0	0	0	0	0	hsa-miR-181a	-0.4	0.47		Sites in UTR
HOXA1	homeobox A1	1	1	0	0	0	0	0	0	hsa-miR-181d	-0.4	0.35	2005, 2007	Sites in UTR
RNF169	ring finger protein 169	1	1	0	0	3	1	1	1	hsa-miR-181a	-0.4	0.25		Sites in UTR
PHACTR2	phosphatase and actin regulator 2	1	0	1	0	1	0	1	0	hsa-miR-181a	-0.4	0.39		Sites in UTR
TMEM16A	transmembrane protein 16A	1	1	0	0	0	0	0	0	hsa-miR-181d	-0.4	0.24	2005, 2007	Sites in UTR
JARID1A	jumonji, AT rich interactive domain 1A	1	0	1	0	2	1	1	0	hsa-miR-181a	-0.4	0.74		Sites in UTR
NPEPPS	aminopeptidase puromycin sensitive	1	1	0	0	0	0	0	0	hsa-miR-181d	-0.4	0.69	2005, 2007	Sites in UTR
KPNB1	karyopherin (importin) beta 1	2	1	1	0	0	0	0	0	hsa-miR-181d	-0.4	0.69	2005, 2007	Sites in UTR
LBR	lamin B receptor	1	0	1	0	1	0	0	1	hsa-miR-181a	-0.4	0.38	2005, 2007	Sites in UTR
PPP1R2	protein phosphatase 1, regulatory (inhibitor) subunit 2	1	1	0	0	1	0	1	0	hsa-miR-181a	-0.4	0.55		Sites in UTR
LRBA	LPS-responsive vesicle trafficking, beach and anchor containing	1	1	0	0	0	0	0	0	hsa-miR-181a	-0.4	0.58	2005, 2007	Sites in UTR
WSB1	WD repeat and SOCS box-containing 1	1	0	0	1	1	0	1	0	hsa-miR-181a	-0.4	0.46	2005, 2007	Sites in UTR
MCC	mutated in colorectal cancers	1	1	0	0	0	0	0	0	hsa-miR-181a	-0.4	0.73		Sites in UTR
ATP8A1	ATPase, aminophospholipid transporter (APLT), class I, type 8A, member 1	1	0	1	0	2	0	1	1	hsa-miR-181a	-0.4	0.8		Sites in UTR
CBFA2T3	core-binding factor, runt domain, alpha subunit 2; translocated to, 3	1	1	0	0	0	0	0	0	hsa-miR-181a	-0.4	0.71	2005, 2007	Sites in UTR
CBLB	Cas-Br-M (murine) ecotropic retroviral transforming sequence b	1	1	0	0	0	0	0	0	hsa-miR-181a	-0.4	0.4	2005, 2007	Sites in UTR
DCLK1	doublecortin-like kinase 1	1	0	1	0	1	0	1	0	hsa-miR-181b	-0.39	0.77		Sites in UTR
RNF145	ring finger protein 145	1	0	1	0	1	0	0	1	hsa-miR-181a	-0.39	0.57	2005, 2007	Sites in UTR
ROD1	ROD1 regulator of differentiation 1 (S. pombe)	2	2	0	0	1	0	1	0	hsa-miR-181a	-0.39	0.44	2007	Sites in UTR
TMEM64	transmembrane protein 64	1	1	0	0	0	0	0	0	hsa-miR-181a	-0.39	0.3		Sites in UTR
ADAMTS18	ADAM metallopeptidase with thrombospondin type 1 motif, 18	1	1	0	0	0	0	0	0	hsa-miR-181a	-0.39	0.57	2005, 2007	Sites in UTR
PHC3	polyhomeotic homolog 3 (Drosophila)	1	1	0	0	1	0	1	0	hsa-miR-181c	-0.39	0.73		Sites in UTR
GRB10	growth factor receptor-bound protein 10	1	1	0	0	1	0	0	1	hsa-miR-181a	-0.39	0.72	2005, 2007	Sites in UTR
RNMT	RNA (guanine-7-) methyltransferase	1	1	0	0	0	0	0	0	hsa-miR-181a	-0.39	0.67	2007	Sites in UTR
ANKRD43	ankyrin repeat domain 43	1	1	0	0	0	0	0	0	hsa-miR-181a	-0.39	0.67	2007	Sites in UTR
PUM1	pumilio homolog 1 (Drosophila)	1	1	0	0	0	0	0	0	hsa-miR-181a	-0.39	0.31	2005, 2007	Sites in UTR
JAZF1	JAZF zinc finger 1	1	1	0	0	0	0	0	0	hsa-miR-181a	-0.39	0.46	2005, 2007	Sites in UTR
EXOSC3	exosome component 3	1	1	0	0	0	0	0	0	hsa-miR-181a	-0.39	< 0.1		Sites in UTR
RAN	RAN, member RAS oncogene family	1	0	1	0	1	0	1	0	hsa-miR-181c	-0.39	0.8	2005, 2007	Sites in UTR
ETS1	v-ets erythroblastosis virus E26 oncogene homolog 1 (avian)	1	1	0	0	3	0	3	0	hsa-miR-181d	-0.39	0.56	2005, 2007	Sites in UTR
KIAA0423	KIAA0423	1	1	0	0	0	0	0	0	hsa-miR-181a	-0.39	< 0.1	2005, 2007	Sites in UTR
ADCY9	adenylate cyclase 9	2	0	1	1	1	0	1	0	hsa-miR-181b	-0.39	0.9	2005, 2007	Sites in UTR
tcag7.1228	hypothetical protein FLJ25778	2	0	1	1	1	0	1	0	hsa-miR-181a	-0.39	0.86		Sites in UTR
RP2	retinitis pigmentosa 2 (X-linked recessive)	1	0	1	0	1	0	0	1	hsa-miR-181a	-0.39	0.46		Sites in UTR
C11orf30	chromosome 11 open reading frame 30	1	0	0	1	1	0	1	0	hsa-miR-181a	-0.38	0.34	2005, 2007	Sites in UTR
TNS1	tensin 1	1	1	0	0	0	0	0	0	hsa-miR-181a	-0.38	0.77		Sites in UTR
POLA1	polymerase (DNA directed), alpha 1	1	0	0	1	1	1	0	0	hsa-miR-181a	-0.38	0.31		Sites in UTR
SOX5	SRY (sex determining region Y)-box 5	1	0	1	0	1	0	1	0	hsa-miR-181d	-0.38	0.67	2005, 2007	Sites in UTR
SH2B3	SH2B adaptor protein 3	1	1	0	0	0	0	0	0	hsa-miR-181a	-0.38	0.67		Sites in UTR
NFATC2IP	nuclear factor of activated T-cells, cytoplasmic, calcineurin-dependent 2 interacting protein	1	1	0	0	0	0	0	0	hsa-miR-181c	-0.38	0.46		Sites in UTR
EVI2A	ecotropic viral integration site 2A	1	1	0	0	0	0	0	0	hsa-miR-181a	-0.38	< 0.1		Sites in UTR
ATP11C	ATPase, class VI, type 11C	1	0	1	0	1	0	1	0	hsa-miR-181d	-0.38	0.8	2005, 2007	Sites in UTR
WDR82	WD repeat domain 82	1	1	0	0	0	0	0	0	hsa-miR-181d	-0.38	0.66	2007	Sites in UTR
CPSF6	cleavage and polyadenylation specific factor 6, 68kDa	1	1	0	0	2	0	1	1	hsa-miR-181b	-0.38	0.52		Sites in UTR
BAIAP2	BAI1-associated protein 2	1	1	0	0	0	0	0	0	hsa-miR-181d	-0.38	0.57	2005, 2007	Sites in UTR
TNRP	TMF regulated nuclear protein	1	1	0	0	0	0	0	0	hsa-miR-181a	-0.38	0.44		Sites in UTR
PRKAG2	protein kinase, AMP-activated, gamma 2 non-catalytic subunit	1	1	0	0	2	0	1	1	hsa-miR-181c	-0.38	0.42	2005, 2007	Sites in UTR
TSC22D2	TSC22 domain family, member 2	1	1	0	0	0	0	0	0	hsa-miR-181a	-0.38	0.4	2005, 2007	Sites in UTR
GAPVD1	GTPase activating protein and VPS9 domains 1	1	0	1	0	1	0	1	0	hsa-miR-181a	-0.38	0.7	2007	Sites in UTR
PTPN9	protein tyrosine phosphatase, non-receptor type 9	1	0	1	0	1	0	0	1	hsa-miR-181a	-0.38	0.51	2005, 2007	Sites in UTR
YOD1	YOD1 OTU deubiquinating enzyme 1 homolog (S. cerevisiae)	1	0	0	1	2	0	1	1	hsa-miR-181a	-0.38	0.45	2007	Sites in UTR
FAM160A1	family with sequence similarity 160, member A1	1	0	1	0	1	0	0	1	hsa-miR-181c	-0.38	0.38		Sites in UTR
ATP2B3	ATPase, Ca++ transporting, plasma membrane 3	1	1	0	0	0	0	0	0	hsa-miR-181a	-0.38	< 0.1		Sites in UTR
ETNK1	ethanolamine kinase 1	2	1	0	1	1	0	0	1	hsa-miR-181a	-0.38	0.57	2007	Sites in UTR
TXNDC10	thioredoxin domain containing 10	1	0	1	0	1	0	1	0	hsa-miR-181a	-0.38	0.53		Sites in UTR
ZMYND11	zinc finger, MYND domain containing 11	1	1	0	0	0	0	0	0	hsa-miR-181a	-0.38	0.4		Sites in UTR
GCC2	GRIP and coiled-coil domain containing 2	1	1	0	0	0	0	0	0	hsa-miR-181a	-0.37	0.76		Sites in UTR
C4orf30	chromosome 4 open reading frame 30	1	1	0	0	0	0	0	0	hsa-miR-181d	-0.37	0.23		Sites in UTR
KPNA4	karyopherin alpha 4 (importin alpha 3)	2	0	2	0	0	0	0	0	hsa-miR-181a	-0.37	0.69		Sites in UTR
LRRC32	leucine rich repeat containing 32	1	1	0	0	0	0	0	0	hsa-miR-181a	-0.37	0.63	2005, 2007	Sites in UTR
KANK1	KN motif and ankyrin repeat domains 1	1	1	0	0	0	0	0	0	hsa-miR-181a	-0.37	0.55	2005, 2007	Sites in UTR
C17orf39	chromosome 17 open reading frame 39	1	0	1	0	1	0	1	0	hsa-miR-181d	-0.37	0.44	2005, 2007	Sites in UTR
DAZAP2	DAZ associated protein 2	1	0	1	0	1	0	1	0	hsa-miR-181a	-0.37	0.41	2005, 2007	Sites in UTR
PTBP2	polypyrimidine tract binding protein 2	1	1	0	0	0	0	0	0	hsa-miR-181a	-0.37	0.31		Sites in UTR
CDC42BPA	CDC42 binding protein kinase alpha (DMPK-like)	1	1	0	0	0	0	0	0	hsa-miR-181a	-0.37	0.62	2005, 2007	Sites in UTR
CAPRIN2	caprin family member 2	1	1	0	0	0	0	0	0	hsa-miR-181d	-0.37	0.63		Sites in UTR
GOLGA1	golgi autoantigen, golgin subfamily a, 1	1	1	0	0	0	0	0	0	hsa-miR-181c	-0.37	0.37	2005, 2007	Sites in UTR
PHLDA1	pleckstrin homology-like domain, family A, member 1	1	1	0	0	0	0	0	0	hsa-miR-181a	-0.37	0.73	2005, 2007	Sites in UTR
RAP1B	RAP1B, member of RAS oncogene family	2	0	2	0	0	0	0	0	hsa-miR-181a	-0.36	0.78	2005, 2007	Sites in UTR
RNF182	ring finger protein 182	1	1	0	0	0	0	0	0	hsa-miR-181a	-0.36	0.62	2005, 2007	Sites in UTR
POM121C	POM121 membrane glycoprotein C	1	0	1	0	1	0	1	0	hsa-miR-181a	-0.36	0.68		Sites in UTR
SPIRE1	spire homolog 1 (Drosophila)	1	1	0	0	0	0	0	0	hsa-miR-181a	-0.36	0.64	2005, 2007	Sites in UTR
POM121	POM121 membrane glycoprotein (rat)	1	0	1	0	1	0	1	0	hsa-miR-181a	-0.36	0.51	2005, 2007	Sites in UTR
ABTB2	ankyrin repeat and BTB (POZ) domain containing 2	1	1	0	0	0	0	0	0	hsa-miR-181a	-0.36	0.19	2005, 2007	Sites in UTR
SLC10A7	solute carrier family 10 (sodium/bile acid cotransporter family), member 7	1	0	1	0	1	0	1	0	hsa-miR-181a	-0.36	0.74		Sites in UTR
BRD1	bromodomain containing 1	1	0	1	0	0	0	0	0	hsa-miR-181a	-0.36	0.36	2005, 2007	Sites in UTR
WNK1	WNK lysine deficient protein kinase 1	1	1	0	0	0	0	0	0	hsa-miR-181d	-0.36	0.71		Sites in UTR
RBM47	RNA binding motif protein 47	1	1	0	0	1	0	0	1	hsa-miR-181d	-0.36	0.63	2005, 2007	Sites in UTR
ANKRD50	ankyrin repeat domain 50	1	0	1	0	1	0	1	0	hsa-miR-181d	-0.36	0.54	2007	Sites in UTR
BCL2L11	BCL2-like 11 (apoptosis facilitator)	1	1	0	0	0	0	0	0	hsa-miR-181a	-0.36	0.71	2005, 2007	Sites in UTR
LIF	leukemia inhibitory factor (cholinergic differentiation factor)	1	1	0	0	0	0	0	0	hsa-miR-181c	-0.36	0.7	2005, 2007	Sites in UTR
LEMD3	LEM domain containing 3	1	1	0	0	0	0	0	0	hsa-miR-181d	-0.35	0.48	2005, 2007	Sites in UTR
SUDS3	suppressor of defective silencing 3 homolog (S. cerevisiae)	1	1	0	0	0	0	0	0	hsa-miR-181a	-0.35	0.39		Sites in UTR
TMEM132D	transmembrane protein 132D	2	0	0	2	0	0	0	0	hsa-miR-181a	-0.35	0.68		Sites in UTR
C1orf50	chromosome 1 open reading frame 50	1	1	0	0	0	0	0	0	hsa-miR-181a	-0.35	< 0.1		Sites in UTR
SACM1L	SAC1 suppressor of actin mutations 1-like (yeast)	1	0	0	1	1	0	1	0	hsa-miR-181d	-0.35	0.47	2005, 2007	Sites in UTR
GRIK3	glutamate receptor, ionotropic, kainate 3	1	1	0	0	0	0	0	0	hsa-miR-181d	-0.35	0.62		Sites in UTR
RCOR1	REST corepressor 1	2	0	2	0	0	0	0	0	hsa-miR-181d	-0.35	0.91		Sites in UTR
NEGR1	neuronal growth regulator 1	1	1	0	0	1	0	1	0	hsa-miR-181a	-0.35	0.58	2007	Sites in UTR
KLHL3	kelch-like 3 (Drosophila)	1	0	1	0	1	0	0	1	hsa-miR-181c	-0.35	0.41		Sites in UTR
C6orf192	chromosome 6 open reading frame 192	1	1	0	0	0	0	0	0	hsa-miR-181a	-0.34	0.46		Sites in UTR
FRS2	fibroblast growth factor receptor substrate 2	1	0	0	1	1	0	1	0	hsa-miR-181d	-0.34	0.39		Sites in UTR
IPPK	inositol 1,3,4,5,6-pentakisphosphate 2-kinase	1	0	1	0	1	0	0	1	hsa-miR-181d	-0.34	0.75		Sites in UTR
TBL1XR1	transducin (beta)-like 1 X-linked receptor 1	1	0	1	0	0	0	0	0	hsa-miR-181c	-0.34	0.65	2005, 2007	Sites in UTR
CD69	CD69 molecule	1	1	0	0	0	0	0	0	hsa-miR-181a	-0.34	0.46	2005, 2007	Sites in UTR
USP47	ubiquitin specific peptidase 47	1	1	0	0	0	0	0	0	hsa-miR-181a	-0.34	0.33		Sites in UTR
ZC3H6	zinc finger CCCH-type containing 6	1	0	1	0	1	0	1	0	hsa-miR-181b	-0.34	0.58	2007	Sites in UTR
SGK269	NKF3 kinase family member	2	1	1	0	1	0	1	0	hsa-miR-181d	-0.34	0.73		Sites in UTR
MYBL1	v-myb myeloblastosis viral oncogene homolog (avian)-like 1	1	1	0	0	0	0	0	0	hsa-miR-181a	-0.34	0.59	2007	Sites in UTR
NOTCH2	Notch homolog 2 (Drosophila)	1	1	0	0	0	0	0	0	hsa-miR-181a	-0.34	0.7		Sites in UTR
UNC5A	unc-5 homolog A (C. elegans)	1	1	0	0	0	0	0	0	hsa-miR-181c	-0.34	0.65	2007	Sites in UTR
TRPM3	transient receptor potential cation channel, subfamily M, member 3	1	0	0	1	1	0	1	0	hsa-miR-181a	-0.34	0.27	2007	Sites in UTR
HRB	HIV-1 Rev binding protein	1	1	0	0	0	0	0	0	hsa-miR-181a	-0.34	0.69	2005, 2007	Sites in UTR
USP15	ubiquitin specific peptidase 15	1	0	0	1	1	0	0	1	hsa-miR-181a	-0.34	0.47	2005, 2007	Sites in UTR
RTKN2	rhotekin 2	1	1	0	0	1	0	0	1	hsa-miR-181a	-0.34	< 0.1		Sites in UTR
C6orf62	chromosome 6 open reading frame 62	1	1	0	0	0	0	0	0	hsa-miR-181a	-0.34	0.44	2005, 2007	Sites in UTR
XPO7	exportin 7	1	1	0	0	0	0	0	0	hsa-miR-181a	-0.34	< 0.1		Sites in UTR
SELI	selenoprotein I	1	0	1	0	2	0	0	2	hsa-miR-181b	-0.34	0.51		Sites in UTR
ENAH	enabled homolog (Drosophila)	2	1	1	0	0	0	0	0	hsa-miR-181d	-0.34	0.95	2005, 2007	Sites in UTR
TBL1X	transducin (beta)-like 1X-linked	1	0	1	0	2	0	2	0	hsa-miR-181a	-0.34	0.76	2005, 2007	Sites in UTR
FAM122B	family with sequence similarity 122B	1	1	0	0	1	0	0	1	hsa-miR-181b	-0.34	0.31	2007	Sites in UTR
CCNG1	cyclin G1	1	1	0	0	0	0	0	0	hsa-miR-181a	-0.34	< 0.1		Sites in UTR
ZADH2	zinc binding alcohol dehydrogenase domain containing 2	2	1	1	0	0	0	0	0	hsa-miR-181a	-0.33	0.89		Sites in UTR
COL16A1	collagen, type XVI, alpha 1	1	0	1	0	0	0	0	0	hsa-miR-181c	-0.33	0.71	2007	Sites in UTR
BCL2	B-cell CLL/lymphoma 2	2	1	0	1	0	0	0	0	hsa-miR-181b	-0.33	0.85	2005, 2007	Sites in UTR
THRB	thyroid hormone receptor, beta (erythroblastic leukemia viral (v-erb-a) oncogene homolog 2, avian)	1	1	0	0	2	0	0	2	hsa-miR-181d	-0.33	0.61	2007	Sites in UTR
UBE2J1	ubiquitin-conjugating enzyme E2, J1 (UBC6 homolog, yeast)	1	0	1	0	1	0	0	1	hsa-miR-181a	-0.33	0.46		Sites in UTR
IRS2	insulin receptor substrate 2	1	1	0	0	0	0	0	0	hsa-miR-181d	-0.33	0.71	2005, 2007	Sites in UTR
EIF4A2	eukaryotic translation initiation factor 4A, isoform 2	1	0	1	0	0	0	0	0	hsa-miR-181a	-0.33	0.49	2005, 2007	Sites in UTR
KPNA1	karyopherin alpha 1 (importin alpha 5)	1	0	1	0	2	1	1	0	hsa-miR-181c	-0.33	0.83	2005, 2007	Sites in UTR
ZIC2	Zic family member 2 (odd-paired homolog, Drosophila)	1	1	0	0	0	0	0	0	hsa-miR-181d	-0.33	0.46	2007	Sites in UTR
RNF125	ring finger protein 125	1	0	1	0	0	0	0	0	hsa-miR-181a	-0.33	0.41		Sites in UTR
KIAA2018	KIAA2018	1	1	0	0	0	0	0	0	hsa-miR-181a	-0.33	< 0.1		Sites in UTR
MTMR10	myotubularin related protein 10	1	0	1	0	0	0	0	0	hsa-miR-181a	-0.33	0.73		Sites in UTR
MED26	mediator complex subunit 26	1	1	0	0	0	0	0	0	hsa-miR-181a	-0.33	0.7	2007	Sites in UTR
IGSF11	immunoglobulin superfamily, member 11	1	0	1	0	0	0	0	0	hsa-miR-181d	-0.33	0.67	2007	Sites in UTR
MBNL2	muscleblind-like 2 (Drosophila)	1	1	0	0	0	0	0	0	hsa-miR-181a	-0.33	0.46	2005, 2007	Sites in UTR
PPP2R3A	protein phosphatase 2 (formerly 2A), regulatory subunit B', alpha	1	1	0	0	0	0	0	0	hsa-miR-181a	-0.33	0.29		Sites in UTR
PGR	progesterone receptor	1	1	0	0	2	0	1	1	hsa-miR-181d	-0.33	< 0.1		Sites in UTR
ARNT2	aryl-hydrocarbon receptor nuclear translocator 2	1	0	1	0	1	0	1	0	hsa-miR-181c	-0.33	0.78	2005, 2007	Sites in UTR
MECP2	methyl CpG binding protein 2 (Rett syndrome)	1	1	0	0	0	0	0	0	hsa-miR-181a	-0.33	0.72	2005, 2007	Sites in UTR
ADRBK1	adrenergic, beta, receptor kinase 1	1	0	1	0	0	0	0	0	hsa-miR-181c	-0.33	0.64	2005, 2007	Sites in UTR
UBL3	ubiquitin-like 3	1	1	0	0	0	0	0	0	hsa-miR-181a	-0.32	< 0.1	2005, 2007	Sites in UTR
EPB41L3	erythrocyte membrane protein band 4.1-like 3	1	1	0	0	0	0	0	0	hsa-miR-181a	-0.32	0.54		Sites in UTR
PLEKHJ1	pleckstrin homology domain containing, family J member 1	1	1	0	0	0	0	0	0	hsa-miR-181c	-0.32	0.57	2005, 2007	Sites in UTR
TNFAIP1	tumor necrosis factor, alpha-induced protein 1 (endothelial)	1	1	0	0	0	0	0	0	hsa-miR-181a	-0.32	0.5		Sites in UTR
SETX	senataxin	1	0	1	0	2	0	0	2	hsa-miR-181a	-0.32	0.32		Sites in UTR
PHCA	phytoceramidase, alkaline	1	1	0	0	0	0	0	0	hsa-miR-181a	-0.32	< 0.1		Sites in UTR
FAM160A2	family with sequence similarity 160, member A2	1	0	1	0	0	0	0	0	hsa-miR-181a	-0.32	0.59	2007	Sites in UTR
CHIC1	cysteine-rich hydrophobic domain 1	1	1	0	0	0	0	0	0	hsa-miR-181a	-0.32	0.4	2007	Sites in UTR
EN2	engrailed homeobox 2	1	0	1	0	0	0	0	0	hsa-miR-181a	-0.32	0.8	2005, 2007	Sites in UTR
CSNK1G1	casein kinase 1, gamma 1	1	0	1	0	1	0	1	0	hsa-miR-181a	-0.32	0.76	2007	Sites in UTR
SLC35E1	solute carrier family 35, member E1	1	1	0	0	0	0	0	0	hsa-miR-181d	-0.32	0.6		Sites in UTR
RAD21	RAD21 homolog (S. pombe)	1	0	1	0	0	0	0	0	hsa-miR-181a	-0.32	0.48	2005, 2007	Sites in UTR
DDIT4	DNA-damage-inducible transcript 4	1	1	0	0	0	0	0	0	hsa-miR-181a	-0.32	0.62		Sites in UTR
SERTAD2	SERTA domain containing 2	2	0	0	2	2	0	1	1	hsa-miR-181a	-0.32	0.61	2005, 2007	Sites in UTR
NAT13	N-acetyltransferase 13	1	1	0	0	0	0	0	0	hsa-miR-181a	-0.32	0.55	2007	Sites in UTR
COQ2	coenzyme Q2 homolog, prenyltransferase (yeast)	1	0	1	0	0	0	0	0	hsa-miR-181a	-0.32	0.31		Sites in UTR
PRICKLE2	prickle homolog 2 (Drosophila)	1	0	0	1	1	0	1	0	hsa-miR-181a	-0.32	0.57	2005, 2007	Sites in UTR
ATP8B1	ATPase, class I, type 8B, member 1	1	0	0	1	1	0	1	0	hsa-miR-181c	-0.32	0.45	2007	Sites in UTR
EED	embryonic ectoderm development	1	1	0	0	0	0	0	0	hsa-miR-181a	-0.32	< 0.1	2005, 2007	Sites in UTR
PBX3	pre-B-cell leukemia homeobox 3	1	0	1	0	0	0	0	0	hsa-miR-181a	-0.32	0.43	2005, 2007	Sites in UTR
TGIF2	TGFB-induced factor homeobox 2	1	0	1	0	0	0	0	0	hsa-miR-181c	-0.31	0.67		Sites in UTR
TMCC1	transmembrane and coiled-coil domain family 1	2	0	1	1	0	0	0	0	hsa-miR-181c	-0.31	0.8	2005, 2007	Sites in UTR
RSPO2	R-spondin 2 homolog (Xenopus laevis)	1	0	1	0	0	0	0	0	hsa-miR-181a	-0.31	0.48	2007	Sites in UTR
SIRT1	sirtuin (silent mating type information regulation 2 homolog) 1 (S. cerevisiae)	1	0	1	0	0	0	0	0	hsa-miR-181d	-0.31	0.32	2005, 2007	Sites in UTR
BAI3	brain-specific angiogenesis inhibitor 3	1	0	1	0	0	0	0	0	hsa-miR-181a	-0.31	0.67	2005, 2007	Sites in UTR
CARD11	caspase recruitment domain family, member 11	1	1	0	0	0	0	0	0	hsa-miR-181b	-0.31	0.66	2005, 2007	Sites in UTR
RBAK	RB-associated KRAB zinc finger	1	0	1	0	1	0	0	1	hsa-miR-181d	-0.31	0.55		Sites in UTR
BAT2D1	BAT2 domain containing 1	1	1	0	0	0	0	0	0	hsa-miR-181a	-0.31	0.65		Sites in UTR
AKAP6	A kinase (PRKA) anchor protein 6	1	0	1	0	1	0	1	0	hsa-miR-181c	-0.31	0.38	2005, 2007	Sites in UTR
AK3	adenylate kinase 3	1	0	1	0	0	0	0	0	hsa-miR-181c	-0.31	0.31		Sites in UTR
ING5	inhibitor of growth family, member 5	1	0	1	0	0	0	0	0	hsa-miR-181d	-0.31	0.75		Sites in UTR
PDCD4	programmed cell death 4 (neoplastic transformation inhibitor)	1	0	0	1	1	0	0	1	hsa-miR-181d	-0.31	0.61	2005, 2007	Sites in UTR
PAWR	PRKC, apoptosis, WT1, regulator	1	0	1	0	0	0	0	0	hsa-miR-181a	-0.31	0.36	2007	Sites in UTR
FAM126B	family with sequence similarity 126, member B	1	1	0	0	0	0	0	0	hsa-miR-181c	-0.31	0.33	2007	Sites in UTR
PURB	purine-rich element binding protein B	1	1	0	0	1	0	0	1	hsa-miR-181a	-0.31	< 0.1	2005, 2007	Sites in UTR
PDPK1	3-phosphoinositide dependent protein kinase-1	1	0	1	0	0	0	0	0	hsa-miR-181a	-0.31	0.81		Sites in UTR
CD2AP	CD2-associated protein	1	1	0	0	0	0	0	0	hsa-miR-181b	-0.31	0.13	2005, 2007	Sites in UTR
TNS3	tensin 3	1	0	1	0	0	0	0	0	hsa-miR-181b	-0.3	0.8		Sites in UTR
PPM1B	protein phosphatase 1B (formerly 2C), magnesium-dependent, beta isoform	1	1	0	0	0	0	0	0	hsa-miR-181a	-0.31	0.19	2005, 2007	Sites in UTR
LMO3	LIM domain only 3 (rhombotin-like 2)	1	0	1	0	0	0	0	0	hsa-miR-181a	-0.3	0.79	2005, 2007	Sites in UTR
LPCAT1	lysophosphatidylcholine acyltransferase 1	1	1	0	0	0	0	0	0	hsa-miR-181a	-0.3	0.67	2007	Sites in UTR
CNOT6L	CCR4-NOT transcription complex, subunit 6-like	1	1	0	0	1	0	1	0	hsa-miR-181a	-0.3	0.34	2007	Sites in UTR
HECA	headcase homolog (Drosophila)	1	1	0	0	0	0	0	0	hsa-miR-181d	-0.3	0.69	2005, 2007	Sites in UTR
FBXO45	F-box protein 45	1	1	0	0	1	0	0	1	hsa-miR-181a	-0.3	< 0.1		Sites in UTR
2011-09-08	septin 8	1	1	0	0	0	0	0	0	hsa-miR-181c	-0.3	0.38		Sites in UTR
G3BP2	GTPase activating protein (SH3 domain) binding protein 2	1	0	1	0	1	0	1	0	hsa-miR-181a	-0.3	0.58	2005, 2007	Sites in UTR
ADAMTS19	ADAM metallopeptidase with thrombospondin type 1 motif, 19	1	0	0	1	1	0	0	1	hsa-miR-181c	-0.3	0.41	2007	Sites in UTR
STC2	stanniocalcin 2	1	1	0	0	0	0	0	0	hsa-miR-181a	-0.3	0.31		Sites in UTR
IPO5	importin 5	2	0	2	0	0	0	0	0	hsa-miR-181a	-0.3	0.88	2005, 2007	Sites in UTR
MAP3K3	mitogen-activated protein kinase kinase kinase 3	1	1	0	0	0	0	0	0	hsa-miR-181a	-0.3	0.65	2005, 2007	Sites in UTR
ACSL1	acyl-CoA synthetase long-chain family member 1	1	0	1	0	0	0	0	0	hsa-miR-181c	-0.3	0.41	2005, 2007	Sites in UTR
AGPAT1	1-acylglycerol-3-phosphate O-acyltransferase 1 (lysophosphatidic acid acyltransferase, alpha)	1	0	1	0	1	0	0	1	hsa-miR-181a	-0.3	0.48	2005, 2007	Sites in UTR
ZBTB34	zinc finger and BTB domain containing 34	1	1	0	0	0	0	0	0	hsa-miR-181a	-0.3	0.41		Sites in UTR
DNAJC21	DnaJ (Hsp40) homolog, subfamily C, member 21	1	0	1	0	1	0	1	0	hsa-miR-181c	-0.3	0.77	2007	Sites in UTR
CRIM1	cysteine rich transmembrane BMP regulator 1 (chordin-like)	1	1	0	0	0	0	0	0	hsa-miR-181a	-0.3	0.61	2005, 2007	Sites in UTR
SPTY2D1	SPT2, Suppressor of Ty, domain containing 1 (S. cerevisiae)	1	0	0	1	1	0	1	0	hsa-miR-181d	-0.29	0.57		Sites in UTR
RBM26	RNA binding motif protein 26	1	0	1	0	0	0	0	0	hsa-miR-181b	-0.29	0.48	2007	Sites in UTR
CYP26B1	cytochrome P450, family 26, subfamily B, polypeptide 1	1	0	1	0	0	0	0	0	hsa-miR-181d	-0.29	0.75		Sites in UTR
PTPRE	protein tyrosine phosphatase, receptor type, E	1	0	1	0	1	1	0	0	hsa-miR-181a	-0.29	0.66		Sites in UTR
CNOT1	CCR4-NOT transcription complex, subunit 1	1	0	1	0	0	0	0	0	hsa-miR-181c	-0.29	0.65		Sites in UTR
MAP3K7IP3	mitogen-activated protein kinase kinase kinase 7 interacting protein 3	2	1	0	1	0	0	0	0	hsa-miR-181a	-0.29	0.4	2007	Sites in UTR
FAM80B	family with sequence similarity 80, member B	1	0	0	1	1	0	0	1	hsa-miR-181c	-0.29	0.39	2007	Sites in UTR
KCNH8	potassium voltage-gated channel, subfamily H (eag-related), member 8	1	0	1	0	0	0	0	0	hsa-miR-181a	-0.29	0.38		Sites in UTR
DOCK4	dedicator of cytokinesis 4	1	0	1	0	0	0	0	0	hsa-miR-181d	-0.29	0.62	2007	Sites in UTR
VAX1	ventral anterior homeobox 1	1	0	1	0	1	0	0	1	hsa-miR-181a	-0.29	0.49		Sites in UTR
ADAMTS6	ADAM metallopeptidase with thrombospondin type 1 motif, 6	2	0	2	0	1	0	0	1	hsa-miR-181a	-0.29	0.78	2007	Sites in UTR
TANC2	tetratricopeptide repeat, ankyrin repeat and coiled-coil containing 2	1	1	0	0	0	0	0	0	hsa-miR-181a	-0.29	0.57		Sites in UTR
CD4	CD4 molecule	1	1	0	0	0	0	0	0	hsa-miR-181a	-0.29	0.58	2005, 2007	Sites in UTR
E2F7	E2F transcription factor 7	1	0	1	0	0	0	0	0	hsa-miR-181c	-0.29	0.79	2005, 2007	Sites in UTR
USP9Y	ubiquitin specific peptidase 9, Y-linked (fat facets-like, Drosophila)	1	0	1	0	0	0	0	0	hsa-miR-181d	-0.29	0.41		Sites in UTR
HS6ST1	heparan sulfate 6-O-sulfotransferase 1	1	0	1	0	0	0	0	0	hsa-miR-181c	-0.29	0.79		Sites in UTR
ILF3	interleukin enhancer binding factor 3, 90kDa	1	1	0	0	0	0	0	0	hsa-miR-181a	-0.29	0.73	2005, 2007	Sites in UTR
PKP2	plakophilin 2	1	0	1	0	0	0	0	0	hsa-miR-181d	-0.29	0.5		Sites in UTR
SENP1	SUMO1/sentrin specific peptidase 1	2	0	2	0	0	0	0	0	hsa-miR-181c	-0.28	0.86	2005, 2007	Sites in UTR
ATXN1	ataxin 1	2	0	2	0	1	0	1	0	hsa-miR-181a	-0.28	0.84	2005, 2007	Sites in UTR
BACH2	BTB and CNC homology 1, basic leucine zipper transcription factor 2	1	0	1	0	1	0	1	0	hsa-miR-181d	-0.28	0.78	2005, 2007	Sites in UTR
SRGAP2	SLIT-ROBO Rho GTPase activating protein 2	1	1	0	0	0	0	0	0	hsa-miR-181a	-0.28	0.22		Sites in UTR
PHF15	PHD finger protein 15	1	0	1	0	1	0	0	1	hsa-miR-181b	-0.28	0.84	2005, 2007	Sites in UTR
SOS1	son of sevenless homolog 1 (Drosophila)	1	0	1	0	1	0	1	0	hsa-miR-181a	-0.28	0.78		Sites in UTR
PDAP1	PDGFA associated protein 1	1	0	1	0	0	0	0	0	hsa-miR-181a	-0.28	0.59		Sites in UTR
FBXO41	F-box protein 41	1	1	0	0	0	0	0	0	hsa-miR-181c	-0.28	0.44		Sites in UTR
FOXK1	forkhead box K1	1	0	1	0	1	1	0	0	hsa-miR-181a	-0.28	0.81	2007	Sites in UTR
ITGA3	integrin, alpha 3 (antigen CD49C, alpha 3 subunit of VLA-3 receptor)	1	1	0	0	0	0	0	0	hsa-miR-181a	-0.28	0.66	2005, 2007	Sites in UTR
TBPL1	TBP-like 1	1	0	1	0	0	0	0	0	hsa-miR-181d	-0.28	0.53	2005, 2007	Sites in UTR
AFTPH	aftiphilin	1	0	1	0	0	0	0	0	hsa-miR-181a	-0.28	0.42	2007	Sites in UTR
CCDC117	coiled-coil domain containing 117	1	1	0	0	0	0	0	0	hsa-miR-181c	-0.28	0.41		Sites in UTR
LOC153364	similar to metallo-beta-lactamase superfamily protein	1	0	1	0	0	0	0	0	hsa-miR-181a	-0.28	0.4		Sites in UTR
MAPK1IP1L	mitogen-activated protein kinase 1 interacting protein 1-like	1	1	0	0	0	0	0	0	hsa-miR-181a	-0.28	0.31		Sites in UTR
TMEM47	transmembrane protein 47	1	1	0	0	0	0	0	0	hsa-miR-181a	-0.28	< 0.1		Sites in UTR
PODXL	podocalyxin-like	2	0	1	1	0	0	0	0	hsa-miR-181a	-0.28	0.77	2005, 2007	Sites in UTR
CECR2	cat eye syndrome chromosome region, candidate 2	1	1	0	0	0	0	0	0	hsa-miR-181c	-0.28	0.69		Sites in UTR
SLC26A9	solute carrier family 26, member 9	1	0	1	0	0	0	0	0	hsa-miR-181d	-0.28	0.61		Sites in UTR
PLEK	pleckstrin	1	1	0	0	1	0	1	0	hsa-miR-181a	-0.28	0.26		Sites in UTR
HLF	hepatic leukemia factor	1	1	0	0	0	0	0	0	hsa-miR-181a	-0.28	0.79	2005, 2007	Sites in UTR
ZDHHC3	zinc finger, DHHC-type containing 3	1	0	1	0	0	0	0	0	hsa-miR-181c	-0.28	0.79		Sites in UTR
SEMA3B	sema domain, immunoglobulin domain (Ig), short basic domain, secreted, (semaphorin) 3B	1	1	0	0	0	0	0	0	hsa-miR-181a	-0.28	0.68		Sites in UTR
ZDHHC7	zinc finger, DHHC-type containing 7	1	1	0	0	0	0	0	0	hsa-miR-181a	-0.28	0.66	2005, 2007	Sites in UTR
TMEM132B	transmembrane protein 132B	1	1	0	0	0	0	0	0	hsa-miR-181a	-0.28	0.77		Sites in UTR
BMPR2	bone morphogenetic protein receptor, type II (serine/threonine kinase)	1	0	1	0	1	0	1	0	hsa-miR-181a	-0.28	0.48	2005, 2007	Sites in UTR
CUL3	cullin 3	2	0	1	1	0	0	0	0	hsa-miR-181a	-0.27	0.89	2005, 2007	Sites in UTR
NIPBL	Nipped-B homolog (Drosophila)	1	0	1	0	0	0	0	0	hsa-miR-181d	-0.27	0.64	2005, 2007	Sites in UTR
KLF6	Kruppel-like factor 6	1	0	1	0	0	0	0	0	hsa-miR-181a	-0.27	0.52	2005, 2007	Sites in UTR
CARM1	coactivator-associated arginine methyltransferase 1	1	1	0	0	0	0	0	0	hsa-miR-181a	-0.27	0.54	2005, 2007	Sites in UTR
SAMD12	sterile alpha motif domain containing 12	1	0	0	1	1	1	0	0	hsa-miR-181c	-0.27	0.53		Sites in UTR
MBOAT1	membrane bound O-acyltransferase domain containing 1	1	0	1	0	1	0	0	1	hsa-miR-181a	-0.27	0.36	2007	Sites in UTR
MEST	mesoderm specific transcript homolog (mouse)	1	1	0	0	0	0	0	0	hsa-miR-181c	-0.27	0.23		Sites in UTR
C17orf63	chromosome 17 open reading frame 63	1	1	0	0	0	0	0	0	hsa-miR-181c	-0.27	0.71		Sites in UTR
GALNTL1	UDP-N-acetyl-alpha-D-galactosamine:polypeptide N-acetylgalactosaminyltransferase-like 1	1	1	0	0	0	0	0	0	hsa-miR-181c	-0.27	0.58	2007	Sites in UTR
DIP2B	DIP2 disco-interacting protein 2 homolog B (Drosophila)	1	0	1	0	0	0	0	0	hsa-miR-181a	-0.27	0.68	2007	Sites in UTR
CPD	carboxypeptidase D	1	1	0	0	1	0	1	0	hsa-miR-181a	-0.27	0.63	2005, 2007	Sites in UTR
NARG1	NMDA receptor regulated 1	1	1	0	0	0	0	0	0	hsa-miR-181a	-0.27	< 0.1	2007	Sites in UTR
UBE3C	ubiquitin protein ligase E3C	1	0	1	0	0	0	0	0	hsa-miR-181a	-0.27	0.44	2005, 2007	Sites in UTR
ZIC4	Zic family member 4	1	0	1	0	0	0	0	0	hsa-miR-181b	-0.27	0.31		Sites in UTR
CNR1	cannabinoid receptor 1 (brain)	1	1	0	0	0	0	0	0	hsa-miR-181a	-0.27	0.66	2005, 2007	Sites in UTR
ZNF654	zinc finger protein 654	1	0	1	0	0	0	0	0	hsa-miR-181a	-0.27	0.38		Sites in UTR
RECK	reversion-inducing-cysteine-rich protein with kazal motifs	1	0	1	0	0	0	0	0	hsa-miR-181a	-0.27	0.36	2007	Sites in UTR
ST8SIA3	ST8 alpha-N-acetyl-neuraminide alpha-2,8-sialyltransferase 3	1	0	1	0	3	0	2	1	hsa-miR-181a	-0.27	0.78		Sites in UTR
PDXDC1	pyridoxal-dependent decarboxylase domain containing 1	1	0	1	0	0	0	0	0	hsa-miR-181a	-0.27	0.66		Sites in UTR
ALS2CR4	amyotrophic lateral sclerosis 2 (juvenile) chromosome region, candidate 4	1	0	1	0	1	0	0	1	hsa-miR-181b	-0.27	0.43		Sites in UTR
LMTK2	lemur tyrosine kinase 2	1	0	1	0	0	0	0	0	hsa-miR-181c	-0.27	0.46		Sites in UTR
SLC25A25	solute carrier family 25 (mitochondrial carrier; phosphate carrier), member 25	1	0	1	0	1	0	1	0	hsa-miR-181a	-0.26	0.78	2005, 2007	Sites in UTR
CA5B	carbonic anhydrase VB, mitochondrial	1	0	1	0	0	0	0	0	hsa-miR-181d	-0.26	0.42		Sites in UTR
PHKA1	phosphorylase kinase, alpha 1 (muscle)	1	1	0	0	0	0	0	0	hsa-miR-181a	-0.26	< 0.1		Sites in UTR
CUL5	cullin 5	1	0	1	0	0	0	0	0	hsa-miR-181c	-0.26	0.73	2007	Sites in UTR
SMAD2	SMAD family member 2	1	0	1	0	1	0	1	0	hsa-miR-181a	-0.26	0.36		Sites in UTR
RALA	v-ral simian leukemia viral oncogene homolog A (ras related)	1	1	0	0	0	0	0	0	hsa-miR-181a	-0.26	0.2	2005, 2007	Sites in UTR
FAM73B	family with sequence similarity 73, member B	1	1	0	0	0	0	0	0	hsa-miR-181c	-0.26	0.71	2007	Sites in UTR
LPP	LIM domain containing preferred translocation partner in lipoma	1	0	1	0	1	0	1	0	hsa-miR-181d	-0.26	0.66	2005, 2007	Sites in UTR
SLC24A3	solute carrier family 24 (sodium/potassium/calcium exchanger), member 3	1	0	1	0	0	0	0	0	hsa-miR-181d	-0.26	0.45		Sites in UTR
MADD	MAP-kinase activating death domain	1	0	1	0	0	0	0	0	hsa-miR-181a	-0.26	0.71		Sites in UTR
TBC1D9	TBC1 domain family, member 9 (with GRAM domain)	1	0	1	0	0	0	0	0	hsa-miR-181d	-0.26	0.51		Sites in UTR
ARL5A	ADP-ribosylation factor-like 5A	1	0	1	0	0	0	0	0	hsa-miR-181c	-0.26	0.7	2007	Sites in UTR
HS2ST1	heparan sulfate 2-O-sulfotransferase 1	1	1	0	0	0	0	0	0	hsa-miR-181a	-0.26	0.61		Sites in UTR
PDIK1L	PDLIM1 interacting kinase 1 like	1	0	1	0	1	0	0	1	hsa-miR-181a	-0.26	0.57		Sites in UTR
DPYSL2	dihydropyrimidinase-like 2	1	0	1	0	0	0	0	0	hsa-miR-181d	-0.26	0.76	2005, 2007	Sites in UTR
ESR1	estrogen receptor 1	1	1	0	0	0	0	0	0	hsa-miR-181d	-0.26	0.72	2005, 2007	Sites in UTR
ABI1	abl-interactor 1	1	0	1	0	0	0	0	0	hsa-miR-181d	-0.26	0.71	2007	Sites in UTR
TEAD1	TEA domain family member 1 (SV40 transcriptional enhancer factor)	1	0	0	1	1	0	1	0	hsa-miR-181a	-0.25	0.63	2005, 2007	Sites in UTR
TBC1D14	TBC1 domain family, member 14	1	1	0	0	0	0	0	0	hsa-miR-181a	-0.26	0.61		Sites in UTR
CDKL2	cyclin-dependent kinase-like 2 (CDC2-related kinase)	1	0	1	0	0	0	0	0	hsa-miR-181a	-0.26	0.41	2007	Sites in UTR
ATP1B1	ATPase, Na+/K+ transporting, beta 1 polypeptide	1	0	1	0	0	0	0	0	hsa-miR-181c	-0.25	0.44	2005, 2007	Sites in UTR
NAALADL2	N-acetylated alpha-linked acidic dipeptidase-like 2	1	0	1	0	0	0	0	0	hsa-miR-181a	-0.25	0.54		Sites in UTR
SCHIP1	schwannomin interacting protein 1	1	0	1	0	0	0	0	0	hsa-miR-181a	-0.25	0.49	2005, 2007	Sites in UTR
SLC12A5	solute carrier family 12, (potassium-chloride transporter) member 5	1	0	1	0	0	0	0	0	hsa-miR-181a	-0.25	0.78		Sites in UTR
UBE2W	ubiquitin-conjugating enzyme E2W (putative)	1	0	1	0	0	0	0	0	hsa-miR-181d	-0.25	0.66		Sites in UTR
KIAA0247	KIAA0247	1	0	1	0	0	0	0	0	hsa-miR-181a	-0.25	0.33		Sites in UTR
HCN2	hyperpolarization activated cyclic nucleotide-gated potassium channel 2	1	1	0	0	0	0	0	0	hsa-miR-181c	-0.25	0.31	2005, 2007	Sites in UTR
MOSPD1	motile sperm domain containing 1	1	0	1	0	0	0	0	0	hsa-miR-181a	-0.25	0.73		Sites in UTR
EPB41L4B	erythrocyte membrane protein band 4.1 like 4B	1	0	1	0	1	0	0	1	hsa-miR-181b	-0.25	0.44	2007	Sites in UTR
GAS7	growth arrest-specific 7	1	0	1	0	1	0	0	1	hsa-miR-181c	-0.25	0.47		Sites in UTR
NMNAT2	nicotinamide nucleotide adenylyltransferase 2	1	1	0	0	0	0	0	0	hsa-miR-181a	-0.25	0.42		Sites in UTR
CHD9	chromodomain helicase DNA binding protein 9	1	0	1	0	0	0	0	0	hsa-miR-181a	-0.25	0.47	2005, 2007	Sites in UTR
PAFAH1B1	platelet-activating factor acetylhydrolase, isoform Ib, alpha subunit 45kDa	1	0	0	1	0	0	0	0	hsa-miR-181a	-0.25	0.39	2005, 2007	Sites in UTR
MTMR9	myotubularin related protein 9	1	0	1	0	0	0	0	0	hsa-miR-181a	-0.24	0.72	2005, 2007	Sites in UTR
RAB8B	RAB8B, member RAS oncogene family	1	1	0	0	0	0	0	0	hsa-miR-181a	-0.24	0.41		Sites in UTR
MOBKL2B	MOB1, Mps One Binder kinase activator-like 2B (yeast)	1	0	0	1	1	0	0	1	hsa-miR-181c	-0.24	0.46		Sites in UTR
ZNF200	zinc finger protein 200	1	0	1	0	0	0	0	0	hsa-miR-181a	-0.24	0.55		Sites in UTR
USP6NL	USP6 N-terminal like	1	0	1	0	1	0	0	1	hsa-miR-181a	-0.24	0.5		Sites in UTR
FAM46C	family with sequence similarity 46, member C	1	0	1	0	0	0	0	0	hsa-miR-181d	-0.24	0.49		Sites in UTR
MTPN	myotrophin	1	1	0	0	0	0	0	0	hsa-miR-181d	-0.24	0.53	2005, 2007	Sites in UTR
XIAP	X-linked inhibitor of apoptosis	1	0	1	0	0	0	0	0	hsa-miR-181a	-0.24	0.77		Sites in UTR
PRKG1	protein kinase, cGMP-dependent, type I	1	0	1	0	0	0	0	0	hsa-miR-181d	-0.24	0.55		Sites in UTR
INOC1	INO80 complex homolog 1 (S. cerevisiae)	1	0	1	0	0	0	0	0	hsa-miR-181c	-0.24	0.71	2007	Sites in UTR
DOCK7	dedicator of cytokinesis 7	1	0	1	0	0	0	0	0	hsa-miR-181a	-0.24	0.57	2005, 2007	Sites in UTR
CEP135	centrosomal protein 135kDa	1	0	1	0	0	0	0	0	hsa-miR-181d	-0.24	0.37		Sites in UTR
ENOX2	ecto-NOX disulfide-thiol exchanger 2	1	0	1	0	1	0	0	1	hsa-miR-181a	-0.24	0.52		Sites in UTR
PDE11A	phosphodiesterase 11A	1	0	1	0	0	0	0	0	hsa-miR-181d	-0.24	0.66		Sites in UTR
SMAD7	SMAD family member 7	1	0	1	0	0	0	0	0	hsa-miR-181c	-0.24	0.66	2005, 2007	Sites in UTR
YWHAG	tyrosine 3-monooxygenase/tryptophan 5-monooxygenase activation protein, gamma polypeptide	1	0	1	0	0	0	0	0	hsa-miR-181a	-0.24	0.64	2005, 2007	Sites in UTR
PPP3R1	protein phosphatase 3 (formerly 2B), regulatory subunit B, alpha isoform	1	0	1	0	0	0	0	0	hsa-miR-181a	-0.24	0.47	2005, 2007	Sites in UTR
ELAVL2	ELAV (embryonic lethal, abnormal vision, Drosophila)-like 2 (Hu antigen B)	1	0	1	0	0	0	0	0	hsa-miR-181c	-0.24	0.4	2007	Sites in UTR
NUFIP2	nuclear fragile X mental retardation protein interacting protein 2	1	0	1	0	1	0	0	1	hsa-miR-181d	-0.23	0.45		Sites in UTR
DPY19L2	dpy-19-like 2 (C. elegans)	1	0	1	0	0	0	0	0	hsa-miR-181a	-0.23	0.58		Sites in UTR
AFAP1	actin filament associated protein 1	1	0	0	1	0	0	0	0	hsa-miR-181a	-0.23	0.56		Sites in UTR
GLIS3	GLIS family zinc finger 3	1	0	1	0	0	0	0	0	hsa-miR-181a	-0.23	0.48	2007	Sites in UTR
SHOC2	soc-2 suppressor of clear homolog (C. elegans)	1	0	1	0	0	0	0	0	hsa-miR-181d	-0.23	0.4		Sites in UTR
C10orf104	chromosome 10 open reading frame 104	1	0	1	0	0	0	0	0	hsa-miR-181a	-0.23	0.44		Sites in UTR
DNAJB1	DnaJ (Hsp40) homolog, subfamily B, member 1	1	0	1	0	1	0	1	0	hsa-miR-181a	-0.23	0.59		Sites in UTR
FAM178A	family with sequence similarity 178, member A	1	0	1	0	0	0	0	0	hsa-miR-181a	-0.23	0.56	2005, 2007	Sites in UTR
CDX2	caudal type homeobox 2	1	1	0	0	0	0	0	0	hsa-miR-181a	-0.23	0.57	2005, 2007	Sites in UTR
TRRAP	transformation/transcription domain-associated protein	1	1	0	0	0	0	0	0	hsa-miR-181c	-0.23	0.43		Sites in UTR
CAMTA2	calmodulin binding transcription activator 2	1	1	0	0	0	0	0	0	hsa-miR-181a	-0.23	0.37	2005, 2007	Sites in UTR
KREMEN1	kringle containing transmembrane protein 1	1	0	0	1	0	0	0	0	hsa-miR-181a	-0.22	0.44		Sites in UTR
CYLD	cylindromatosis (turban tumor syndrome)	1	0	0	1	1	0	0	1	hsa-miR-181a	-0.22	0.53		Sites in UTR
FNDC3A	fibronectin type III domain containing 3A	1	0	1	0	0	0	0	0	hsa-miR-181a	-0.22	0.48	2005, 2007	Sites in UTR
LRP12	low density lipoprotein-related protein 12	1	0	1	0	0	0	0	0	hsa-miR-181a	-0.22	0.44	2005, 2007	Sites in UTR
PHOX2B	paired-like homeobox 2b	1	0	1	0	0	0	0	0	hsa-miR-181a	-0.22	0.75	2005, 2007	Sites in UTR
ARL1	ADP-ribosylation factor-like 1	1	0	1	0	0	0	0	0	hsa-miR-181c	-0.22	0.62		Sites in UTR
SECISBP2	SECIS binding protein 2	1	0	1	0	0	0	0	0	hsa-miR-181a	-0.22	0.49		Sites in UTR
TOX	thymocyte selection-associated high mobility group box	1	0	1	0	0	0	0	0	hsa-miR-181d	-0.22	0.64	2005, 2007	Sites in UTR
NMT2	N-myristoyltransferase 2	1	0	1	0	0	0	0	0	hsa-miR-181a	-0.22	0.8	2005, 2007	Sites in UTR
CDH23	cadherin-like 23	1	0	1	0	0	0	0	0	hsa-miR-181c	-0.22	0.44		Sites in UTR
HYOU1	hypoxia up-regulated 1	1	1	0	0	0	0	0	0	hsa-miR-181a	-0.22	0.48	2005, 2007	Sites in UTR
HEXIM1	hexamethylene bis-acetamide inducible 1	1	0	0	1	0	0	0	0	hsa-miR-181a	-0.22	0.37	2007	Sites in UTR
OGT	O-linked N-acetylglucosamine (GlcNAc) transferase (UDP-N-acetylglucosamine:polypeptide-N-acetylglucosaminyl transferase)	1	1	0	0	0	0	0	0	hsa-miR-181a	-0.22	0.37	2005, 2007	Sites in UTR
MFAP3L	microfibrillar-associated protein 3-like	1	0	1	0	1	0	0	1	hsa-miR-181a	-0.21	0.74		Sites in UTR
CDH13	cadherin 13, H-cadherin (heart)	1	0	1	0	0	0	0	0	hsa-miR-181a	-0.21	0.42	2005, 2007	Sites in UTR
ACAN	aggrecan	1	1	0	0	0	0	0	0	hsa-miR-181a	-0.22	0.25		Sites in UTR
ARID2	AT rich interactive domain 2 (ARID, RFX-like)	1	0	1	0	0	0	0	0	hsa-miR-181a	-0.21	0.5		Sites in UTR
ZFP30	zinc finger protein 30 homolog (mouse)	1	0	1	0	0	0	0	0	hsa-miR-181a	-0.21	0.37		Sites in UTR
KCNMA1	potassium large conductance calcium-activated channel, subfamily M, alpha member 1	1	0	1	0	0	0	0	0	hsa-miR-181c	-0.21	0.81	2007	Sites in UTR
MAP3K10	mitogen-activated protein kinase kinase kinase 10	1	1	0	0	0	0	0	0	hsa-miR-181a	-0.21	0.51	2005, 2007	Sites in UTR
SF1	splicing factor 1	1	0	1	0	0	0	0	0	hsa-miR-181d	-0.21	0.33		Sites in UTR
PRKCE	protein kinase C, epsilon	1	0	1	0	0	0	0	0	hsa-miR-181a	-0.21	0.79	2005, 2007	Sites in UTR
PRIMA1	proline rich membrane anchor 1	1	0	1	0	0	0	0	0	hsa-miR-181c	-0.21	0.79	2007	Sites in UTR
SLC38A2	solute carrier family 38, member 2	1	0	1	0	0	0	0	0	hsa-miR-181a	-0.21	0.65	2005, 2007	Sites in UTR
D4S234E	DNA segment on chromosome 4 (unique) 234 expressed sequence	1	0	1	0	0	0	0	0	hsa-miR-181a	-0.21	0.58		Sites in UTR
KIAA1549	KIAA1549	1	0	1	0	0	0	0	0	hsa-miR-181a	-0.21	0.43		Sites in UTR
SHE	Src homology 2 domain containing E	1	1	0	0	1	0	0	1	hsa-miR-181d	-0.21	0.64		Sites in UTR
PICALM	phosphatidylinositol binding clathrin assembly protein	1	0	1	0	0	0	0	0	hsa-miR-181d	-0.21	0.55	2005, 2007	Sites in UTR
QKI	quaking homolog, KH domain RNA binding (mouse)	1	0	0	1	0	0	0	0	hsa-miR-181b	-0.21	0.38	2005, 2007	Sites in UTR
TULP4	tubby like protein 4	1	1	0	0	0	0	0	0	hsa-miR-181a	-0.21	< 0.1	2005, 2007	Sites in UTR
DYRK2	dual-specificity tyrosine-(Y)-phosphorylation regulated kinase 2	1	0	1	0	0	0	0	0	hsa-miR-181a	-0.21	0.63		Sites in UTR
C4orf16	chromosome 4 open reading frame 16	1	0	0	1	0	0	0	0	hsa-miR-181d	-0.21	0.35	2005, 2007	Sites in UTR
TAF9B	TAF9B RNA polymerase II, TATA box binding protein (TBP)-associated factor, 31kDa	1	0	1	0	0	0	0	0	hsa-miR-181c	-0.2	0.6		Sites in UTR
IQSEC2	IQ motif and Sec7 domain 2	1	0	0	1	0	0	0	0	hsa-miR-181a	-0.2	0.56	2005, 2007	Sites in UTR
CCDC6	coiled-coil domain containing 6	1	0	0	1	1	0	1	0	hsa-miR-181a	-0.2	0.47	2005, 2007	Sites in UTR
MYCBP2	MYC binding protein 2	1	0	0	1	0	0	0	0	hsa-miR-181a	-0.2	0.27	2005, 2007	Sites in UTR
EIF2C4	eukaryotic translation initiation factor 2C, 4	1	0	1	0	0	0	0	0	hsa-miR-181c	-0.2	0.57		Sites in UTR
TARDBP	TAR DNA binding protein	1	0	1	0	0	0	0	0	hsa-miR-181a	-0.2	0.47	2003, 2005, 2007	Sites in UTR
TM9SF3	transmembrane 9 superfamily member 3	1	0	1	0	0	0	0	0	hsa-miR-181a	-0.2	0.43	2007	Sites in UTR
LMO1	LIM domain only 1 (rhombotin 1)	1	0	1	0	0	0	0	0	hsa-miR-181a	-0.2	0.73	2005, 2007	Sites in UTR
DUSP5	dual specificity phosphatase 5	1	0	1	0	0	0	0	0	hsa-miR-181a	-0.2	0.6	2005, 2007	Sites in UTR
THEX1	three prime histone mRNA exonuclease 1	1	0	1	0	0	0	0	0	hsa-miR-181a	-0.2	0.32		Sites in UTR
JARID2	jumonji, AT rich interactive domain 2	1	0	1	0	0	0	0	0	hsa-miR-181a	-0.2	0.6		Sites in UTR
CSNK1G3	casein kinase 1, gamma 3	1	0	1	0	0	0	0	0	hsa-miR-181a	-0.2	0.49	2007	Sites in UTR
RORB	RAR-related orphan receptor B	1	0	0	1	0	0	0	0	hsa-miR-181a	-0.2	0.36	2005, 2007	Sites in UTR
CDK8	cyclin-dependent kinase 8	1	0	0	1	1	0	1	0	hsa-miR-181a	-0.2	0.32		Sites in UTR
LUZP1	leucine zipper protein 1	1	0	0	1	0	0	0	0	hsa-miR-181a	-0.2	0.54	2005, 2007	Sites in UTR
CD163	CD163 molecule	1	0	1	0	0	0	0	0	hsa-miR-181a	-0.2	0.57	2005, 2007	Sites in UTR
RAD23B	RAD23 homolog B (S. cerevisiae)	1	0	1	0	0	0	0	0	hsa-miR-181a	-0.2	0.54		Sites in UTR
MTMR7	myotubularin related protein 7	1	0	0	1	0	0	0	0	hsa-miR-181a	-0.2	0.3	2007	Sites in UTR
MBNL1	muscleblind-like (Drosophila)	1	0	1	0	0	0	0	0	hsa-miR-181a	-0.2	0.61		Sites in UTR
SIX4	SIX homeobox 4	1	0	0	1	1	0	1	0	hsa-miR-181a	-0.2	0.5	2007	Sites in UTR
DKFZp667G2110	hypothetical protein DKFZp667G2110	1	0	0	1	0	0	0	0	hsa-miR-181a	-0.2	0.48	2007	Sites in UTR
ZZZ3	zinc finger, ZZ-type containing 3	1	0	1	0	0	0	0	0	hsa-miR-181c	-0.2	0.47		Sites in UTR
RUNX1	runt-related transcription factor 1 (acute myeloid leukemia 1; aml1 oncogene)	1	0	1	0	0	0	0	0	hsa-miR-181c	-0.2	0.71	2005, 2007	Sites in UTR
ATMIN	ATM interactor	1	0	1	0	0	0	0	0	hsa-miR-181c	-0.2	0.69		Sites in UTR
PACS2	phosphofurin acidic cluster sorting protein 2	1	0	1	0	0	0	0	0	hsa-miR-181a	-0.2	0.51		Sites in UTR
PAK7	p21 protein (Cdc42/Rac)-activated kinase 7	1	0	1	0	0	0	0	0	hsa-miR-181a	-0.2	0.43	2005, 2007	Sites in UTR
PRDM1	PR domain containing 1, with ZNF domain	1	0	1	0	0	0	0	0	hsa-miR-181a	-0.2	0.36		Sites in UTR
BNC2	basonuclin 2	1	0	0	1	1	0	1	0	hsa-miR-181d	-0.2	0.34	2005, 2007	Sites in UTR
TMEM9B	TMEM9 domain family, member B	1	0	0	1	0	0	0	0	hsa-miR-181c	-0.19	0.31	2007	Sites in UTR
TLK2	tousled-like kinase 2	1	1	0	0	0	0	0	0	hsa-miR-181a	-0.19	0.12		Sites in UTR
KLF3	Kruppel-like factor 3 (basic)	1	0	1	0	0	0	0	0	hsa-miR-181a	-0.19	0.79		Sites in UTR
HECW2	HECT, C2 and WW domain containing E3 ubiquitin protein ligase 2	1	1	0	0	0	0	0	0	hsa-miR-181a	-0.19	0.48		Sites in UTR
NAB1	NGFI-A binding protein 1 (EGR1 binding protein 1)	1	0	0	1	0	0	0	0	hsa-miR-181a	-0.19	0.43	2005, 2007	Sites in UTR
NLK	nemo-like kinase	1	0	1	0	0	0	0	0	hsa-miR-181a	-0.19	0.65	2005, 2007	Sites in UTR
TPD52L3	tumor protein D52-like 3	1	0	0	1	0	0	0	0	hsa-miR-181d	-0.19	0.3		Sites in UTR
DUSP10	dual specificity phosphatase 10	1	0	0	1	0	0	0	0	hsa-miR-181a	-0.19	0.39	2007	Sites in UTR
SLC9A6	solute carrier family 9 (sodium/hydrogen exchanger), member 6	1	0	1	0	0	0	0	0	hsa-miR-181a	-0.19	0.34	2005, 2007	Sites in UTR
ZCCHC3	zinc finger, CCHC domain containing 3	1	0	0	1	0	0	0	0	hsa-miR-181c	-0.19	0.31	2005, 2007	Sites in UTR
FLT1	fms-related tyrosine kinase 1 (vascular endothelial growth factor/vascular permeability factor receptor)	1	0	0	1	0	0	0	0	hsa-miR-181a	-0.19	0.47	2005, 2007	Sites in UTR
PJA2	praja 2, RING-H2 motif containing	1	0	1	0	0	0	0	0	hsa-miR-181a	-0.19	0.53		Sites in UTR
TNP1	transition protein 1 (during histone to protamine replacement)	1	0	0	1	0	0	0	0	hsa-miR-181a	-0.19	0.27	2005, 2007	Sites in UTR
ZFHX4	zinc finger homeobox 4	1	0	1	0	0	0	0	0	hsa-miR-181c	-0.19	0.65	2007	Sites in UTR
ZNF280B	zinc finger protein 280B	1	1	0	0	0	0	0	0	hsa-miR-181a	-0.19	< 0.1		Sites in UTR
YTHDF2	YTH domain family, member 2	1	0	1	0	0	0	0	0	hsa-miR-181a	-0.18	0.31	2005, 2007	Sites in UTR
TNRC6B	trinucleotide repeat containing 6B	2	1	1	0	2	0	2	0	hsa-miR-181a	-0.18	0.85	2007	Sites in UTR
CHD7	chromodomain helicase DNA binding protein 7	1	0	1	0	0	0	0	0	hsa-miR-181a	-0.18	0.6	2005, 2007	Sites in UTR
MNX1	motor neuron and pancreas homeobox 1	1	0	0	1	0	0	0	0	hsa-miR-181a	-0.18	0.45		Sites in UTR
GMFB	glia maturation factor, beta	1	0	0	1	1	0	0	1	hsa-miR-181b	-0.18	0.28	2005, 2007	Sites in UTR
EPB41	erythrocyte membrane protein band 4.1 (elliptocytosis 1, RH-linked)	2	0	1	1	0	0	0	0	hsa-miR-181c	-0.18	0.76		Sites in UTR
MAPT	microtubule-associated protein tau	1	0	1	0	0	0	0	0	hsa-miR-181c	-0.18	0.75	2007	Sites in UTR
QSER1	glutamine and serine rich 1	1	1	0	0	0	0	0	0	hsa-miR-181a	-0.18	0.67	2007	Sites in UTR
GRIA2	glutamate receptor, ionotropic, AMPA 2	1	0	1	0	0	0	0	0	hsa-miR-181a	-0.18	0.66	2005, 2007	Sites in UTR
WHSC1	Wolf-Hirschhorn syndrome candidate 1	1	0	1	0	1	0	0	1	hsa-miR-181b	-0.18	0.35		Sites in UTR
NPTN	neuroplastin	1	0	1	0	0	0	0	0	hsa-miR-181a	-0.18	0.34	2007	Sites in UTR
GLCCI1	glucocorticoid induced transcript 1	1	0	0	1	0	0	0	0	hsa-miR-181a	-0.18	0.32	2005, 2007	Sites in UTR
UHRF1BP1	UHRF1 (ICBP90) binding protein 1	1	0	0	1	0	0	0	0	hsa-miR-181d	-0.18	0.27		Sites in UTR
SEL1L	sel-1 suppressor of lin-12-like (C. elegans)	1	0	1	0	0	0	0	0	hsa-miR-181a	-0.18	0.78	2005, 2007	Sites in UTR
KIAA0802	KIAA0802	1	0	1	0	0	0	0	0	hsa-miR-181d	-0.18	0.51	2005, 2007	Sites in UTR
NOL8	nucleolar protein 8	1	0	1	0	0	0	0	0	hsa-miR-181c	-0.18	0.4		Sites in UTR
C7orf60	chromosome 7 open reading frame 60	1	0	1	0	0	0	0	0	hsa-miR-181a	-0.18	0.38		Sites in UTR
CASP10	caspase 10, apoptosis-related cysteine peptidase	1	1	0	0	0	0	0	0	hsa-miR-181a	-0.18	< 0.1		Sites in UTR
2011-09-03	septin 3	1	0	1	0	0	0	0	0	hsa-miR-181a	-0.18	0.48	2005, 2007	Sites in UTR
EPS15	epidermal growth factor receptor pathway substrate 15	1	0	1	0	0	0	0	0	hsa-miR-181a	-0.18	0.36	2005, 2007	Sites in UTR
CAMSAP1	calmodulin regulated spectrin-associated protein 1	1	0	1	0	0	0	0	0	hsa-miR-181a	-0.18	0.34	2005, 2007	Sites in UTR
MINK1	misshapen-like kinase 1 (zebrafish)	1	1	0	0	0	0	0	0	hsa-miR-181a	-0.18	0.59	2005, 2007	Sites in UTR
TTBK1	tau tubulin kinase 1	2	1	0	1	1	0	1	0	hsa-miR-181d	-0.18	0.84	2005, 2007	Sites in UTR
WSCD2	WSC domain containing 2	1	1	0	0	0	0	0	0	hsa-miR-181b	-0.18	0.69	2005, 2007	Sites in UTR
LIMCH1	LIM and calponin homology domains 1	1	1	0	0	0	0	0	0	hsa-miR-181a	-0.18	0.27	2007	Sites in UTR
CAMK2G	calcium/calmodulin-dependent protein kinase (CaM kinase) II gamma	1	0	1	0	0	0	0	0	hsa-miR-181a	-0.17	0.8	2005, 2007	Sites in UTR
SNN	stannin	1	0	1	0	0	0	0	0	hsa-miR-181c	-0.17	0.8	2007	Sites in UTR
UNKL	unkempt homolog (Drosophila)-like	1	0	0	1	0	0	0	0	hsa-miR-181a	-0.17	0.47		Sites in UTR
ATP11A	ATPase, class VI, type 11A	1	0	1	0	1	0	1	0	hsa-miR-181d	-0.17	0.79		Sites in UTR
SIX2	SIX homeobox 2	1	0	1	0	0	0	0	0	hsa-miR-181a	-0.17	0.72	2005, 2007	Sites in UTR
PKNOX1	PBX/knotted 1 homeobox 1	1	0	1	0	1	0	0	1	hsa-miR-181a	-0.17	0.61		Sites in UTR
FAM102A	family with sequence similarity 102, member A	1	0	1	0	0	0	0	0	hsa-miR-181c	-0.17	0.45		Sites in UTR
2011-09-11	septin 11	1	0	1	0	0	0	0	0	hsa-miR-181c	-0.17	0.38		Sites in UTR
ZNF618	zinc finger protein 618	2	1	1	0	0	0	0	0	hsa-miR-181a	-0.17	0.93	2007	Sites in UTR
GRM7	glutamate receptor, metabotropic 7	1	0	0	1	0	0	0	0	hsa-miR-181a	-0.17	0.32	2005, 2007	Sites in UTR
MAP1A	microtubule-associated protein 1A	1	0	1	0	0	0	0	0	hsa-miR-181a	-0.17	0.7	2005, 2007	Sites in UTR
ANKFY1	ankyrin repeat and FYVE domain containing 1	1	0	0	1	1	0	1	0	hsa-miR-181b	-0.17	0.55	2005, 2007	Sites in UTR
CNOT2	CCR4-NOT transcription complex, subunit 2	1	0	1	0	0	0	0	0	hsa-miR-181d	-0.17	0.47	2007	Sites in UTR
RAI1	retinoic acid induced 1	1	0	0	1	0	0	0	0	hsa-miR-181a	-0.17	0.37	2005, 2007	Sites in UTR
ITGA6	integrin, alpha 6	1	0	1	0	0	0	0	0	hsa-miR-181a	-0.17	0.34		Sites in UTR
CHD1	chromodomain helicase DNA binding protein 1	1	0	0	1	0	0	0	0	hsa-miR-181a	-0.17	0.28		Sites in UTR
GNG2	guanine nucleotide binding protein (G protein), gamma 2	1	0	1	0	0	0	0	0	hsa-miR-181a	-0.17	0.64		Sites in UTR
YY1	YY1 transcription factor	1	0	0	1	0	0	0	0	hsa-miR-181a	-0.17	0.31	2005, 2007	Sites in UTR
CBFA2T2	core-binding factor, runt domain, alpha subunit 2; translocated to, 2	1	0	1	0	0	0	0	0	hsa-miR-181c	-0.17	0.5	2005, 2007	Sites in UTR
ZSWIM1	zinc finger, SWIM-type containing 1	1	0	1	0	0	0	0	0	hsa-miR-181d	-0.17	0.37		Sites in UTR
PDE10A	phosphodiesterase 10A	1	0	1	0	0	0	0	0	hsa-miR-181a	-0.17	0.69		Sites in UTR
EPN2	epsin 2	1	0	1	0	0	0	0	0	hsa-miR-181d	-0.17	0.77		Sites in UTR
DLG2	discs, large homolog 2, chapsyn-110 (Drosophila)	1	0	0	1	0	0	0	0	hsa-miR-181a	-0.17	0.58	2005, 2007	Sites in UTR
HSPA5	heat shock 70kDa protein 5 (glucose-regulated protein, 78kDa)	1	0	0	1	0	0	0	0	hsa-miR-181a	-0.17	0.54	2005, 2007	Sites in UTR
INPP5A	inositol polyphosphate-5-phosphatase, 40kDa	1	0	1	0	0	0	0	0	hsa-miR-181d	-0.17	0.7	2005, 2007	Sites in UTR
GRIK2	glutamate receptor, ionotropic, kainate 2	1	0	1	0	0	0	0	0	hsa-miR-181a	-0.16	0.59	2005, 2007	Sites in UTR
SLC35F1	solute carrier family 35, member F1	1	0	1	0	0	0	0	0	hsa-miR-181d	-0.16	0.44		Sites in UTR
CREB1	cAMP responsive element binding protein 1	1	0	1	0	0	0	0	0	hsa-miR-181c	-0.16	0.43	2005, 2007	Sites in UTR
AHNAK	AHNAK nucleoprotein	1	0	0	1	0	0	0	0	hsa-miR-181c	-0.16	0.43		Sites in UTR
FOS	v-fos FBJ murine osteosarcoma viral oncogene homolog	1	0	1	0	0	0	0	0	hsa-miR-181a	-0.16	0.39	2005, 2007	Sites in UTR
NRP1	neuropilin 1	1	0	0	1	0	0	0	0	hsa-miR-181a	-0.16	0.31		Sites in UTR
PSAP	prosaposin (variant Gaucher disease and variant metachromatic leukodystrophy)	1	1	0	0	0	0	0	0	hsa-miR-181a	-0.16	0.28	2005, 2007	Sites in UTR
GDPD1	glycerophosphodiester phosphodiesterase domain containing 1	1	0	0	1	0	0	0	0	hsa-miR-181c	-0.16	0.55	2005, 2007	Sites in UTR
PIP4K2B	phosphatidylinositol-5-phosphate 4-kinase, type II, beta	1	1	0	0	0	0	0	0	hsa-miR-181a	-0.16	0.48		Sites in UTR
GCNT2	glucosaminyl (N-acetyl) transferase 2, I-branching enzyme (I blood group)	1	0	1	0	1	0	0	1	hsa-miR-181a	-0.16	0.53		Sites in UTR
PPAP2B	phosphatidic acid phosphatase type 2B	1	0	0	1	0	0	0	0	hsa-miR-181a	-0.16	0.47	2005, 2007	Sites in UTR
DPP6	dipeptidyl-peptidase 6	1	0	1	0	0	0	0	0	hsa-miR-181d	-0.16	0.7		Sites in UTR
NBEA	neurobeachin	1	0	0	1	0	0	0	0	hsa-miR-181a	-0.16	0.35	2005, 2007	Sites in UTR
KIAA0664	KIAA0664	1	1	0	0	0	0	0	0	hsa-miR-181a	-0.16	0.66	2005, 2007	Sites in UTR
GDI1	GDP dissociation inhibitor 1	1	0	1	0	0	0	0	0	hsa-miR-181d	-0.16	0.57		Sites in UTR
ZNF418	zinc finger protein 418	1	0	1	0	0	0	0	0	hsa-miR-181a	-0.15	0.42		Sites in UTR
TMEM71	transmembrane protein 71	1	0	1	0	0	0	0	0	hsa-miR-181c	-0.15	0.58		Sites in UTR
RPS6KC1	ribosomal protein S6 kinase, 52kDa, polypeptide 1	1	0	1	0	0	0	0	0	hsa-miR-181a	-0.15	0.42		Sites in UTR
PKN2	protein kinase N2	1	0	0	1	0	0	0	0	hsa-miR-181d	-0.15	0.37	2007	Sites in UTR
STIM2	stromal interaction molecule 2	1	0	0	1	0	0	0	0	hsa-miR-181d	-0.15	0.35	2005, 2007	Sites in UTR
GRID1	glutamate receptor, ionotropic, delta 1	1	0	0	1	0	0	0	0	hsa-miR-181a	-0.15	0.52	2005, 2007	Sites in UTR
TTC39A	tetratricopeptide repeat domain 39A	1	0	0	1	0	0	0	0	hsa-miR-181a	-0.15	0.38	2007	Sites in UTR
GRM1	glutamate receptor, metabotropic 1	1	0	1	0	1	0	1	0	hsa-miR-181a	-0.15	0.75		Sites in UTR
HIPK2	homeodomain interacting protein kinase 2	1	0	0	1	2	0	1	1	hsa-miR-181a	-0.15	0.44		Sites in UTR
ATRNL1	attractin-like 1	1	0	1	0	0	0	0	0	hsa-miR-181a	-0.15	0.52		Sites in UTR
FBXO11	F-box protein 11	1	0	1	0	0	0	0	0	hsa-miR-181a	-0.15	0.37	2005, 2007	Sites in UTR
CALR	calreticulin	1	0	0	1	0	0	0	0	hsa-miR-181a	-0.15	0.3		Sites in UTR
MEX3A	mex-3 homolog A (C. elegans)	1	0	0	1	1	0	0	1	hsa-miR-181a	-0.15	0.6		Sites in UTR
CDC27	cell division cycle 27 homolog (S. cerevisiae)	1	0	0	1	0	0	0	0	hsa-miR-181a	-0.15	0.43		Sites in UTR
USP9X	ubiquitin specific peptidase 9, X-linked	1	0	1	0	0	0	0	0	hsa-miR-181d	-0.15	0.36		Sites in UTR
PLCXD3	phosphatidylinositol-specific phospholipase C, X domain containing 3	1	1	0	0	0	0	0	0	hsa-miR-181a	-0.15	0.45		Sites in UTR
FAM120C	family with sequence similarity 120C	1	0	1	0	1	0	1	0	hsa-miR-181a	-0.15	0.35		Sites in UTR
ADM	adrenomedullin	1	0	1	0	0	0	0	0	hsa-miR-181c	-0.15	0.67	2005, 2007	Sites in UTR
LRP4	low density lipoprotein receptor-related protein 4	1	0	0	1	1	0	1	0	hsa-miR-181b	-0.15	0.56	2005, 2007	Sites in UTR
ZBTB41	zinc finger and BTB domain containing 41	1	1	0	0	0	0	0	0	hsa-miR-181d	-0.15	0.53	2007	Sites in UTR
RAB11FIP2	RAB11 family interacting protein 2 (class I)	1	1	0	0	0	0	0	0	hsa-miR-181b	-0.15	0.26	2005, 2007	Sites in UTR
YWHAB	tyrosine 3-monooxygenase/tryptophan 5-monooxygenase activation protein, beta polypeptide	1	0	1	0	0	0	0	0	hsa-miR-181a	-0.14	0.5		Sites in UTR
EML1	echinoderm microtubule associated protein like 1	1	0	0	1	0	0	0	0	hsa-miR-181a	-0.14	0.48		Sites in UTR
ROBO2	roundabout, axon guidance receptor, homolog 2 (Drosophila)	1	0	1	0	0	0	0	0	hsa-miR-181a	-0.14	0.38	2007	Sites in UTR
ARL3	ADP-ribosylation factor-like 3	1	0	0	1	1	0	1	0	hsa-miR-181d	-0.14	0.3	2005, 2007	Sites in UTR
KIAA0427	KIAA0427	1	1	0	0	0	0	0	0	hsa-miR-181a	-0.14	0.41		Sites in UTR
LAMC1	laminin, gamma 1 (formerly LAMB2)	1	0	1	0	0	0	0	0	hsa-miR-181a	-0.14	0.71		Sites in UTR
PAK4	p21 protein (Cdc42/Rac)-activated kinase 4	1	0	1	0	0	0	0	0	hsa-miR-181c	-0.14	0.51	2005, 2007	Sites in UTR
SRGAP1	SLIT-ROBO Rho GTPase activating protein 1	1	0	0	1	0	0	0	0	hsa-miR-181a	-0.14	0.57	2005, 2007	Sites in UTR
NKX3-2	NK3 homeobox 2	1	1	0	0	0	0	0	0	hsa-miR-181a	-0.14	0.58		Sites in UTR
BAZ2A	bromodomain adjacent to zinc finger domain, 2A	1	0	1	0	0	0	0	0	hsa-miR-181a	-0.14	0.74	2005, 2007	Sites in UTR
LPPR4	plasticity related gene 1	1	0	1	0	0	0	0	0	hsa-miR-181a	-0.14	0.59	2005, 2007	Sites in UTR
HOXB8	homeobox B8	1	0	0	1	0	0	0	0	hsa-miR-181a	-0.14	0.35	2005, 2007	Sites in UTR
SLC9A8	solute carrier family 9 (sodium/hydrogen exchanger), member 8	1	0	1	0	0	0	0	0	hsa-miR-181a	-0.14	0.56		Sites in UTR
ZNF292	zinc finger protein 292	1	0	1	0	0	0	0	0	hsa-miR-181c	-0.13	0.7		Sites in UTR
EGR3	early growth response 3	1	1	0	0	0	0	0	0	hsa-miR-181c	-0.13	0.6	2005, 2007	Sites in UTR
MOSPD2	motile sperm domain containing 2	1	0	0	1	0	0	0	0	hsa-miR-181a	-0.13	0.37		Sites in UTR
BPTF	bromodomain PHD finger transcription factor	1	0	1	0	0	0	0	0	hsa-miR-181a	-0.13	0.37	2007	Sites in UTR
SRF	serum response factor (c-fos serum response element-binding transcription factor)	1	0	1	0	0	0	0	0	hsa-miR-181a	-0.13	0.33		Sites in UTR
SOCS3	suppressor of cytokine signaling 3	1	0	0	1	0	0	0	0	hsa-miR-181d	-0.13	0.57		Sites in UTR
C11orf75	chromosome 11 open reading frame 75	1	0	1	0	0	0	0	0	hsa-miR-181a	-0.13	0.53		Sites in UTR
ZCCHC14	zinc finger, CCHC domain containing 14	1	0	0	1	1	0	0	1	hsa-miR-181a	-0.13	0.56		Sites in UTR
NOL4	nucleolar protein 4	1	0	1	0	0	0	0	0	hsa-miR-181a	-0.13	0.32	2007	Sites in UTR
hCG_1757335	hCG1757335	1	0	1	0	0	0	0	0	hsa-miR-181a	-0.13	0.62		Sites in UTR
ATG2B	ATG2 autophagy related 2 homolog B (S. cerevisiae)	1	0	1	0	0	0	0	0	hsa-miR-181a	-0.13	0.49		Sites in UTR
SGTB	small glutamine-rich tetratricopeptide repeat (TPR)-containing, beta	1	0	0	1	0	0	0	0	hsa-miR-181b	-0.13	0.3		Sites in UTR
MCL1	myeloid cell leukemia sequence 1 (BCL2-related)	1	0	0	1	0	0	0	0	hsa-miR-181c	-0.13	0.52	2007	Sites in UTR
AFF1	AF4/FMR2 family, member 1	1	0	1	0	0	0	0	0	hsa-miR-181a	-0.13	0.77	2007	Sites in UTR
ZFAND5	zinc finger, AN1-type domain 5	1	0	0	1	0	0	0	0	hsa-miR-181c	-0.12	0.63	2007	Sites in UTR
FMR1	fragile X mental retardation 1	1	0	0	1	0	0	0	0	hsa-miR-181c	-0.12	0.36	2005, 2007	Sites in UTR
PCDHB6	protocadherin beta 6	1	0	1	0	0	0	0	0	hsa-miR-181a	-0.12	0.4		Sites in UTR
C13orf30	chromosome 13 open reading frame 30	1	0	1	0	0	0	0	0	hsa-miR-181a	-0.12	0.61		Sites in UTR
TM9SF4	transmembrane 9 superfamily protein member 4	1	0	0	1	0	0	0	0	hsa-miR-181a	-0.12	0.43	2005, 2007	Sites in UTR
VPS24	vacuolar protein sorting 24 homolog (S. cerevisiae)	1	0	1	0	0	0	0	0	hsa-miR-181a	-0.12	0.76		Sites in UTR
MARCKS	myristoylated alanine-rich protein kinase C substrate	1	0	0	1	0	0	0	0	hsa-miR-181a	-0.12	0.58	2005, 2007	Sites in UTR
PPP2R5E	protein phosphatase 2, regulatory subunit B', epsilon isoform	1	0	1	0	0	0	0	0	hsa-miR-181a	-0.12	0.56		Sites in UTR
PCGF2	polycomb group ring finger 2	1	0	1	0	0	0	0	0	hsa-miR-181a	-0.12	0.54	2005, 2007	Sites in UTR
LOC387856	similar to expressed sequence AI836003	1	0	1	0	0	0	0	0	hsa-miR-181a	-0.12	0.35		Sites in UTR
APLP2	amyloid beta (A4) precursor-like protein 2	1	0	0	1	0	0	0	0	hsa-miR-181a	-0.12	0.54	2005, 2007	Sites in UTR
MYCBP	c-myc binding protein	1	0	0	1	0	0	0	0	hsa-miR-181d	-0.12	0.28		Sites in UTR
IGF2BP3	insulin-like growth factor 2 mRNA binding protein 3	1	0	0	1	0	0	0	0	hsa-miR-181a	-0.12	0.32	2007	Sites in UTR
FLJ41603	FLJ41603 protein	1	0	0	1	0	0	0	0	hsa-miR-181a	-0.11	0.25		Sites in UTR
MAB21L2	mab-21-like 2 (C. elegans)	1	0	1	0	0	0	0	0	hsa-miR-181a	-0.11	0.46		Sites in UTR
RAPGEF2	Rap guanine nucleotide exchange factor (GEF) 2	1	0	0	1	0	0	0	0	hsa-miR-181d	-0.11	0.38		Sites in UTR
PPP1CB	protein phosphatase 1, catalytic subunit, beta isoform	1	0	1	0	0	0	0	0	hsa-miR-181a	-0.11	0.79	2005, 2007	Sites in UTR
NMT1	N-myristoyltransferase 1	1	0	0	1	0	0	0	0	hsa-miR-181c	-0.11	0.61		Sites in UTR
MAP4K4	mitogen-activated protein kinase kinase kinase kinase 4	1	0	0	1	0	0	0	0	hsa-miR-181a	-0.11	0.58	2005, 2007	Sites in UTR
ARF3	ADP-ribosylation factor 3	1	0	0	1	0	0	0	0	hsa-miR-181c	-0.11	0.29	2005, 2007	Sites in UTR
ANK1	ankyrin 1, erythrocytic	1	1	0	0	0	0	0	0	hsa-miR-181a	-0.11	0.17		Sites in UTR
RNF43	ring finger protein 43	1	0	1	0	0	0	0	0	hsa-miR-181b	-0.11	0.34		Sites in UTR
ZNF236	zinc finger protein 236	1	0	1	0	0	0	0	0	hsa-miR-181c	-0.11	0.57		Sites in UTR
EPB49	erythrocyte membrane protein band 4.9 (dematin)	1	0	0	1	0	0	0	0	hsa-miR-181a	-0.11	0.38	2005, 2007	Sites in UTR
ERF	Ets2 repressor factor	1	0	0	1	0	0	0	0	hsa-miR-181c	-0.11	0.26	2005, 2007	Sites in UTR
MCART6	mitochondrial carrier triple repeat 6	1	0	1	0	0	0	0	0	hsa-miR-181d	-0.11	0.6		Sites in UTR
KCMF1	potassium channel modulatory factor 1	1	0	0	1	0	0	0	0	hsa-miR-181a	-0.1	0.62		Sites in UTR
EGR1	early growth response 1	1	0	0	1	0	0	0	0	hsa-miR-181c	-0.1	0.29	2005, 2007	Sites in UTR
LMX1A	LIM homeobox transcription factor 1, alpha	1	0	0	1	0	0	0	0	hsa-miR-181a	-0.1	0.34	2007	Sites in UTR
SASH1	SAM and SH3 domain containing 1	1	0	1	0	0	0	0	0	hsa-miR-181a	-0.1	0.38		Sites in UTR
WDR37	WD repeat domain 37	1	0	1	0	0	0	0	0	hsa-miR-181a	-0.1	0.79	2005, 2007	Sites in UTR
TMEM127	transmembrane protein 127	1	1	0	0	0	0	0	0	hsa-miR-181b	-0.1	0.44	2007	Sites in UTR
RNF2	ring finger protein 2	1	0	0	1	0	0	0	0	hsa-miR-181a	-0.1	0.39		Sites in UTR
CEBPA	CCAAT/enhancer binding protein (C/EBP), alpha	1	0	1	0	0	0	0	0	hsa-miR-181d	-0.1	0.38		Sites in UTR
LYPLA2	lysophospholipase II	1	0	1	0	0	0	0	0	hsa-miR-181a	-0.1	0.46		Sites in UTR
EDAR	ectodysplasin A receptor	1	0	0	1	0	0	0	0	hsa-miR-181d	-0.1	0.31		Sites in UTR
KIAA0226	KIAA0226	1	0	1	0	1	0	1	0	hsa-miR-181a	-0.1	0.49		Sites in UTR
PIAS3	protein inhibitor of activated STAT, 3	1	0	1	0	0	0	0	0	hsa-miR-181c	-0.1	0.49	2007	Sites in UTR
RGMA	RGM domain family, member A	1	0	1	0	0	0	0	0	hsa-miR-181a	-0.1	0.53	2005, 2007	Sites in UTR
LIN7C	lin-7 homolog C (C. elegans)	1	0	1	0	0	0	0	0	hsa-miR-181a	-0.09	0.46	2005, 2007	Sites in UTR
NEO1	neogenin homolog 1 (chicken)	1	0	1	0	0	0	0	0	hsa-miR-181a	-0.09	0.36		Sites in UTR
ATP8B2	ATPase, class I, type 8B, member 2	1	0	0	1	0	0	0	0	hsa-miR-181a	-0.09	0.51	2005, 2007	Sites in UTR
PHF2	PHD finger protein 2	1	0	0	1	0	0	0	0	hsa-miR-181a	-0.09	0.37	2005, 2007	Sites in UTR
MSI1	musashi homolog 1 (Drosophila)	1	0	1	0	0	0	0	0	hsa-miR-181a	-0.09	0.36	2005, 2007	Sites in UTR
IQGAP2	IQ motif containing GTPase activating protein 2	1	0	0	1	0	0	0	0	hsa-miR-181a	-0.09	0.36	2005, 2007	Sites in UTR
CEP350	centrosomal protein 350kDa	1	1	0	0	0	0	0	0	hsa-miR-181a	-0.09	0.2		Sites in UTR
MMP14	matrix metallopeptidase 14 (membrane-inserted)	1	0	1	0	0	0	0	0	hsa-miR-181a	-0.09	0.34	2005, 2007	Sites in UTR
MYH10	myosin, heavy chain 10, non-muscle	1	0	1	0	0	0	0	0	hsa-miR-181a	-0.09	0.54	2005, 2007	Sites in UTR
PUNC	putative neuronal cell adhesion molecule	2	0	1	1	0	0	0	0	hsa-miR-181a	-0.09	0.86	2007	Sites in UTR
XYLT1	xylosyltransferase I	1	1	0	0	0	0	0	0	hsa-miR-181a	-0.09	0.81	2007	Sites in UTR
SEMA4C	sema domain, immunoglobulin domain (Ig), transmembrane domain (TM) and short cytoplasmic domain, (semaphorin) 4C	1	0	1	0	0	0	0	0	hsa-miR-181a	-0.08	0.44	2007	Sites in UTR
LRP6	low density lipoprotein receptor-related protein 6	1	0	1	0	0	0	0	0	hsa-miR-181a	-0.08	0.42		Sites in UTR
RANBP3	RAN binding protein 3	1	0	1	0	0	0	0	0	hsa-miR-181a	-0.08	0.72		Sites in UTR
BCL9	B-cell CLL/lymphoma 9	1	0	0	1	0	0	0	0	hsa-miR-181a	-0.08	0.27	2005, 2007	Sites in UTR
MSL2L1	male-specific lethal 2-like 1 (Drosophila)	1	0	1	0	0	0	0	0	hsa-miR-181a	-0.08	0.5		Sites in UTR
TRIM3	tripartite motif-containing 3	1	0	1	0	0	0	0	0	hsa-miR-181b	-0.08	0.5	2005, 2007	Sites in UTR
CACNA2D2	calcium channel, voltage-dependent, alpha 2/delta subunit 2	1	0	1	0	0	0	0	0	hsa-miR-181a	-0.08	0.74	2005, 2007	Sites in UTR
ABL2	v-abl Abelson murine leukemia viral oncogene homolog 2 (arg, Abelson-related gene)	1	0	1	0	1	0	0	1	hsa-miR-181a	-0.08	0.31		Sites in UTR
MAEA	macrophage erythroblast attacher	1	0	0	1	0	0	0	0	hsa-miR-181a	-0.07	0.58	2005, 2007	Sites in UTR
PI4K2A	phosphatidylinositol 4-kinase type 2 alpha	1	0	1	0	0	0	0	0	hsa-miR-181a	-0.07	0.52	2005, 2007	Sites in UTR
MGA	MAX gene associated	1	0	0	1	0	0	0	0	hsa-miR-181a	-0.07	0.46	2007	Sites in UTR
TBC1D2B	TBC1 domain family, member 2B	1	0	0	1	0	0	0	0	hsa-miR-181a	-0.07	0.45		Sites in UTR
BMF	Bcl2 modifying factor	1	0	0	1	0	0	0	0	hsa-miR-181a	-0.07	0.47		Sites in UTR
ELN	elastin (supravalvular aortic stenosis, Williams-Beuren syndrome)	1	0	0	1	0	0	0	0	hsa-miR-181c	-0.07	0.44	2007	Sites in UTR
LBA1	lupus brain antigen 1	1	0	0	1	0	0	0	0	hsa-miR-181a	-0.07	0.3		Sites in UTR
RABGAP1	RAB GTPase activating protein 1	1	0	0	1	0	0	0	0	hsa-miR-181a	-0.07	0.27		Sites in UTR
HAND2	heart and neural crest derivatives expressed 2	1	0	1	0	0	0	0	0	hsa-miR-181a	-0.06	0.49	2007	Sites in UTR
COL5A1	collagen, type V, alpha 1	1	0	1	0	0	0	0	0	hsa-miR-181c	-0.06	0.37		Sites in UTR
FIGNL2	fidgetin-like 2	2	0	1	1	1	0	1	0	hsa-miR-181a	-0.06	0.72	2007	Sites in UTR
RASL10B	RAS-like, family 10, member B	1	0	0	1	0	0	0	0	hsa-miR-181a	-0.05	0.32	2005, 2007	Sites in UTR
POU2F2	POU class 2 homeobox 2	1	0	0	1	0	0	0	0	hsa-miR-181b	-0.05	0.29	2007	Sites in UTR
CCDC64	coiled-coil domain containing 64	1	0	0	1	0	0	0	0	hsa-miR-181b	-0.04	0.55	2007	Sites in UTR
GLI2	GLI-Kruppel family member GLI2	1	0	0	1	0	0	0	0	hsa-miR-181a	-0.04	0.36		Sites in UTR
LOC91461	hypothetical protein BC007901	1	0	0	1	0	0	0	0	hsa-miR-181a	-0.04	0.3	2007	Sites in UTR
SP1	Sp1 transcription factor	1	0	1	0	1	0	0	1	hsa-miR-181a	-0.03	0.45		Sites in UTR
FGFR3	fibroblast growth factor receptor 3 (achondroplasia, thanatophoric dwarfism)	1	0	0	1	1	0	0	1	hsa-miR-181a	-0.02	0.25	2007	Sites in UTR
ANKRD52	ankyrin repeat domain 52	1	1	0	0	1	0	1	0	hsa-miR-181a	-0.01	0.67		Sites in UTR
CELSR3	cadherin, EGF LAG seven-pass G-type receptor 3 (flamingo homolog, Drosophila)	1	0	0	1	0	0	0	0	hsa-miR-181c	-0.01	0.33	2005, 2007	Sites in UTR
MTF1	metal-regulatory transcription factor 1	1	0	1	0	1	0	1	0	hsa-miR-181a	0	0.66	2007	Sites in UTR
RALBP1	ralA binding protein 1	1	0	0	1	0	0	0	0	hsa-miR-181a	0	0.39		Sites in UTR
KHSRP	KH-type splicing regulatory protein	1	0	1	0	0	0	0	0	hsa-miR-181a	N/A	0.64		Sites in UTR
PSMF1	proteasome (prosome, macropain) inhibitor subunit 1 (PI31)	1	0	0	1	0	0	0	0	hsa-miR-181a	N/A	0.4	2007	Sites in UTR
ZNF286A	zinc finger protein 286A	1	0	1	0	0	0	0	0	hsa-miR-181a	N/A	0.37		Sites in UTR
CCDC17	coiled-coil domain containing 17	1	0	1	0	0	0	0	0	hsa-miR-181a	N/A	0.35		Sites in UTR

## Sheet: miR-378
Target gene	Gene name	total	8mer	7mer-m8	7mer-1A	total	8mer	7mer-m8	7mer-1A	Repre- sentative miRNA	Total context score	Aggregate PCT	Previous TargetScan publication(s)	Links to sites in UTRs
TOB2	transducer of ERBB2, 2	1	1	0	0	1	0	0	1	hsa-miR-378	-0.56	N/A		Sites in UTR
KIAA1522	KIAA1522	1	1	0	0	1	0	1	0	hsa-miR-378	-0.52	N/A		Sites in UTR
SDAD1	SDA1 domain containing 1	1	1	0	0	0	0	0	0	hsa-miR-378	-0.49	N/A		Sites in UTR
METTL4	methyltransferase like 4	1	1	0	0	0	0	0	0	hsa-miR-378	-0.46	N/A		Sites in UTR
CDC40	cell division cycle 40 homolog (S. cerevisiae)	1	1	0	0	1	0	1	0	hsa-miR-378	-0.46	N/A		Sites in UTR
RRP1B	ribosomal RNA processing 1 homolog B (S. cerevisiae)	1	1	0	0	0	0	0	0	hsa-miR-378	-0.4	N/A		Sites in UTR
BMP2	bone morphogenetic protein 2	1	1	0	0	0	0	0	0	hsa-miR-378	-0.39	N/A		Sites in UTR
NEUROD1	neurogenic differentiation 1	1	1	0	0	0	0	0	0	hsa-miR-378	-0.38	N/A		Sites in UTR
AAK1	AP2 associated kinase 1	1	1	0	0	2	0	2	0	hsa-miR-378	-0.36	N/A		Sites in UTR
KPNA6	karyopherin alpha 6 (importin alpha 7)	1	1	0	0	0	0	0	0	hsa-miR-378	-0.36	N/A		Sites in UTR
PAPD5	PAP associated domain containing 5	1	1	0	0	0	0	0	0	hsa-miR-378	-0.36	N/A		Sites in UTR
MED12L	mediator complex subunit 12-like	1	1	0	0	0	0	0	0	hsa-miR-378	-0.35	N/A		Sites in UTR
MAPK1	mitogen-activated protein kinase 1	1	1	0	0	0	0	0	0	hsa-miR-378	-0.34	N/A		Sites in UTR
CBL	Cas-Br-M (murine) ecotropic retroviral transforming sequence	1	1	0	0	1	0	0	1	hsa-miR-378	-0.34	N/A		Sites in UTR
GRSF1	G-rich RNA sequence binding factor 1	1	1	0	0	1	0	0	1	hsa-miR-378	-0.34	N/A		Sites in UTR
PURB	purine-rich element binding protein B	1	0	0	1	1	1	0	0	hsa-miR-378	-0.34	N/A		Sites in UTR
SLC38A1	solute carrier family 38, member 1	1	0	1	0	1	0	1	0	hsa-miR-378	-0.32	N/A		Sites in UTR
RIMS4	regulating synaptic membrane exocytosis 4	2	0	1	1	1	1	0	0	hsa-miR-378	-0.31	N/A		Sites in UTR
PLAGL2	pleiomorphic adenoma gene-like 2	1	1	0	0	0	0	0	0	hsa-miR-378	-0.31	N/A		Sites in UTR
IGF1R	insulin-like growth factor 1 receptor	1	0	1	0	1	0	1	0	hsa-miR-378	-0.3	N/A		Sites in UTR
SOX7	SRY (sex determining region Y)-box 7	1	1	0	0	0	0	0	0	hsa-miR-378	-0.3	N/A		Sites in UTR
FOXG1	forkhead box G1	1	0	1	0	0	0	0	0	hsa-miR-378	-0.3	N/A		Sites in UTR
DCX	doublecortex; lissencephaly, X-linked (doublecortin)	1	1	0	0	0	0	0	0	hsa-miR-378	-0.3	N/A		Sites in UTR
DACT1	dapper, antagonist of beta-catenin, homolog 1 (Xenopus laevis)	1	1	0	0	0	0	0	0	hsa-miR-378	-0.3	N/A		Sites in UTR
MAPK1IP1L	mitogen-activated protein kinase 1 interacting protein 1-like	1	1	0	0	0	0	0	0	hsa-miR-378	-0.29	N/A		Sites in UTR
MED19	mediator complex subunit 19	1	1	0	0	0	0	0	0	hsa-miR-378	-0.29	N/A		Sites in UTR
IQSEC2	IQ motif and Sec7 domain 2	1	1	0	0	0	0	0	0	hsa-miR-378	-0.29	N/A		Sites in UTR
KIAA1219	KIAA1219	1	0	0	1	1	0	0	1	hsa-miR-378	-0.28	N/A		Sites in UTR
TBL1XR1	transducin (beta)-like 1 X-linked receptor 1	1	0	0	1	0	0	0	0	hsa-miR-378	-0.28	N/A		Sites in UTR
SPOPL	speckle-type POZ protein-like	1	0	0	1	1	0	0	1	hsa-miR-378	-0.27	N/A		Sites in UTR
KCND1	potassium voltage-gated channel, Shal-related subfamily, member 1	1	1	0	0	0	0	0	0	hsa-miR-378	-0.26	N/A		Sites in UTR
CACNA2D4	calcium channel, voltage-dependent, alpha 2/delta subunit 4	1	1	0	0	0	0	0	0	hsa-miR-378	-0.25	N/A		Sites in UTR
IPO9	importin 9	1	1	0	0	1	0	1	0	hsa-miR-378	-0.25	N/A		Sites in UTR
KIAA1576	KIAA1576 protein	1	0	1	0	1	0	0	1	hsa-miR-378	-0.25	N/A		Sites in UTR
FUSIP1	FUS interacting protein (serine/arginine-rich) 1	1	0	1	0	0	0	0	0	hsa-miR-378	-0.25	N/A		Sites in UTR
QSER1	glutamine and serine rich 1	1	0	1	0	0	0	0	0	hsa-miR-378	-0.25	N/A		Sites in UTR
NEK4	NIMA (never in mitosis gene a)-related kinase 4	1	0	1	0	0	0	0	0	hsa-miR-378	-0.25	N/A		Sites in UTR
TLK2	tousled-like kinase 2	1	0	1	0	0	0	0	0	hsa-miR-378	-0.25	N/A		Sites in UTR
MLZE	melanoma-derived leucine zipper, extra-nuclear factor	1	1	0	0	0	0	0	0	hsa-miR-378	-0.24	N/A		Sites in UTR
ARRDC2	arrestin domain containing 2	1	1	0	0	0	0	0	0	hsa-miR-378	-0.24	N/A		Sites in UTR
PAPOLA	poly(A) polymerase alpha	1	0	1	0	0	0	0	0	hsa-miR-378	-0.23	N/A		Sites in UTR
PDIK1L	PDLIM1 interacting kinase 1 like	1	0	1	0	0	0	0	0	hsa-miR-378	-0.23	N/A		Sites in UTR
LBX2	ladybird homeobox 2	1	1	0	0	0	0	0	0	hsa-miR-378	-0.22	N/A		Sites in UTR
MKL2	MKL/myocardin-like 2	1	0	1	0	0	0	0	0	hsa-miR-378	-0.22	N/A		Sites in UTR
MAFG	v-maf musculoaponeurotic fibrosarcoma oncogene homolog G (avian)	1	1	0	0	0	0	0	0	hsa-miR-378	-0.22	N/A		Sites in UTR
DLAT	dihydrolipoamide S-acetyltransferase	1	0	0	1	0	0	0	0	hsa-miR-378	-0.22	N/A		Sites in UTR
C1orf21	chromosome 1 open reading frame 21	1	1	0	0	0	0	0	0	hsa-miR-378	-0.21	N/A		Sites in UTR
FRMPD4	FERM and PDZ domain containing 4	1	1	0	0	0	0	0	0	hsa-miR-378	-0.2	N/A		Sites in UTR
PSD3	pleckstrin and Sec7 domain containing 3	1	1	0	0	0	0	0	0	hsa-miR-378	-0.2	N/A		Sites in UTR
LENG9	leukocyte receptor cluster (LRC) member 9	1	0	1	0	0	0	0	0	hsa-miR-378	-0.2	N/A		Sites in UTR
HDAC4	histone deacetylase 4	1	0	1	0	0	0	0	0	hsa-miR-378	-0.2	N/A		Sites in UTR
FKBP5	FK506 binding protein 5	1	0	1	0	0	0	0	0	hsa-miR-378	-0.19	N/A		Sites in UTR
SAR1A	SAR1 gene homolog A (S. cerevisiae)	1	0	0	1	0	0	0	0	hsa-miR-378	-0.19	N/A		Sites in UTR
CALN1	calneuron 1	1	1	0	0	1	0	0	1	hsa-miR-378	-0.19	N/A		Sites in UTR
CBX1	chromobox homolog 1 (HP1 beta homolog Drosophila )	1	0	0	1	0	0	0	0	hsa-miR-378	-0.19	N/A		Sites in UTR
H3F3B	H3 histone, family 3B (H3.3B)	1	0	1	0	0	0	0	0	hsa-miR-378	-0.18	N/A		Sites in UTR
RIT1	Ras-like without CAAX 1	1	0	1	0	0	0	0	0	hsa-miR-378	-0.18	N/A		Sites in UTR
ZDHHC9	zinc finger, DHHC-type containing 9	1	1	0	0	0	0	0	0	hsa-miR-378	-0.18	N/A		Sites in UTR
XPO5	exportin 5	1	0	1	0	0	0	0	0	hsa-miR-378	-0.18	N/A		Sites in UTR
ENAH	enabled homolog (Drosophila)	1	0	0	1	0	0	0	0	hsa-miR-378	-0.17	N/A		Sites in UTR
GRB2	growth factor receptor-bound protein 2	1	1	0	0	0	0	0	0	hsa-miR-378	-0.17	N/A		Sites in UTR
ANKRD52	ankyrin repeat domain 52	1	0	1	0	0	0	0	0	hsa-miR-378	-0.17	N/A		Sites in UTR
CLOCK	clock homolog (mouse)	1	0	1	0	0	0	0	0	hsa-miR-378	-0.16	N/A		Sites in UTR
WDR37	WD repeat domain 37	1	0	0	1	1	0	0	1	hsa-miR-378	-0.16	N/A		Sites in UTR
WDR40A	WD repeat domain 40A	1	0	1	0	0	0	0	0	hsa-miR-378	-0.16	N/A		Sites in UTR
DDX3X	DEAD (Asp-Glu-Ala-Asp) box polypeptide 3, X-linked	1	0	0	1	0	0	0	0	hsa-miR-378	-0.16	N/A		Sites in UTR
KIAA0644	KIAA0644 gene product	1	0	0	1	0	0	0	0	hsa-miR-378	-0.15	N/A		Sites in UTR
UBE2W	ubiquitin-conjugating enzyme E2W (putative)	1	0	1	0	0	0	0	0	hsa-miR-378	-0.15	N/A		Sites in UTR
TMEM129	transmembrane protein 129	1	0	1	0	0	0	0	0	hsa-miR-378	-0.15	N/A		Sites in UTR
CSNK1G2	casein kinase 1, gamma 2	1	0	1	0	0	0	0	0	hsa-miR-378	-0.14	N/A		Sites in UTR
FZD5	frizzled homolog 5 (Drosophila)	1	0	1	0	0	0	0	0	hsa-miR-378	-0.14	N/A		Sites in UTR
COQ10B	coenzyme Q10 homolog B (S. cerevisiae)	1	0	0	1	0	0	0	0	hsa-miR-378	-0.14	N/A		Sites in UTR
SARM1	sterile alpha and TIR motif containing 1	1	0	1	0	1	0	1	0	hsa-miR-378	-0.14	N/A		Sites in UTR
MNT	MAX binding protein	1	0	0	1	0	0	0	0	hsa-miR-378	-0.14	N/A		Sites in UTR
SLC30A8	solute carrier family 30 (zinc transporter), member 8	1	0	1	0	0	0	0	0	hsa-miR-378	-0.14	N/A		Sites in UTR
KSR1	kinase suppressor of ras 1	1	0	1	0	0	0	0	0	hsa-miR-378	-0.12	N/A		Sites in UTR
SPIN3	spindlin family, member 3	1	1	0	0	1	0	0	1	hsa-miR-378	-0.11	N/A		Sites in UTR
NFX1	nuclear transcription factor, X-box binding 1	1	0	1	0	0	0	0	0	hsa-miR-378	-0.11	N/A		Sites in UTR
C17orf74	chromosome 17 open reading frame 74	1	0	1	0	0	0	0	0	hsa-miR-378	-0.11	N/A		Sites in UTR
BMP8B	bone morphogenetic protein 8b	1	0	1	0	0	0	0	0	hsa-miR-378	-0.1	N/A		Sites in UTR
RCC2	regulator of chromosome condensation 2	1	0	1	0	0	0	0	0	hsa-miR-378	-0.1	N/A		Sites in UTR
DBT	dihydrolipoamide branched chain transacylase E2	1	1	0	0	1	1	0	0	hsa-miR-378	-0.1	N/A		Sites in UTR
NUFIP2	nuclear fragile X mental retardation protein interacting protein 2	1	0	1	0	0	0	0	0	hsa-miR-378	-0.1	N/A		Sites in UTR
C6orf89	chromosome 6 open reading frame 89	1	0	0	1	0	0	0	0	hsa-miR-378	-0.1	N/A		Sites in UTR
MEF2D	myocyte enhancer factor 2D	1	0	1	0	0	0	0	0	hsa-miR-378	-0.1	N/A		Sites in UTR
RBM14	RNA binding motif protein 14	1	0	1	0	0	0	0	0	hsa-miR-378	-0.08	N/A		Sites in UTR
RNF144B	ring finger 144B	1	0	0	1	0	0	0	0	hsa-miR-378	-0.07	N/A		Sites in UTR
MPHOSPH8	M-phase phosphoprotein 8	1	0	0	1	0	0	0	0	hsa-miR-378	-0.07	N/A		Sites in UTR
WNT10A	wingless-type MMTV integration site family, member 10A	1	0	1	0	0	0	0	0	hsa-miR-378	-0.06	N/A		Sites in UTR
MTF1	metal-regulatory transcription factor 1	1	0	0	1	0	0	0	0	hsa-miR-378	-0.03	N/A		Sites in UTR
TSPAN17	tetraspanin 17	1	1	0	0	1	0	0	1	hsa-miR-378	-0.02	N/A		Sites in UTR
ELFN2	extracellular leucine-rich repeat and fibronectin type III domain containing 2	1	0	0	1	0	0	0	0	hsa-miR-378	0.04	N/A		Sites in UTR
RPL23A	ribosomal protein L23a	1	0	1	0	0	0	0	0	hsa-miR-378	N/A	N/A		Sites in UTR

## Sheet: miR-320a
Target gene	Gene name	total	8mer	7mer-m8	7mer-1A	total	8mer	7mer-m8	7mer-1A	Repre- sentative miRNA	Total context score	Aggregate PCT	Previous TargetScan publication(s)	Links to sites in UTRs
C12orf36	chromosome 12 open reading frame 36	1	1	0	0	4	1	1	2	hsa-miR-320a	-1.2	N/A		Sites in UTR
KITLG	KIT ligand	1	1	0	0	4	1	0	3	hsa-miR-320a	-1.09	N/A		Sites in UTR
hCG_18385	similar to cAMP-regulated phosphoprotein	2	1	1	0	1	0	1	0	hsa-miR-320a	-0.87	N/A		Sites in UTR
SLC5A3	solute carrier family 5 (inositol transporters), member 3	1	0	0	1	4	0	3	1	hsa-miR-320a	-0.85	N/A		Sites in UTR
OBFC2A	oligonucleotide/oligosaccharide-binding fold containing 2A	1	1	0	0	1	1	0	0	hsa-miR-320a	-0.84	N/A		Sites in UTR
SNTB1	syntrophin, beta 1 (dystrophin-associated protein A1, 59kDa, basic component 1)	1	1	0	0	1	1	0	0	hsa-miR-320a	-0.83	N/A		Sites in UTR
NR2C2	nuclear receptor subfamily 2, group C, member 2	2	0	1	1	2	1	1	0	hsa-miR-320a	-0.83	N/A		Sites in UTR
PBX3	pre-B-cell leukemia homeobox 3	2	2	0	0	0	0	0	0	hsa-miR-320a	-0.79	N/A	2007	Sites in UTR
RGS9BP	regulator of G protein signaling 9 binding protein	1	1	0	0	2	0	1	1	hsa-miR-320a	-0.78	N/A		Sites in UTR
ESRRG	estrogen-related receptor gamma	3	1	1	1	2	0	1	1	hsa-miR-320a	-0.78	N/A	2007	Sites in UTR
SEMA3A	sema domain, immunoglobulin domain (Ig), short basic domain, secreted, (semaphorin) 3A	1	0	1	0	1	1	0	0	hsa-miR-320a	-0.73	N/A	2007	Sites in UTR
ARFIP1	ADP-ribosylation factor interacting protein 1 (arfaptin 1)	1	1	0	0	1	0	1	0	hsa-miR-320a	-0.72	N/A		Sites in UTR
MLLT3	myeloid/lymphoid or mixed-lineage leukemia (trithorax homolog, Drosophila); translocated to, 3	1	1	0	0	1	0	1	0	hsa-miR-320a	-0.72	N/A	2007	Sites in UTR
FANCF	Fanconi anemia, complementation group F	1	1	0	0	2	0	0	2	hsa-miR-320a	-0.72	N/A		Sites in UTR
HRB	HIV-1 Rev binding protein	1	0	0	1	3	0	2	1	hsa-miR-320a	-0.71	N/A	2007	Sites in UTR
HELZ	helicase with zinc finger	2	0	2	0	1	0	1	0	hsa-miR-320a	-0.69	N/A	2007	Sites in UTR
PCGF5	polycomb group ring finger 5	1	0	0	1	4	1	1	2	hsa-miR-320a	-0.68	N/A	2007	Sites in UTR
DNER	delta/notch-like EGF repeat containing	1	0	1	0	1	1	0	0	hsa-miR-320a	-0.67	N/A	2007	Sites in UTR
CPD	carboxypeptidase D	2	1	0	1	1	0	1	0	hsa-miR-320a	-0.66	N/A	2007	Sites in UTR
SPOPL	speckle-type POZ protein-like	2	1	0	1	0	0	0	0	hsa-miR-320a	-0.61	N/A	2007	Sites in UTR
MTMR12	myotubularin related protein 12	2	1	0	1	0	0	0	0	hsa-miR-320a	-0.6	N/A	2007	Sites in UTR
ERMN	ermin, ERM-like protein	1	1	0	0	1	0	0	1	hsa-miR-320a	-0.59	N/A	2007	Sites in UTR
ATP11A	ATPase, class VI, type 11A	1	0	0	1	1	0	1	0	hsa-miR-320a	-0.58	N/A	2007	Sites in UTR
LMO3	LIM domain only 3 (rhombotin-like 2)	1	1	0	0	1	0	0	1	hsa-miR-320a	-0.57	N/A	2007	Sites in UTR
JHDM1D	jumonji C domain containing histone demethylase 1 homolog D (S. cerevisiae)	2	1	1	0	0	0	0	0	hsa-miR-320a	-0.56	N/A		Sites in UTR
ARPP-19	cyclic AMP phosphoprotein, 19 kD	2	1	1	0	0	0	0	0	hsa-miR-320a	-0.55	N/A	2007	Sites in UTR
RAC1	ras-related C3 botulinum toxin substrate 1 (rho family, small GTP binding protein Rac1)	1	1	0	0	1	0	1	0	hsa-miR-320a	-0.54	N/A		Sites in UTR
TMEM47	transmembrane protein 47	1	0	1	0	1	1	0	0	hsa-miR-320a	-0.54	N/A	2007	Sites in UTR
MTDH	metadherin	1	1	0	0	1	0	1	0	hsa-miR-320a	-0.54	N/A	2007	Sites in UTR
DHDDS	dehydrodolichyl diphosphate synthase	1	1	0	0	1	0	1	0	hsa-miR-320a	-0.54	N/A	2007	Sites in UTR
CAPRIN1	cell cycle associated protein 1	1	0	1	0	2	0	2	0	hsa-miR-320a	-0.54	N/A		Sites in UTR
HLTF	helicase-like transcription factor	1	0	1	0	1	0	1	0	hsa-miR-320a	-0.53	N/A		Sites in UTR
RBM24	RNA binding motif protein 24	1	1	0	0	0	0	0	0	hsa-miR-320a	-0.53	N/A		Sites in UTR
NRK	Nik related kinase	1	1	0	0	1	0	0	1	hsa-miR-320a	-0.53	N/A	2007	Sites in UTR
MAGI1	membrane associated guanylate kinase, WW and PDZ domain containing 1	1	0	0	1	2	0	1	1	hsa-miR-320a	-0.52	N/A	2007	Sites in UTR
CDC2L5	cell division cycle 2-like 5 (cholinesterase-related cell division controller)	1	1	0	0	0	0	0	0	hsa-miR-320a	-0.52	N/A	2007	Sites in UTR
ELL2	elongation factor, RNA polymerase II, 2	1	1	0	0	1	0	0	1	hsa-miR-320a	-0.52	N/A	2007	Sites in UTR
ALS2CR13	amyotrophic lateral sclerosis 2 (juvenile) chromosome region, candidate 13	1	0	0	1	4	0	4	0	hsa-miR-320a	-0.52	N/A	2007	Sites in UTR
MKLN1	muskelin 1, intracellular mediator containing kelch motifs	1	1	0	0	4	0	1	3	hsa-miR-320a	-0.49	N/A		Sites in UTR
FAM152A	family with sequence similarity 152, member A	1	1	0	0	2	0	2	0	hsa-miR-320a	-0.49	N/A		Sites in UTR
AK3L1	adenylate kinase 3-like 1	1	1	0	0	0	0	0	0	hsa-miR-320a	-0.49	N/A		Sites in UTR
MED21	mediator complex subunit 21	1	1	0	0	0	0	0	0	hsa-miR-320a	-0.49	N/A		Sites in UTR
TANC1	tetratricopeptide repeat, ankyrin repeat and coiled-coil containing 1	1	1	0	0	0	0	0	0	hsa-miR-320a	-0.48	N/A		Sites in UTR
TMEM106B	transmembrane protein 106B	1	1	0	0	1	0	0	1	hsa-miR-320a	-0.48	N/A	2007	Sites in UTR
DAZAP1	DAZ associated protein 1	1	1	0	0	0	0	0	0	hsa-miR-320a	-0.48	N/A	2007	Sites in UTR
TMEM64	transmembrane protein 64	1	1	0	0	1	0	0	1	hsa-miR-320a	-0.48	N/A	2007	Sites in UTR
RASA1	RAS p21 protein activator (GTPase activating protein) 1	1	1	0	0	0	0	0	0	hsa-miR-320a	-0.47	N/A	2007	Sites in UTR
NUFIP2	nuclear fragile X mental retardation protein interacting protein 2	3	1	0	2	1	0	0	1	hsa-miR-320a	-0.47	N/A	2007	Sites in UTR
HIVEP2	human immunodeficiency virus type I enhancer binding protein 2	1	0	1	0	1	0	0	1	hsa-miR-320a	-0.47	N/A	2007	Sites in UTR
COPS2	COP9 constitutive photomorphogenic homolog subunit 2 (Arabidopsis)	1	1	0	0	0	0	0	0	hsa-miR-320a	-0.47	N/A	2007	Sites in UTR
SFRS7	splicing factor, arginine/serine-rich 7, 35kDa	1	0	1	0	2	0	1	1	hsa-miR-320a	-0.46	N/A	2007	Sites in UTR
TFAP2B	transcription factor AP-2 beta (activating enhancer binding protein 2 beta)	1	0	0	1	3	1	2	0	hsa-miR-320a	-0.46	N/A	2007	Sites in UTR
PUS7	pseudouridylate synthase 7 homolog (S. cerevisiae)	1	1	0	0	0	0	0	0	hsa-miR-320a	-0.46	N/A		Sites in UTR
LHFPL3	lipoma HMGIC fusion partner-like 3	2	0	1	1	0	0	0	0	hsa-miR-320a	-0.46	N/A	2007	Sites in UTR
KCNS3	potassium voltage-gated channel, delayed-rectifier, subfamily S, member 3	1	1	0	0	0	0	0	0	hsa-miR-320a	-0.46	N/A	2007	Sites in UTR
PTEN	phosphatase and tensin homolog (mutated in multiple advanced cancers 1)	1	1	0	0	0	0	0	0	hsa-miR-320a	-0.44	N/A	2007	Sites in UTR
KDSR	3-ketodihydrosphingosine reductase	1	1	0	0	0	0	0	0	hsa-miR-320a	-0.44	N/A		Sites in UTR
USP46	ubiquitin specific peptidase 46	1	0	0	1	1	0	1	0	hsa-miR-320a	-0.43	N/A	2007	Sites in UTR
FAM160B1	family with sequence similarity 160, member B1	2	0	1	1	0	0	0	0	hsa-miR-320a	-0.43	N/A	2007	Sites in UTR
PRKAG2	protein kinase, AMP-activated, gamma 2 non-catalytic subunit	1	1	0	0	0	0	0	0	hsa-miR-320a	-0.43	N/A		Sites in UTR
TNPO1	transportin 1	1	0	0	1	2	0	1	1	hsa-miR-320a	-0.43	N/A	2007	Sites in UTR
PAN3	PAN3 polyA specific ribonuclease subunit homolog (S. cerevisiae)	1	1	0	0	1	0	0	1	hsa-miR-320a	-0.42	N/A	2007	Sites in UTR
GOLGA1	golgi autoantigen, golgin subfamily a, 1	1	1	0	0	0	0	0	0	hsa-miR-320a	-0.42	N/A		Sites in UTR
STAG2	stromal antigen 2	1	0	1	0	1	0	0	1	hsa-miR-320a	-0.41	N/A	2007	Sites in UTR
MRFAP1	Mof4 family associated protein 1	1	1	0	0	0	0	0	0	hsa-miR-320a	-0.41	N/A		Sites in UTR
KIAA1549	KIAA1549	1	0	1	0	1	0	0	1	hsa-miR-320a	-0.41	N/A		Sites in UTR
KLF13	Kruppel-like factor 13	1	1	0	0	1	0	1	0	hsa-miR-320a	-0.41	N/A	2007	Sites in UTR
GABPB2	GA binding protein transcription factor, beta subunit 2	1	1	0	0	0	0	0	0	hsa-miR-320a	-0.41	N/A	2007	Sites in UTR
ASH2L	ash2 (absent, small, or homeotic)-like (Drosophila)	1	1	0	0	0	0	0	0	hsa-miR-320a	-0.41	N/A		Sites in UTR
KIAA1715	KIAA1715	1	0	1	0	1	0	1	0	hsa-miR-320a	-0.4	N/A		Sites in UTR
CDH20	cadherin 20, type 2	1	1	0	0	0	0	0	0	hsa-miR-320a	-0.4	N/A	2007	Sites in UTR
FAM63B	family with sequence similarity 63, member B	1	1	0	0	0	0	0	0	hsa-miR-320a	-0.4	N/A	2007	Sites in UTR
EPB41L4B	erythrocyte membrane protein band 4.1 like 4B	1	1	0	0	0	0	0	0	hsa-miR-320a	-0.4	N/A		Sites in UTR
C13orf37	chromosome 13 open reading frame 37	2	0	0	2	0	0	0	0	hsa-miR-320a	-0.4	N/A		Sites in UTR
NRN1	neuritin 1	2	1	0	1	0	0	0	0	hsa-miR-320a	-0.4	N/A		Sites in UTR
NPAS2	neuronal PAS domain protein 2	1	1	0	0	0	0	0	0	hsa-miR-320a	-0.39	N/A	2007	Sites in UTR
SGCB	sarcoglycan, beta (43kDa dystrophin-associated glycoprotein)	1	1	0	0	0	0	0	0	hsa-miR-320a	-0.39	N/A		Sites in UTR
RAD21	RAD21 homolog (S. pombe)	1	1	0	0	0	0	0	0	hsa-miR-320a	-0.39	N/A		Sites in UTR
NRP1	neuropilin 1	1	1	0	0	1	0	1	0	hsa-miR-320a	-0.39	N/A	2007	Sites in UTR
AP3M1	adaptor-related protein complex 3, mu 1 subunit	2	0	1	1	0	0	0	0	hsa-miR-320a	-0.39	N/A	2007	Sites in UTR
ING5	inhibitor of growth family, member 5	1	1	0	0	0	0	0	0	hsa-miR-320a	-0.39	N/A	2007	Sites in UTR
FOXQ1	forkhead box Q1	1	1	0	0	0	0	0	0	hsa-miR-320a	-0.38	N/A	2007	Sites in UTR
HEY1	hairy/enhancer-of-split related with YRPW motif 1	1	1	0	0	0	0	0	0	hsa-miR-320a	-0.37	N/A		Sites in UTR
BANP	BTG3 associated nuclear protein	1	0	1	0	0	0	0	0	hsa-miR-320a	-0.37	N/A	2007	Sites in UTR
GMCL1	germ cell-less homolog 1 (Drosophila)	1	1	0	0	0	0	0	0	hsa-miR-320a	-0.37	N/A		Sites in UTR
IGF2BP3	insulin-like growth factor 2 mRNA binding protein 3	1	1	0	0	1	0	0	1	hsa-miR-320a	-0.37	N/A	2007	Sites in UTR
NKX2-4	NK2 homeobox 4	1	1	0	0	0	0	0	0	hsa-miR-320a	-0.37	N/A		Sites in UTR
ATRX	alpha thalassemia/mental retardation syndrome X-linked (RAD54 homolog, S. cerevisiae)	2	0	1	1	1	0	1	0	hsa-miR-320a	-0.37	N/A	2007	Sites in UTR
C16orf85	chromosome 16 open reading frame 85	1	1	0	0	0	0	0	0	hsa-miR-320a	-0.37	N/A		Sites in UTR
ATP13A3	ATPase type 13A3	1	0	0	1	1	0	1	0	hsa-miR-320a	-0.37	N/A		Sites in UTR
HAS3	hyaluronan synthase 3	1	1	0	0	0	0	0	0	hsa-miR-320a	-0.37	N/A		Sites in UTR
DLG1	discs, large homolog 1 (Drosophila)	1	0	0	1	1	0	1	0	hsa-miR-320a	-0.36	N/A		Sites in UTR
SCOC	short coiled-coil protein	1	1	0	0	0	0	0	0	hsa-miR-320a	-0.36	N/A		Sites in UTR
DCP1A	DCP1 decapping enzyme homolog A (S. cerevisiae)	2	1	0	1	0	0	0	0	hsa-miR-320a	-0.36	N/A		Sites in UTR
ETV1	ets variant gene 1	1	0	1	0	2	0	2	0	hsa-miR-320a	-0.36	N/A		Sites in UTR
VPS37B	vacuolar protein sorting 37 homolog B (S. cerevisiae)	1	1	0	0	0	0	0	0	hsa-miR-320a	-0.35	N/A	2007	Sites in UTR
PPP2R2C	protein phosphatase 2 (formerly 2A), regulatory subunit B, gamma isoform	1	0	1	0	1	0	1	0	hsa-miR-320a	-0.35	N/A	2007	Sites in UTR
BCAT1	branched chain aminotransferase 1, cytosolic	1	0	1	0	2	0	2	0	hsa-miR-320a	-0.35	N/A		Sites in UTR
ANKH	ankylosis, progressive homolog (mouse)	1	0	0	1	2	0	2	0	hsa-miR-320a	-0.35	N/A		Sites in UTR
CALN1	calneuron 1	1	0	1	0	2	0	2	0	hsa-miR-320a	-0.35	N/A	2007	Sites in UTR
KIAA1012	KIAA1012	1	1	0	0	0	0	0	0	hsa-miR-320a	-0.35	N/A		Sites in UTR
WNK1	WNK lysine deficient protein kinase 1	1	0	1	0	1	0	1	0	hsa-miR-320a	-0.34	N/A		Sites in UTR
NPC1	Niemann-Pick disease, type C1	1	0	0	1	1	0	1	0	hsa-miR-320a	-0.34	N/A	2007	Sites in UTR
LOC162073	hypothetical protein LOC162073	3	0	0	3	1	0	0	1	hsa-miR-320a	-0.34	N/A		Sites in UTR
USP44	ubiquitin specific peptidase 44	1	1	0	0	0	0	0	0	hsa-miR-320a	-0.34	N/A		Sites in UTR
ARMCX2	armadillo repeat containing, X-linked 2	1	1	0	0	0	0	0	0	hsa-miR-320a	-0.34	N/A	2007	Sites in UTR
NAP1L5	nucleosome assembly protein 1-like 5	1	1	0	0	0	0	0	0	hsa-miR-320a	-0.34	N/A	2007	Sites in UTR
EREG	epiregulin	1	0	1	0	0	0	0	0	hsa-miR-320a	-0.34	N/A	2007	Sites in UTR
GLIS3	GLIS family zinc finger 3	1	1	0	0	0	0	0	0	hsa-miR-320a	-0.34	N/A		Sites in UTR
LIMCH1	LIM and calponin homology domains 1	1	0	1	0	0	0	0	0	hsa-miR-320a	-0.34	N/A		Sites in UTR
QSOX2	quiescin Q6 sulfhydryl oxidase 2	1	1	0	0	0	0	0	0	hsa-miR-320a	-0.34	N/A		Sites in UTR
KIF26A	kinesin family member 26A	1	0	1	0	0	0	0	0	hsa-miR-320a	-0.33	N/A		Sites in UTR
EIF2B1	eukaryotic translation initiation factor 2B, subunit 1 alpha, 26kDa	1	0	1	0	0	0	0	0	hsa-miR-320a	-0.33	N/A		Sites in UTR
PAIP2B	poly(A) binding protein interacting protein 2B	1	0	1	0	2	0	2	0	hsa-miR-320a	-0.33	N/A		Sites in UTR
PAK7	p21 protein (Cdc42/Rac)-activated kinase 7	1	1	0	0	0	0	0	0	hsa-miR-320a	-0.33	N/A	2007	Sites in UTR
LAMP1	lysosomal-associated membrane protein 1	1	1	0	0	0	0	0	0	hsa-miR-320a	-0.32	N/A		Sites in UTR
IFT57	intraflagellar transport 57 homolog (Chlamydomonas)	1	1	0	0	0	0	0	0	hsa-miR-320a	-0.32	N/A		Sites in UTR
ALG9	asparagine-linked glycosylation 9 homolog (S. cerevisiae, alpha- 1,2-mannosyltransferase)	1	1	0	0	0	0	0	0	hsa-miR-320a	-0.32	N/A	2007	Sites in UTR
PSCD1	pleckstrin homology, Sec7 and coiled-coil domains 1(cytohesin 1)	1	0	1	0	1	0	1	0	hsa-miR-320a	-0.32	N/A		Sites in UTR
CYBRD1	cytochrome b reductase 1	1	0	0	1	1	0	0	1	hsa-miR-320a	-0.32	N/A		Sites in UTR
ANKRD13A	ankyrin repeat domain 13A	1	1	0	0	0	0	0	0	hsa-miR-320a	-0.32	N/A	2007	Sites in UTR
HOXA10	homeobox A10	1	1	0	0	0	0	0	0	hsa-miR-320a	-0.32	N/A		Sites in UTR
CALD1	caldesmon 1	1	0	1	0	1	0	0	1	hsa-miR-320a	-0.31	N/A	2007	Sites in UTR
PCSK6	proprotein convertase subtilisin/kexin type 6	1	1	0	0	0	0	0	0	hsa-miR-320a	-0.31	N/A		Sites in UTR
TSHZ3	teashirt zinc finger homeobox 3	1	1	0	0	0	0	0	0	hsa-miR-320a	-0.31	N/A		Sites in UTR
HNRNPF	heterogeneous nuclear ribonucleoprotein F	1	0	1	0	0	0	0	0	hsa-miR-320a	-0.31	N/A		Sites in UTR
CBL	Cas-Br-M (murine) ecotropic retroviral transforming sequence	1	0	0	1	2	0	0	2	hsa-miR-320a	-0.31	N/A	2007	Sites in UTR
ZBTB33	zinc finger and BTB domain containing 33	1	0	0	1	1	0	1	0	hsa-miR-320a	-0.31	N/A	2007	Sites in UTR
CPEB3	cytoplasmic polyadenylation element binding protein 3	1	0	0	1	1	0	0	1	hsa-miR-320a	-0.31	N/A	2007	Sites in UTR
SFTPH	surfactant associated protein H	1	0	1	0	0	0	0	0	hsa-miR-320a	-0.31	N/A		Sites in UTR
C16orf58	chromosome 16 open reading frame 58	1	1	0	0	0	0	0	0	hsa-miR-320a	-0.3	N/A		Sites in UTR
MGC24039	hypothetical protein MGC24039	1	1	0	0	1	0	0	1	hsa-miR-320a	-0.3	N/A		Sites in UTR
PRPS1	phosphoribosyl pyrophosphate synthetase 1	1	1	0	0	0	0	0	0	hsa-miR-320a	-0.3	N/A		Sites in UTR
ZNF3	zinc finger protein 3	1	1	0	0	0	0	0	0	hsa-miR-320a	-0.3	N/A	2007	Sites in UTR
C5orf41	chromosome 5 open reading frame 41	1	1	0	0	1	0	0	1	hsa-miR-320a	-0.3	N/A	2007	Sites in UTR
DCUN1D4	DCN1, defective in cullin neddylation 1, domain containing 4 (S. cerevisiae)	1	0	0	1	1	0	0	1	hsa-miR-320a	-0.3	N/A		Sites in UTR
GLT8D3	glycosyltransferase 8 domain containing 3	1	1	0	0	0	0	0	0	hsa-miR-320a	-0.3	N/A		Sites in UTR
TSC22D4	TSC22 domain family, member 4	1	1	0	0	0	0	0	0	hsa-miR-320a	-0.3	N/A	2007	Sites in UTR
SASH1	SAM and SH3 domain containing 1	1	0	1	0	0	0	0	0	hsa-miR-320a	-0.3	N/A		Sites in UTR
PIGK	phosphatidylinositol glycan anchor biosynthesis, class K	1	1	0	0	0	0	0	0	hsa-miR-320a	-0.3	N/A		Sites in UTR
TNRC6B	trinucleotide repeat containing 6B	2	0	1	1	2	1	0	1	hsa-miR-320a	-0.3	N/A	2007	Sites in UTR
SLC6A8	solute carrier family 6 (neurotransmitter transporter, creatine), member 8	1	1	0	0	0	0	0	0	hsa-miR-320a	-0.29	N/A		Sites in UTR
ENPEP	glutamyl aminopeptidase (aminopeptidase A)	1	0	0	1	1	0	0	1	hsa-miR-320a	-0.29	N/A		Sites in UTR
SFRS12IP1	SFRS12-interacting protein 1	1	0	0	1	1	0	0	1	hsa-miR-320a	-0.29	N/A	2007	Sites in UTR
EYA4	eyes absent homolog 4 (Drosophila)	1	1	0	0	0	0	0	0	hsa-miR-320a	-0.29	N/A	2007	Sites in UTR
PYGO2	pygopus homolog 2 (Drosophila)	1	1	0	0	0	0	0	0	hsa-miR-320a	-0.29	N/A		Sites in UTR
MIER3	mesoderm induction early response 1, family member 3	1	1	0	0	0	0	0	0	hsa-miR-320a	-0.29	N/A	2007	Sites in UTR
DLGAP4	discs, large (Drosophila) homolog-associated protein 4	1	1	0	0	0	0	0	0	hsa-miR-320a	-0.29	N/A	2007	Sites in UTR
CMPK1	cytidine monophosphate (UMP-CMP) kinase 1, cytosolic	1	1	0	0	0	0	0	0	hsa-miR-320a	-0.29	N/A		Sites in UTR
KIAA2022	KIAA2022	1	0	0	1	2	0	2	0	hsa-miR-320a	-0.29	N/A	2007	Sites in UTR
B4GALT6	UDP-Gal:betaGlcNAc beta 1,4- galactosyltransferase, polypeptide 6	1	0	0	1	1	0	1	0	hsa-miR-320a	-0.29	N/A	2007	Sites in UTR
VIM	vimentin	1	0	1	0	0	0	0	0	hsa-miR-320a	-0.29	N/A		Sites in UTR
MRPS25	mitochondrial ribosomal protein S25	2	0	2	0	0	0	0	0	hsa-miR-320a	-0.29	N/A	2007	Sites in UTR
CLCN5	chloride channel 5 (nephrolithiasis 2, X-linked, Dent disease)	1	0	0	1	1	0	1	0	hsa-miR-320a	-0.29	N/A	2007	Sites in UTR
FLRT3	fibronectin leucine rich transmembrane protein 3	1	0	1	0	0	0	0	0	hsa-miR-320a	-0.28	N/A	2007	Sites in UTR
SYNGR2	synaptogyrin 2	1	1	0	0	0	0	0	0	hsa-miR-320a	-0.28	N/A		Sites in UTR
CKAP5	cytoskeleton associated protein 5	1	1	0	0	0	0	0	0	hsa-miR-320a	-0.28	N/A		Sites in UTR
CCNL2	cyclin L2	1	0	1	0	1	0	1	0	hsa-miR-320a	-0.28	N/A		Sites in UTR
SUPT16H	suppressor of Ty 16 homolog (S. cerevisiae)	1	0	1	0	0	0	0	0	hsa-miR-320a	-0.28	N/A		Sites in UTR
ST7	suppression of tumorigenicity 7	1	0	1	0	0	0	0	0	hsa-miR-320a	-0.28	N/A		Sites in UTR
TMCC1	transmembrane and coiled-coil domain family 1	1	0	0	1	1	0	1	0	hsa-miR-320a	-0.28	N/A	2007	Sites in UTR
RNF150	ring finger protein 150	1	0	1	0	1	0	1	0	hsa-miR-320a	-0.28	N/A		Sites in UTR
TIAM1	T-cell lymphoma invasion and metastasis 1	1	0	0	1	1	0	0	1	hsa-miR-320a	-0.28	N/A	2007	Sites in UTR
RAP1A	RAP1A, member of RAS oncogene family	1	0	1	0	0	0	0	0	hsa-miR-320a	-0.28	N/A	2007	Sites in UTR
SOX4	SRY (sex determining region Y)-box 4	2	0	1	1	0	0	0	0	hsa-miR-320a	-0.28	N/A	2007	Sites in UTR
FAM155A	family with sequence similarity 155, member A	1	0	1	0	0	0	0	0	hsa-miR-320a	-0.28	N/A	2007	Sites in UTR
ZIC3	Zic family member 3 (odd-paired homolog, Drosophila)	1	0	1	0	0	0	0	0	hsa-miR-320a	-0.28	N/A	2007	Sites in UTR
KLHL36	kelch-like 36 (Drosophila)	1	0	1	0	0	0	0	0	hsa-miR-320a	-0.28	N/A	2007	Sites in UTR
SLITRK3	SLIT and NTRK-like family, member 3	1	0	1	0	0	0	0	0	hsa-miR-320a	-0.28	N/A	2007	Sites in UTR
PPM1H	protein phosphatase 1H (PP2C domain containing)	1	0	0	1	1	0	1	0	hsa-miR-320a	-0.28	N/A		Sites in UTR
C14orf147	chromosome 14 open reading frame 147	1	0	1	0	0	0	0	0	hsa-miR-320a	-0.28	N/A	2007	Sites in UTR
PCSK7	proprotein convertase subtilisin/kexin type 7	1	0	1	0	0	0	0	0	hsa-miR-320a	-0.27	N/A	2007	Sites in UTR
YIPF5	Yip1 domain family, member 5	1	0	0	1	1	0	0	1	hsa-miR-320a	-0.27	N/A		Sites in UTR
GRASP	GRP1 (general receptor for phosphoinositides 1)-associated scaffold protein	1	1	0	0	0	0	0	0	hsa-miR-320a	-0.27	N/A		Sites in UTR
MMP16	matrix metallopeptidase 16 (membrane-inserted)	1	0	1	0	3	0	2	1	hsa-miR-320a	-0.27	N/A	2007	Sites in UTR
GTPBP2	GTP binding protein 2	1	1	0	0	0	0	0	0	hsa-miR-320a	-0.27	N/A		Sites in UTR
WTAP	Wilms tumor 1 associated protein	1	0	1	0	0	0	0	0	hsa-miR-320a	-0.27	N/A		Sites in UTR
RPL15	ribosomal protein L15	1	1	0	0	0	0	0	0	hsa-miR-320a	-0.27	N/A		Sites in UTR
TOMM70A	translocase of outer mitochondrial membrane 70 homolog A (S. cerevisiae)	1	0	1	0	1	0	0	1	hsa-miR-320a	-0.27	N/A	2007	Sites in UTR
RHOBTB1	Rho-related BTB domain containing 1	1	0	1	0	0	0	0	0	hsa-miR-320a	-0.27	N/A	2007	Sites in UTR
RAD23B	RAD23 homolog B (S. cerevisiae)	1	0	1	0	0	0	0	0	hsa-miR-320a	-0.27	N/A		Sites in UTR
DBN1	drebrin 1	1	0	1	0	0	0	0	0	hsa-miR-320a	-0.26	N/A	2007	Sites in UTR
KIAA0247	KIAA0247	2	1	1	0	1	0	1	0	hsa-miR-320a	-0.26	N/A		Sites in UTR
EFS	embryonal Fyn-associated substrate	1	0	1	0	0	0	0	0	hsa-miR-320a	-0.26	N/A		Sites in UTR
GPR107	G protein-coupled receptor 107	1	0	1	0	0	0	0	0	hsa-miR-320a	-0.26	N/A		Sites in UTR
YWHAZ	tyrosine 3-monooxygenase/tryptophan 5-monooxygenase activation protein, zeta polypeptide	1	0	1	0	0	0	0	0	hsa-miR-320a	-0.26	N/A		Sites in UTR
ANKFY1	ankyrin repeat and FYVE domain containing 1	1	0	0	1	1	0	1	0	hsa-miR-320a	-0.26	N/A	2007	Sites in UTR
BMI1	BMI1 polycomb ring finger oncogene	1	0	1	0	0	0	0	0	hsa-miR-320a	-0.26	N/A		Sites in UTR
VPS39	vacuolar protein sorting 39 homolog (S. cerevisiae)	1	0	1	0	1	0	1	0	hsa-miR-320a	-0.26	N/A		Sites in UTR
SIN3A	SIN3 homolog A, transcription regulator (yeast)	1	1	0	0	0	0	0	0	hsa-miR-320a	-0.26	N/A		Sites in UTR
IGF1R	insulin-like growth factor 1 receptor	1	0	0	1	2	0	2	0	hsa-miR-320a	-0.25	N/A	2007	Sites in UTR
RXRA	retinoid X receptor, alpha	1	1	0	0	1	0	1	0	hsa-miR-320a	-0.25	N/A		Sites in UTR
MAPK1IP1L	mitogen-activated protein kinase 1 interacting protein 1-like	1	0	1	0	1	0	0	1	hsa-miR-320a	-0.25	N/A	2007	Sites in UTR
AK2	adenylate kinase 2	1	0	1	0	0	0	0	0	hsa-miR-320a	-0.25	N/A		Sites in UTR
SATB2	SATB homeobox 2	1	1	0	0	0	0	0	0	hsa-miR-320a	-0.25	N/A	2007	Sites in UTR
NELF	nasal embryonic LHRH factor	1	0	1	0	1	0	1	0	hsa-miR-320a	-0.25	N/A		Sites in UTR
CNOT7	CCR4-NOT transcription complex, subunit 7	1	1	0	0	0	0	0	0	hsa-miR-320a	-0.25	N/A	2007	Sites in UTR
FAM49B	family with sequence similarity 49, member B	1	0	1	0	0	0	0	0	hsa-miR-320a	-0.25	N/A	2007	Sites in UTR
PARD6B	par-6 partitioning defective 6 homolog beta (C. elegans)	1	0	0	1	0	0	0	0	hsa-miR-320a	-0.25	N/A	2007	Sites in UTR
MAPK8IP3	mitogen-activated protein kinase 8 interacting protein 3	1	0	1	0	0	0	0	0	hsa-miR-320a	-0.25	N/A	2007	Sites in UTR
MAT2A	methionine adenosyltransferase II, alpha	1	0	1	0	0	0	0	0	hsa-miR-320a	-0.24	N/A	2007	Sites in UTR
MAPK1	mitogen-activated protein kinase 1	1	0	1	0	1	0	1	0	hsa-miR-320a	-0.24	N/A	2007	Sites in UTR
MEGF11	multiple EGF-like-domains 11	1	1	0	0	0	0	0	0	hsa-miR-320a	-0.24	N/A		Sites in UTR
PCSK1	proprotein convertase subtilisin/kexin type 1	1	0	0	1	0	0	0	0	hsa-miR-320a	-0.24	N/A	2007	Sites in UTR
SERBP1	SERPINE1 mRNA binding protein 1	1	1	0	0	0	0	0	0	hsa-miR-320a	-0.24	N/A	2007	Sites in UTR
SHMT1	serine hydroxymethyltransferase 1 (soluble)	1	0	0	1	0	0	0	0	hsa-miR-320a	-0.24	N/A		Sites in UTR
TCEA1	transcription elongation factor A (SII), 1	1	0	0	1	1	0	0	1	hsa-miR-320a	-0.24	N/A	2007	Sites in UTR
SEPN1	selenoprotein N, 1	1	0	1	0	0	0	0	0	hsa-miR-320a	-0.24	N/A		Sites in UTR
XPO1	exportin 1 (CRM1 homolog, yeast)	1	0	1	0	0	0	0	0	hsa-miR-320a	-0.23	N/A	2007	Sites in UTR
CDH2	cadherin 2, type 1, N-cadherin (neuronal)	1	0	1	0	0	0	0	0	hsa-miR-320a	-0.23	N/A	2007	Sites in UTR
PLK3	polo-like kinase 3 (Drosophila)	1	1	0	0	0	0	0	0	hsa-miR-320a	-0.23	N/A	2007	Sites in UTR
DMD	dystrophin (muscular dystrophy, Duchenne and Becker types)	2	0	0	2	0	0	0	0	hsa-miR-320a	-0.23	N/A	2007	Sites in UTR
PTPRB	protein tyrosine phosphatase, receptor type, B	1	0	0	1	0	0	0	0	hsa-miR-320a	-0.23	N/A		Sites in UTR
2011-09-06	septin 6	1	0	1	0	1	0	0	1	hsa-miR-320a	-0.23	N/A		Sites in UTR
EMILIN2	elastin microfibril interfacer 2	1	0	0	1	0	0	0	0	hsa-miR-320a	-0.23	N/A		Sites in UTR
SMG7	Smg-7 homolog, nonsense mediated mRNA decay factor (C. elegans)	1	0	1	0	0	0	0	0	hsa-miR-320a	-0.23	N/A	2007	Sites in UTR
ZNF652	zinc finger protein 652	1	0	1	0	0	0	0	0	hsa-miR-320a	-0.23	N/A	2007	Sites in UTR
KIAA0368	KIAA0368	1	0	0	1	0	0	0	0	hsa-miR-320a	-0.23	N/A	2007	Sites in UTR
ARL4A	ADP-ribosylation factor-like 4A	1	0	0	1	1	0	0	1	hsa-miR-320a	-0.23	N/A	2007	Sites in UTR
ARPC5	actin related protein 2/3 complex, subunit 5, 16kDa	1	0	1	0	0	0	0	0	hsa-miR-320a	-0.23	N/A	2007	Sites in UTR
GSPT2	G1 to S phase transition 2	1	0	1	0	0	0	0	0	hsa-miR-320a	-0.23	N/A	2007	Sites in UTR
KIAA1826	KIAA1826	1	0	0	1	1	0	0	1	hsa-miR-320a	-0.23	N/A	2007	Sites in UTR
ONECUT1	one cut homeobox 1	1	0	0	1	0	0	0	0	hsa-miR-320a	-0.23	N/A	2007	Sites in UTR
YES1	v-yes-1 Yamaguchi sarcoma viral oncogene homolog 1	1	0	1	0	0	0	0	0	hsa-miR-320a	-0.23	N/A	2007	Sites in UTR
STK24	serine/threonine kinase 24 (STE20 homolog, yeast)	1	0	0	1	1	0	1	0	hsa-miR-320a	-0.23	N/A	2007	Sites in UTR
OSBPL3	oxysterol binding protein-like 3	1	0	0	1	1	0	0	1	hsa-miR-320a	-0.23	N/A		Sites in UTR
C11orf9	chromosome 11 open reading frame 9	1	0	0	1	1	0	1	0	hsa-miR-320a	-0.22	N/A	2007	Sites in UTR
PRKG1	protein kinase, cGMP-dependent, type I	1	0	1	0	0	0	0	0	hsa-miR-320a	-0.22	N/A	2007	Sites in UTR
TRAF7	TNF receptor-associated factor 7	1	0	1	0	0	0	0	0	hsa-miR-320a	-0.22	N/A	2007	Sites in UTR
NONO	non-POU domain containing, octamer-binding	1	0	1	0	0	0	0	0	hsa-miR-320a	-0.22	N/A	2007	Sites in UTR
MAP1LC3B	microtubule-associated protein 1 light chain 3 beta	1	0	1	0	0	0	0	0	hsa-miR-320a	-0.22	N/A		Sites in UTR
HIPK3	homeodomain interacting protein kinase 3	1	0	0	1	0	0	0	0	hsa-miR-320a	-0.22	N/A	2007	Sites in UTR
PDE4D	phosphodiesterase 4D, cAMP-specific (phosphodiesterase E3 dunce homolog, Drosophila)	1	0	0	1	1	0	0	1	hsa-miR-320a	-0.22	N/A	2007	Sites in UTR
NR3C1	nuclear receptor subfamily 3, group C, member 1 (glucocorticoid receptor)	1	1	0	0	0	0	0	0	hsa-miR-320a	-0.22	N/A		Sites in UTR
SOBP	sine oculis binding protein homolog (Drosophila)	1	0	1	0	0	0	0	0	hsa-miR-320a	-0.22	N/A	2007	Sites in UTR
HNRNPC	heterogeneous nuclear ribonucleoprotein C (C1/C2)	1	0	1	0	0	0	0	0	hsa-miR-320a	-0.21	N/A	2007	Sites in UTR
DLG2	discs, large homolog 2, chapsyn-110 (Drosophila)	1	1	0	0	1	0	0	1	hsa-miR-320a	-0.21	N/A	2007	Sites in UTR
HSPA4	heat shock 70kDa protein 4	1	0	0	1	0	0	0	0	hsa-miR-320a	-0.21	N/A	2007	Sites in UTR
SPTLC2	serine palmitoyltransferase, long chain base subunit 2	1	0	0	1	2	0	0	2	hsa-miR-320a	-0.21	N/A		Sites in UTR
TNKS2	tankyrase, TRF1-interacting ankyrin-related ADP-ribose polymerase 2	1	0	0	1	0	0	0	0	hsa-miR-320a	-0.21	N/A	2007	Sites in UTR
TWF1	twinfilin, actin-binding protein, homolog 1 (Drosophila)	1	0	1	0	0	0	0	0	hsa-miR-320a	-0.21	N/A	2007	Sites in UTR
TFCP2L1	transcription factor CP2-like 1	1	1	0	0	0	0	0	0	hsa-miR-320a	-0.21	N/A		Sites in UTR
ATL3	atlastin 3	1	0	1	0	0	0	0	0	hsa-miR-320a	-0.21	N/A		Sites in UTR
PPP1R16B	protein phosphatase 1, regulatory (inhibitor) subunit 16B	2	0	2	0	0	0	0	0	hsa-miR-320a	-0.21	N/A	2007	Sites in UTR
SS18	synovial sarcoma translocation, chromosome 18	1	0	1	0	0	0	0	0	hsa-miR-320a	-0.21	N/A		Sites in UTR
HS6ST1	heparan sulfate 6-O-sulfotransferase 1	1	0	0	1	0	0	0	0	hsa-miR-320a	-0.21	N/A		Sites in UTR
DIXDC1	DIX domain containing 1	1	0	0	1	1	0	1	0	hsa-miR-320a	-0.2	N/A		Sites in UTR
ARHGAP26	Rho GTPase activating protein 26	1	0	0	1	2	0	1	1	hsa-miR-320a	-0.2	N/A		Sites in UTR
OLA1	Obg-like ATPase 1	1	0	1	0	0	0	0	0	hsa-miR-320a	-0.2	N/A		Sites in UTR
TNKS	tankyrase, TRF1-interacting ankyrin-related ADP-ribose polymerase	1	0	1	0	1	0	0	1	hsa-miR-320a	-0.2	N/A	2007	Sites in UTR
CD99L2	CD99 molecule-like 2	1	1	0	0	0	0	0	0	hsa-miR-320a	-0.2	N/A		Sites in UTR
GNS	glucosamine (N-acetyl)-6-sulfatase (Sanfilippo disease IIID)	2	1	0	1	0	0	0	0	hsa-miR-320a	-0.2	N/A	2007	Sites in UTR
FXR1	fragile X mental retardation, autosomal homolog 1	1	0	0	1	0	0	0	0	hsa-miR-320a	-0.2	N/A	2007	Sites in UTR
HS2ST1	heparan sulfate 2-O-sulfotransferase 1	1	0	1	0	1	0	1	0	hsa-miR-320a	-0.2	N/A		Sites in UTR
FLJ20309	hypothetical protein FLJ20309	1	1	0	0	1	0	1	0	hsa-miR-320a	-0.2	N/A		Sites in UTR
ATP6V1A	ATPase, H+ transporting, lysosomal 70kDa, V1 subunit A	1	0	1	0	0	0	0	0	hsa-miR-320a	-0.2	N/A	2007	Sites in UTR
LRRC4	leucine rich repeat containing 4	1	0	0	1	0	0	0	0	hsa-miR-320a	-0.2	N/A	2007	Sites in UTR
ADIPOR1	adiponectin receptor 1	1	0	0	1	0	0	0	0	hsa-miR-320a	-0.2	N/A	2007	Sites in UTR
PURB	purine-rich element binding protein B	1	0	1	0	2	0	0	2	hsa-miR-320a	-0.2	N/A	2007	Sites in UTR
CSNK1E	casein kinase 1, epsilon	1	0	0	1	0	0	0	0	hsa-miR-320a	-0.2	N/A	2007	Sites in UTR
TLK2	tousled-like kinase 2	1	0	1	0	1	0	1	0	hsa-miR-320a	-0.19	N/A	2007	Sites in UTR
GHITM	growth hormone inducible transmembrane protein	1	0	1	0	0	0	0	0	hsa-miR-320a	-0.19	N/A		Sites in UTR
RELL1	RELT-like 1	1	0	0	1	0	0	0	0	hsa-miR-320a	-0.19	N/A		Sites in UTR
CNOT4	CCR4-NOT transcription complex, subunit 4	1	0	1	0	0	0	0	0	hsa-miR-320a	-0.19	N/A		Sites in UTR
CLASP1	cytoplasmic linker associated protein 1	1	0	1	0	0	0	0	0	hsa-miR-320a	-0.19	N/A	2007	Sites in UTR
CPEB1	cytoplasmic polyadenylation element binding protein 1	1	0	1	0	0	0	0	0	hsa-miR-320a	-0.19	N/A	2007	Sites in UTR
ACVR2B	activin A receptor, type IIB	1	0	0	1	1	0	0	1	hsa-miR-320a	-0.19	N/A	2007	Sites in UTR
SALL2	sal-like 2 (Drosophila)	1	0	1	0	0	0	0	0	hsa-miR-320a	-0.19	N/A		Sites in UTR
RBBP6	retinoblastoma binding protein 6	1	0	0	1	0	0	0	0	hsa-miR-320a	-0.19	N/A	2007	Sites in UTR
IGF1	insulin-like growth factor 1 (somatomedin C)	1	0	0	1	1	0	0	1	hsa-miR-320a	-0.19	N/A	2007	Sites in UTR
MOBKL2B	MOB1, Mps One Binder kinase activator-like 2B (yeast)	1	0	0	1	1	0	0	1	hsa-miR-320a	-0.19	N/A		Sites in UTR
SPCS2	signal peptidase complex subunit 2 homolog (S. cerevisiae)	1	0	1	0	0	0	0	0	hsa-miR-320a	-0.18	N/A	2007	Sites in UTR
ARL5A	ADP-ribosylation factor-like 5A	1	0	0	1	0	0	0	0	hsa-miR-320a	-0.18	N/A		Sites in UTR
KRIT1	KRIT1, ankyrin repeat containing	1	0	0	1	0	0	0	0	hsa-miR-320a	-0.18	N/A		Sites in UTR
TPD52	tumor protein D52	1	0	0	1	0	0	0	0	hsa-miR-320a	-0.18	N/A	2007	Sites in UTR
NIPA1	non imprinted in Prader-Willi/Angelman syndrome 1	1	0	0	1	1	0	1	0	hsa-miR-320a	-0.18	N/A		Sites in UTR
PRKAR1A	protein kinase, cAMP-dependent, regulatory, type I, alpha (tissue specific extinguisher 1)	1	0	0	1	0	0	0	0	hsa-miR-320a	-0.18	N/A		Sites in UTR
KCMF1	potassium channel modulatory factor 1	1	0	1	0	0	0	0	0	hsa-miR-320a	-0.18	N/A		Sites in UTR
CLASP2	cytoplasmic linker associated protein 2	1	0	0	1	0	0	0	0	hsa-miR-320a	-0.18	N/A	2007	Sites in UTR
POLE4	polymerase (DNA-directed), epsilon 4 (p12 subunit)	1	0	1	0	0	0	0	0	hsa-miR-320a	-0.18	N/A	2007	Sites in UTR
C9orf100	chromosome 9 open reading frame 100	1	0	1	0	0	0	0	0	hsa-miR-320a	-0.17	N/A		Sites in UTR
S1PR1	sphingosine-1-phosphate receptor 1	1	0	0	1	0	0	0	0	hsa-miR-320a	-0.17	N/A	2007	Sites in UTR
WARS2	tryptophanyl tRNA synthetase 2, mitochondrial	1	0	1	0	0	0	0	0	hsa-miR-320a	-0.17	N/A		Sites in UTR
LRRTM1	leucine rich repeat transmembrane neuronal 1	1	0	0	1	0	0	0	0	hsa-miR-320a	-0.17	N/A	2007	Sites in UTR
LRP6	low density lipoprotein receptor-related protein 6	1	0	0	1	0	0	0	0	hsa-miR-320a	-0.17	N/A		Sites in UTR
FIGN	fidgetin	1	0	0	1	0	0	0	0	hsa-miR-320a	-0.17	N/A	2007	Sites in UTR
YWHAQ	tyrosine 3-monooxygenase/tryptophan 5-monooxygenase activation protein, theta polypeptide	1	0	1	0	0	0	0	0	hsa-miR-320a	-0.17	N/A	2007	Sites in UTR
PTPLAD1	protein tyrosine phosphatase-like A domain containing 1	1	0	1	0	0	0	0	0	hsa-miR-320a	-0.17	N/A		Sites in UTR
FKBP5	FK506 binding protein 5	1	0	1	0	0	0	0	0	hsa-miR-320a	-0.17	N/A		Sites in UTR
ROD1	ROD1 regulator of differentiation 1 (S. pombe)	1	0	1	0	0	0	0	0	hsa-miR-320a	-0.17	N/A		Sites in UTR
BHLHB5	basic helix-loop-helix domain containing, class B, 5	1	0	0	1	0	0	0	0	hsa-miR-320a	-0.17	N/A	2007	Sites in UTR
CCND2	cyclin D2	1	0	0	1	1	0	1	0	hsa-miR-320a	-0.17	N/A	2007	Sites in UTR
CNOT6L	CCR4-NOT transcription complex, subunit 6-like	2	0	0	2	3	0	2	1	hsa-miR-320a	-0.17	N/A	2007	Sites in UTR
ULK1	unc-51-like kinase 1 (C. elegans)	1	0	1	0	1	0	1	0	hsa-miR-320a	-0.17	N/A	2007	Sites in UTR
YWHAE	tyrosine 3-monooxygenase/tryptophan 5-monooxygenase activation protein, epsilon polypeptide	1	0	1	0	0	0	0	0	hsa-miR-320a	-0.17	N/A	2007	Sites in UTR
PPP1R3F	protein phosphatase 1, regulatory (inhibitor) subunit 3F	1	0	0	1	0	0	0	0	hsa-miR-320a	-0.17	N/A		Sites in UTR
TLL2	tolloid-like 2	1	0	0	1	1	0	1	0	hsa-miR-320a	-0.16	N/A		Sites in UTR
UNC5A	unc-5 homolog A (C. elegans)	1	0	1	0	0	0	0	0	hsa-miR-320a	-0.16	N/A	2007	Sites in UTR
CTSB	cathepsin B	1	0	1	0	0	0	0	0	hsa-miR-320a	-0.16	N/A		Sites in UTR
CENTB2	centaurin, beta 2	1	0	1	0	1	0	0	1	hsa-miR-320a	-0.16	N/A		Sites in UTR
F13A1	coagulation factor XIII, A1 polypeptide	1	0	0	1	0	0	0	0	hsa-miR-320a	-0.16	N/A		Sites in UTR
SORBS2	sorbin and SH3 domain containing 2	1	0	1	0	0	0	0	0	hsa-miR-320a	-0.16	N/A		Sites in UTR
FAM120C	family with sequence similarity 120C	1	0	1	0	0	0	0	0	hsa-miR-320a	-0.16	N/A		Sites in UTR
CHGA	chromogranin A (parathyroid secretory protein 1)	1	0	1	0	0	0	0	0	hsa-miR-320a	-0.16	N/A		Sites in UTR
NAT11	N-acetyltransferase 11	1	1	0	0	0	0	0	0	hsa-miR-320a	-0.16	N/A		Sites in UTR
MYH10	myosin, heavy chain 10, non-muscle	1	0	0	1	0	0	0	0	hsa-miR-320a	-0.16	N/A	2007	Sites in UTR
PHOX2B	paired-like homeobox 2b	1	0	1	0	0	0	0	0	hsa-miR-320a	-0.16	N/A	2007	Sites in UTR
PDCD4	programmed cell death 4 (neoplastic transformation inhibitor)	1	0	0	1	0	0	0	0	hsa-miR-320a	-0.16	N/A	2007	Sites in UTR
VKORC1L1	vitamin K epoxide reductase complex, subunit 1-like 1	1	0	0	1	0	0	0	0	hsa-miR-320a	-0.16	N/A	2007	Sites in UTR
CEP68	centrosomal protein 68kDa	1	0	0	1	0	0	0	0	hsa-miR-320a	-0.16	N/A		Sites in UTR
ZFHX4	zinc finger homeobox 4	1	0	0	1	0	0	0	0	hsa-miR-320a	-0.15	N/A	2007	Sites in UTR
SYT11	synaptotagmin XI	1	0	0	1	1	0	1	0	hsa-miR-320a	-0.15	N/A		Sites in UTR
SH2D4B	SH2 domain containing 4B	1	0	1	0	0	0	0	0	hsa-miR-320a	-0.15	N/A		Sites in UTR
ABCC5	ATP-binding cassette, sub-family C (CFTR/MRP), member 5	1	0	0	1	0	0	0	0	hsa-miR-320a	-0.15	N/A	2007	Sites in UTR
SPRED2	sprouty-related, EVH1 domain containing 2	1	0	1	0	0	0	0	0	hsa-miR-320a	-0.15	N/A	2007	Sites in UTR
DIP2C	DIP2 disco-interacting protein 2 homolog C (Drosophila)	1	0	1	0	0	0	0	0	hsa-miR-320a	-0.15	N/A		Sites in UTR
JARID1A	jumonji, AT rich interactive domain 1A	1	0	1	0	1	0	1	0	hsa-miR-320a	-0.15	N/A	2007	Sites in UTR
TBX2	T-box 2	1	0	0	1	0	0	0	0	hsa-miR-320a	-0.15	N/A		Sites in UTR
RTKN2	rhotekin 2	1	0	1	0	0	0	0	0	hsa-miR-320a	-0.15	N/A		Sites in UTR
SDHC	succinate dehydrogenase complex, subunit C, integral membrane protein, 15kDa	1	0	1	0	0	0	0	0	hsa-miR-320a	-0.15	N/A	2007	Sites in UTR
SUZ12	suppressor of zeste 12 homolog (Drosophila)	1	0	1	0	0	0	0	0	hsa-miR-320a	-0.15	N/A		Sites in UTR
CHFR	checkpoint with forkhead and ring finger domains	1	0	0	1	1	0	1	0	hsa-miR-320a	-0.15	N/A		Sites in UTR
PDE12	phosphodiesterase 12	1	0	0	1	0	0	0	0	hsa-miR-320a	-0.15	N/A	2007	Sites in UTR
USP14	ubiquitin specific peptidase 14 (tRNA-guanine transglycosylase)	1	0	0	1	0	0	0	0	hsa-miR-320a	-0.15	N/A		Sites in UTR
GOLGA3	golgi autoantigen, golgin subfamily a, 3	1	0	0	1	0	0	0	0	hsa-miR-320a	-0.15	N/A		Sites in UTR
C14orf43	chromosome 14 open reading frame 43	1	0	1	0	1	0	1	0	hsa-miR-320a	-0.15	N/A		Sites in UTR
DNAJA2	DnaJ (Hsp40) homolog, subfamily A, member 2	1	0	0	1	0	0	0	0	hsa-miR-320a	-0.14	N/A	2007	Sites in UTR
LIN7C	lin-7 homolog C (C. elegans)	1	0	0	1	1	0	0	1	hsa-miR-320a	-0.14	N/A		Sites in UTR
FAM80A	family with sequence similarity 80, member A	1	1	0	0	1	1	0	0	hsa-miR-320a	-0.14	N/A		Sites in UTR
ETS2	v-ets erythroblastosis virus E26 oncogene homolog 2 (avian)	1	0	0	1	0	0	0	0	hsa-miR-320a	-0.14	N/A	2007	Sites in UTR
GMFB	glia maturation factor, beta	1	0	0	1	0	0	0	0	hsa-miR-320a	-0.14	N/A	2007	Sites in UTR
CDKN1C	cyclin-dependent kinase inhibitor 1C (p57, Kip2)	1	0	0	1	0	0	0	0	hsa-miR-320a	-0.14	N/A	2007	Sites in UTR
E2F1	E2F transcription factor 1	1	0	0	1	0	0	0	0	hsa-miR-320a	-0.14	N/A	2007	Sites in UTR
SIAH2	seven in absentia homolog 2 (Drosophila)	1	0	0	1	0	0	0	0	hsa-miR-320a	-0.14	N/A		Sites in UTR
WDR1	WD repeat domain 1	1	0	0	1	0	0	0	0	hsa-miR-320a	-0.14	N/A	2007	Sites in UTR
MYT1L	myelin transcription factor 1-like	1	0	1	0	0	0	0	0	hsa-miR-320a	-0.14	N/A		Sites in UTR
PER2	period homolog 2 (Drosophila)	1	0	1	0	0	0	0	0	hsa-miR-320a	-0.14	N/A		Sites in UTR
PGR	progesterone receptor	1	0	0	1	1	0	0	1	hsa-miR-320a	-0.14	N/A		Sites in UTR
SMARCC1	SWI/SNF related, matrix associated, actin dependent regulator of chromatin, subfamily c, member 1	1	0	0	1	0	0	0	0	hsa-miR-320a	-0.14	N/A	2007	Sites in UTR
PPIL2	peptidylprolyl isomerase (cyclophilin)-like 2	1	0	0	1	0	0	0	0	hsa-miR-320a	-0.14	N/A		Sites in UTR
TGFBR2	transforming growth factor, beta receptor II (70/80kDa)	1	0	0	1	0	0	0	0	hsa-miR-320a	-0.14	N/A	2007	Sites in UTR
PDS5A	PDS5, regulator of cohesion maintenance, homolog A (S. cerevisiae)	1	0	1	0	0	0	0	0	hsa-miR-320a	-0.14	N/A		Sites in UTR
RAP2C	RAP2C, member of RAS oncogene family	1	1	0	0	0	0	0	0	hsa-miR-320a	-0.13	N/A	2007	Sites in UTR
PCGF3	polycomb group ring finger 3	1	1	0	0	0	0	0	0	hsa-miR-320a	-0.13	N/A	2007	Sites in UTR
FZD3	frizzled homolog 3 (Drosophila)	1	0	1	0	0	0	0	0	hsa-miR-320a	-0.13	N/A		Sites in UTR
MDK	midkine (neurite growth-promoting factor 2)	1	0	0	1	0	0	0	0	hsa-miR-320a	-0.13	N/A		Sites in UTR
E2F3	E2F transcription factor 3	1	0	1	0	0	0	0	0	hsa-miR-320a	-0.13	N/A		Sites in UTR
TRIM36	tripartite motif-containing 36	1	0	0	1	0	0	0	0	hsa-miR-320a	-0.13	N/A	2007	Sites in UTR
GOT2	glutamic-oxaloacetic transaminase 2, mitochondrial (aspartate aminotransferase 2)	1	0	0	1	0	0	0	0	hsa-miR-320a	-0.12	N/A		Sites in UTR
H3F3B	H3 histone, family 3B (H3.3B)	1	0	1	0	0	0	0	0	hsa-miR-320a	-0.12	N/A		Sites in UTR
LPIN3	lipin 3	1	0	0	1	1	0	0	1	hsa-miR-320a	-0.12	N/A		Sites in UTR
GRB2	growth factor receptor-bound protein 2	1	1	0	0	0	0	0	0	hsa-miR-320a	-0.12	N/A	2007	Sites in UTR
SHB	Src homology 2 domain containing adaptor protein B	1	0	1	0	0	0	0	0	hsa-miR-320a	-0.12	N/A		Sites in UTR
FBXW7	F-box and WD repeat domain containing 7	1	0	1	0	0	0	0	0	hsa-miR-320a	-0.12	N/A		Sites in UTR
MAX	MYC associated factor X	1	0	1	0	0	0	0	0	hsa-miR-320a	-0.12	N/A		Sites in UTR
RAP2B	RAP2B, member of RAS oncogene family	1	0	1	0	0	0	0	0	hsa-miR-320a	-0.12	N/A		Sites in UTR
MEIS2	Meis homeobox 2	1	0	1	0	0	0	0	0	hsa-miR-320a	-0.12	N/A		Sites in UTR
TFAP2C	transcription factor AP-2 gamma (activating enhancer binding protein 2 gamma)	1	0	0	1	0	0	0	0	hsa-miR-320a	-0.12	N/A		Sites in UTR
MYO10	myosin X	1	0	0	1	0	0	0	0	hsa-miR-320a	-0.12	N/A	2007	Sites in UTR
PRRG1	proline rich Gla (G-carboxyglutamic acid) 1	1	0	0	1	0	0	0	0	hsa-miR-320a	-0.11	N/A		Sites in UTR
AUTS2	autism susceptibility candidate 2	1	0	0	1	0	0	0	0	hsa-miR-320a	-0.11	N/A	2007	Sites in UTR
RP13-347D8.3	KIAA1210 protein	1	0	1	0	1	0	0	1	hsa-miR-320a	-0.11	N/A		Sites in UTR
EVI5	ecotropic viral integration site 5	1	0	0	1	0	0	0	0	hsa-miR-320a	-0.11	N/A		Sites in UTR
RAD9A	RAD9 homolog A (S. pombe)	1	0	1	0	0	0	0	0	hsa-miR-320a	-0.11	N/A	2007	Sites in UTR
INSM1	insulinoma-associated 1	1	0	0	1	0	0	0	0	hsa-miR-320a	-0.11	N/A	2007	Sites in UTR
OXSR1	oxidative-stress responsive 1	1	0	0	1	0	0	0	0	hsa-miR-320a	-0.11	N/A	2007	Sites in UTR
WDR40A	WD repeat domain 40A	1	0	1	0	0	0	0	0	hsa-miR-320a	-0.11	N/A		Sites in UTR
CXCL14	chemokine (C-X-C motif) ligand 14	1	0	0	1	0	0	0	0	hsa-miR-320a	-0.11	N/A		Sites in UTR
EIF5A2	eukaryotic translation initiation factor 5A2	1	0	0	1	0	0	0	0	hsa-miR-320a	-0.11	N/A	2007	Sites in UTR
C21orf91	chromosome 21 open reading frame 91	1	0	0	1	0	0	0	0	hsa-miR-320a	-0.1	N/A		Sites in UTR
TNFRSF21	tumor necrosis factor receptor superfamily, member 21	1	0	1	0	0	0	0	0	hsa-miR-320a	-0.1	N/A	2007	Sites in UTR
KCTD9	potassium channel tetramerisation domain containing 9	1	0	0	1	0	0	0	0	hsa-miR-320a	-0.1	N/A	2007	Sites in UTR
PPP1CB	protein phosphatase 1, catalytic subunit, beta isoform	1	0	0	1	0	0	0	0	hsa-miR-320a	-0.1	N/A	2007	Sites in UTR
EPN2	epsin 2	1	0	0	1	0	0	0	0	hsa-miR-320a	-0.1	N/A	2007	Sites in UTR
PLAG1	pleiomorphic adenoma gene 1	1	0	1	0	0	0	0	0	hsa-miR-320a	-0.1	N/A	2007	Sites in UTR
APBA2	amyloid beta (A4) precursor protein-binding, family A, member 2	1	0	0	1	0	0	0	0	hsa-miR-320a	-0.1	N/A		Sites in UTR
PHTF2	putative homeodomain transcription factor 2	1	0	0	1	0	0	0	0	hsa-miR-320a	-0.1	N/A	2007	Sites in UTR
EMR4P	egf-like module containing, mucin-like, hormone receptor-like 4 pseudogene	1	0	1	0	0	0	0	0	hsa-miR-320a	-0.1	N/A	2007	Sites in UTR
RSU1	Ras suppressor protein 1	1	0	1	0	0	0	0	0	hsa-miR-320a	-0.1	N/A		Sites in UTR
BAHD1	bromo adjacent homology domain containing 1	1	1	0	0	0	0	0	0	hsa-miR-320a	-0.1	N/A	2007	Sites in UTR
MGRN1	mahogunin, ring finger 1	1	0	1	0	0	0	0	0	hsa-miR-320a	-0.1	N/A		Sites in UTR
ZNF516	zinc finger protein 516	1	0	0	1	0	0	0	0	hsa-miR-320a	-0.09	N/A		Sites in UTR
TSC22D3	TSC22 domain family, member 3	1	0	1	0	0	0	0	0	hsa-miR-320a	-0.09	N/A	2007	Sites in UTR
SKAP2	src kinase associated phosphoprotein 2	1	0	1	0	0	0	0	0	hsa-miR-320a	-0.09	N/A		Sites in UTR
PHF8	PHD finger protein 8	1	0	1	0	0	0	0	0	hsa-miR-320a	-0.09	N/A	2007	Sites in UTR
CALM3	calmodulin 3 (phosphorylase kinase, delta)	1	0	1	0	0	0	0	0	hsa-miR-320a	-0.09	N/A	2007	Sites in UTR
DPYSL3	dihydropyrimidinase-like 3	1	0	0	1	0	0	0	0	hsa-miR-320a	-0.09	N/A	2007	Sites in UTR
ZMYM4	zinc finger, MYM-type 4	1	0	1	0	0	0	0	0	hsa-miR-320a	-0.09	N/A		Sites in UTR
CACNA1C	calcium channel, voltage-dependent, L type, alpha 1C subunit	1	0	0	1	2	0	2	0	hsa-miR-320a	-0.08	N/A	2007	Sites in UTR
PLCG1	phospholipase C, gamma 1	1	0	0	1	0	0	0	0	hsa-miR-320a	-0.08	N/A	2007	Sites in UTR
IL6R	interleukin 6 receptor	1	0	1	0	0	0	0	0	hsa-miR-320a	-0.08	N/A		Sites in UTR
ZMIZ1	zinc finger, MIZ-type containing 1	1	0	0	1	0	0	0	0	hsa-miR-320a	-0.08	N/A	2007	Sites in UTR
CRK	v-crk sarcoma virus CT10 oncogene homolog (avian)	1	0	0	1	0	0	0	0	hsa-miR-320a	-0.08	N/A	2007	Sites in UTR
SMAP2	stromal membrane-associated GTPase-activating protein 2	1	0	1	0	0	0	0	0	hsa-miR-320a	-0.08	N/A		Sites in UTR
PPP1R11	protein phosphatase 1, regulatory (inhibitor) subunit 11	1	0	1	0	0	0	0	0	hsa-miR-320a	-0.08	N/A		Sites in UTR
FLNC	filamin C, gamma (actin binding protein 280)	1	0	1	0	0	0	0	0	hsa-miR-320a	-0.07	N/A		Sites in UTR
SMARCE1	SWI/SNF related, matrix associated, actin dependent regulator of chromatin, subfamily e, member 1	1	0	0	1	0	0	0	0	hsa-miR-320a	-0.07	N/A		Sites in UTR
C9orf58	chromosome 9 open reading frame 58	1	0	0	1	0	0	0	0	hsa-miR-320a	-0.07	N/A	2007	Sites in UTR
NCDN	neurochondrin	1	0	1	0	0	0	0	0	hsa-miR-320a	-0.07	N/A	2007	Sites in UTR
MEX3D	mex-3 homolog D (C. elegans)	1	0	0	1	0	0	0	0	hsa-miR-320a	-0.07	N/A		Sites in UTR
C17orf39	chromosome 17 open reading frame 39	1	0	0	1	0	0	0	0	hsa-miR-320a	-0.06	N/A		Sites in UTR
PPP2R5B	protein phosphatase 2, regulatory subunit B', beta isoform	1	0	1	0	0	0	0	0	hsa-miR-320a	-0.06	N/A	2007	Sites in UTR
CNBP	CCHC-type zinc finger, nucleic acid binding protein	1	0	0	1	0	0	0	0	hsa-miR-320a	-0.06	N/A	2007	Sites in UTR
HIPK2	homeodomain interacting protein kinase 2	2	0	0	2	2	0	2	0	hsa-miR-320a	-0.06	N/A		Sites in UTR
TGFBR1	transforming growth factor, beta receptor I (activin A receptor type II-like kinase, 53kDa)	1	0	1	0	1	0	1	0	hsa-miR-320a	-0.06	N/A		Sites in UTR
PIK3R1	phosphoinositide-3-kinase, regulatory subunit 1 (alpha)	1	0	0	1	0	0	0	0	hsa-miR-320a	-0.06	N/A	2007	Sites in UTR
MEX3A	mex-3 homolog A (C. elegans)	1	0	1	0	1	0	1	0	hsa-miR-320a	-0.05	N/A		Sites in UTR
OTUD7B	OTU domain containing 7B	1	0	0	1	0	0	0	0	hsa-miR-320a	-0.05	N/A	2007	Sites in UTR
PHF20L1	PHD finger protein 20-like 1	1	0	0	1	0	0	0	0	hsa-miR-320a	-0.04	N/A		Sites in UTR
BAK1	BCL2-antagonist/killer 1	1	0	0	1	0	0	0	0	hsa-miR-320a	-0.04	N/A		Sites in UTR
UBE2Z	ubiquitin-conjugating enzyme E2Z	1	0	0	1	0	0	0	0	hsa-miR-320a	-0.04	N/A	2007	Sites in UTR
FOXO3	forkhead box O3	1	0	0	1	0	0	0	0	hsa-miR-320a	-0.04	N/A		Sites in UTR
LPHN1	latrophilin 1	1	0	1	0	0	0	0	0	hsa-miR-320a	-0.04	N/A	2007	Sites in UTR
TSPYL5	TSPY-like 5	1	0	1	0	1	0	1	0	hsa-miR-320a	-0.03	N/A	2007	Sites in UTR
HDAC4	histone deacetylase 4	1	0	1	0	0	0	0	0	hsa-miR-320a	-0.02	N/A	2007	Sites in UTR
SP1	Sp1 transcription factor	1	0	1	0	0	0	0	0	hsa-miR-320a	-0.02	N/A		Sites in UTR
MOBKL2C	MOB1, Mps One Binder kinase activator-like 2C (yeast)	1	0	1	0	0	0	0	0	hsa-miR-320a	-0.01	N/A		Sites in UTR
CCDC64B	coiled-coil domain containing 64B	1	0	1	0	0	0	0	0	hsa-miR-320a	-0.01	N/A		Sites in UTR
RIMS4	regulating synaptic membrane exocytosis 4	1	0	1	0	0	0	0	0	hsa-miR-320a	0.01	N/A		Sites in UTR
PSCD3	pleckstrin homology, Sec7 and coiled-coil domains 3	1	0	0	1	0	0	0	0	hsa-miR-320a	0.01	N/A		Sites in UTR
GPBP1	GC-rich promoter binding protein 1	1	1	0	0	0	0	0	0	hsa-miR-320a	N/A	N/A	2007	Sites in UTR

## Sheet: miR-193a
Target gene	Gene name	Conserved sites				Poorly conserved sites				Repre- sentative miRNA	Total context score	Aggregate PCT	Links to sites in UTRs
		total	8mer	7mer-m8	7mer-1A	total	8mer	7mer-m8	7mer-1A
HSPB6	heat shock protein, alpha-crystallin-related, B6	1	1	0	0	2	0	2	0	hsa-miR-193a-5p	-0.56	N/A	Sites in UTR
ITSN1	intersectin 1 (SH3 domain protein)	2	1	0	1	0	0	0	0	hsa-miR-193a-5p	-0.53	N/A	Sites in UTR
ZNF385C	zinc finger protein 385C	1	1	0	0	1	1	0	0	hsa-miR-193a-5p	-0.49	N/A	Sites in UTR
FADS1	fatty acid desaturase 1	1	1	0	0	1	0	1	0	hsa-miR-193a-5p	-0.46	N/A	Sites in UTR
SLC4A10	solute carrier family 4, sodium bicarbonate transporter-like, member 10	1	1	0	0	0	0	0	0	hsa-miR-193a-5p	-0.45	N/A	Sites in UTR
DSCAML1	Down syndrome cell adhesion molecule like 1	1	1	0	0	0	0	0	0	hsa-miR-193a-5p	-0.44	N/A	Sites in UTR
CEP57	centrosomal protein 57kDa	1	1	0	0	0	0	0	0	hsa-miR-193a-5p	-0.44	N/A	Sites in UTR
ACVR1	activin A receptor, type I	1	1	0	0	0	0	0	0	hsa-miR-193a-5p	-0.42	N/A	Sites in UTR
CUL3	cullin 3	1	1	0	0	0	0	0	0	hsa-miR-193a-5p	-0.41	N/A	Sites in UTR
GBA2	glucosidase, beta (bile acid) 2	1	1	0	0	0	0	0	0	hsa-miR-193a-5p	-0.4	N/A	Sites in UTR
FUSIP1	FUS interacting protein (serine/arginine-rich) 1	1	1	0	0	0	0	0	0	hsa-miR-193a-5p	-0.4	N/A	Sites in UTR
TSC22D2	TSC22 domain family, member 2	1	1	0	0	0	0	0	0	hsa-miR-193a-5p	-0.4	N/A	Sites in UTR
IPO8	importin 8	1	1	0	0	0	0	0	0	hsa-miR-193a-5p	-0.39	N/A	Sites in UTR
IPPK	inositol 1,3,4,5,6-pentakisphosphate 2-kinase	1	1	0	0	0	0	0	0	hsa-miR-193a-5p	-0.38	N/A	Sites in UTR
NETO2	neuropilin (NRP) and tolloid (TLL)-like 2	1	1	0	0	0	0	0	0	hsa-miR-193a-5p	-0.38	N/A	Sites in UTR
GOLGA8G	golgi autoantigen, golgin subfamily a, 8G	1	1	0	0	0	0	0	0	hsa-miR-193a-5p	-0.37	N/A	Sites in UTR
GOLGA8E	golgi autoantigen, golgin subfamily a, 8E	1	1	0	0	0	0	0	0	hsa-miR-193a-5p	-0.37	N/A	Sites in UTR
FLJ32679	golgin-like hypothetical protein LOC440321	1	1	0	0	0	0	0	0	hsa-miR-193a-5p	-0.37	N/A	Sites in UTR
UBE2D2	ubiquitin-conjugating enzyme E2D 2 (UBC4/5 homolog, yeast)	1	1	0	0	0	0	0	0	hsa-miR-193a-5p	-0.37	N/A	Sites in UTR
GOLGA6	golgi autoantigen, golgin subfamily a, 6	1	1	0	0	0	0	0	0	hsa-miR-193a-5p	-0.37	N/A	Sites in UTR
GABBR2	gamma-aminobutyric acid (GABA) B receptor, 2	1	1	0	0	0	0	0	0	hsa-miR-193a-5p	-0.37	N/A	Sites in UTR
GOLGA6B	golgi autoantigen, golgin subfamily a, 6B	1	1	0	0	0	0	0	0	hsa-miR-193a-5p	-0.37	N/A	Sites in UTR
MLLT10	myeloid/lymphoid or mixed-lineage leukemia (trithorax homolog, Drosophila); translocated to, 10	1	1	0	0	0	0	0	0	hsa-miR-193a-5p	-0.36	N/A	Sites in UTR
XPO4	exportin 4	1	1	0	0	1	0	0	1	hsa-miR-193a-5p	-0.36	N/A	Sites in UTR
ZMYM4	zinc finger, MYM-type 4	1	1	0	0	0	0	0	0	hsa-miR-193a-5p	-0.36	N/A	Sites in UTR
C15orf32	chromosome 15 open reading frame 32	1	1	0	0	0	0	0	0	hsa-miR-193a-5p	-0.36	N/A	Sites in UTR
GOLGA8B	golgi autoantigen, golgin subfamily a, 8B	1	1	0	0	0	0	0	0	hsa-miR-193a-5p	-0.34	N/A	Sites in UTR
GOLGA8A	golgi autoantigen, golgin subfamily a, 8A	1	1	0	0	0	0	0	0	hsa-miR-193a-5p	-0.34	N/A	Sites in UTR
TRPC5	transient receptor potential cation channel, subfamily C, member 5	1	1	0	0	0	0	0	0	hsa-miR-193a-5p	-0.34	N/A	Sites in UTR
ANGEL1	angel homolog 1 (Drosophila)	1	1	0	0	0	0	0	0	hsa-miR-193a-5p	-0.34	N/A	Sites in UTR
PCDH10	protocadherin 10	1	1	0	0	0	0	0	0	hsa-miR-193a-5p	-0.34	N/A	Sites in UTR
LOC440295	hypothetical protein LOC440295	1	1	0	0	0	0	0	0	hsa-miR-193a-5p	-0.33	N/A	Sites in UTR
TNFRSF19	tumor necrosis factor receptor superfamily, member 19	1	1	0	0	0	0	0	0	hsa-miR-193a-5p	-0.32	N/A	Sites in UTR
WIZ	widely interspaced zinc finger motifs	1	0	1	0	1	0	1	0	hsa-miR-193a-5p	-0.32	N/A	Sites in UTR
RAP2A	RAP2A, member of RAS oncogene family	1	1	0	0	0	0	0	0	hsa-miR-193a-5p	-0.31	N/A	Sites in UTR
MLL	myeloid/lymphoid or mixed-lineage leukemia (trithorax homolog, Drosophila)	1	1	0	0	0	0	0	0	hsa-miR-193a-5p	-0.3	N/A	Sites in UTR
POLDIP2	polymerase (DNA-directed), delta interacting protein 2	1	1	0	0	0	0	0	0	hsa-miR-193a-5p	-0.3	N/A	Sites in UTR
C1orf186	chromosome 1 open reading frame 186	1	1	0	0	0	0	0	0	hsa-miR-193a-5p	-0.3	N/A	Sites in UTR
EBF3	early B-cell factor 3	1	0	1	0	0	0	0	0	hsa-miR-193a-5p	-0.29	N/A	Sites in UTR
MMP16	matrix metallopeptidase 16 (membrane-inserted)	1	1	0	0	0	0	0	0	hsa-miR-193a-5p	-0.29	N/A	Sites in UTR
ZNF827	zinc finger protein 827	1	1	0	0	0	0	0	0	hsa-miR-193a-5p	-0.28	N/A	Sites in UTR
COL1A1	collagen, type I, alpha 1	1	1	0	0	0	0	0	0	hsa-miR-193a-5p	-0.26	N/A	Sites in UTR
OLA1	Obg-like ATPase 1	1	0	1	0	0	0	0	0	hsa-miR-193a-5p	-0.26	N/A	Sites in UTR
ASPRV1	aspartic peptidase, retroviral-like 1	1	1	0	0	0	0	0	0	hsa-miR-193a-5p	-0.24	N/A	Sites in UTR
SFTPH	surfactant associated protein H	1	0	1	0	0	0	0	0	hsa-miR-193a-5p	-0.24	N/A	Sites in UTR
MYO5A	myosin VA (heavy chain 12, myoxin)	1	1	0	0	0	0	0	0	hsa-miR-193a-5p	-0.23	N/A	Sites in UTR
PIP4K2B	phosphatidylinositol-5-phosphate 4-kinase, type II, beta	1	1	0	0	1	0	0	1	hsa-miR-193a-5p	-0.23	N/A	Sites in UTR
ACCN1	amiloride-sensitive cation channel 1, neuronal (degenerin)	1	1	0	0	0	0	0	0	hsa-miR-193a-5p	-0.23	N/A	Sites in UTR
BCL11B	B-cell CLL/lymphoma 11B (zinc finger protein)	1	1	0	0	0	0	0	0	hsa-miR-193a-5p	-0.23	N/A	Sites in UTR
EEF1A1	eukaryotic translation elongation factor 1 alpha 1	1	0	0	1	0	0	0	0	hsa-miR-193a-5p	-0.22	N/A	Sites in UTR
CYGB	cytoglobin	1	0	0	1	1	0	1	0	hsa-miR-193a-5p	-0.22	N/A	Sites in UTR
ANKS1A	ankyrin repeat and sterile alpha motif domain containing 1A	1	1	0	0	0	0	0	0	hsa-miR-193a-5p	-0.21	N/A	Sites in UTR
METTL8	methyltransferase like 8	1	1	0	0	0	0	0	0	hsa-miR-193a-5p	-0.21	N/A	Sites in UTR
RDH11	retinol dehydrogenase 11 (all-trans/9-cis/11-cis)	1	0	1	0	0	0	0	0	hsa-miR-193a-5p	-0.2	N/A	Sites in UTR
PSMF1	proteasome (prosome, macropain) inhibitor subunit 1 (PI31)	1	1	0	0	0	0	0	0	hsa-miR-193a-5p	-0.2	N/A	Sites in UTR
KIAA0100	KIAA0100	1	1	0	0	0	0	0	0	hsa-miR-193a-5p	-0.2	N/A	Sites in UTR
BMF	Bcl2 modifying factor	1	0	0	1	1	0	1	0	hsa-miR-193a-5p	-0.18	N/A	Sites in UTR
FIGNL2	fidgetin-like 2	1	1	0	0	2	0	1	1	hsa-miR-193a-5p	-0.17	N/A	Sites in UTR
MBD6	methyl-CpG binding domain protein 6	1	0	1	0	0	0	0	0	hsa-miR-193a-5p	-0.17	N/A	Sites in UTR
SYT11	synaptotagmin XI	1	0	1	0	0	0	0	0	hsa-miR-193a-5p	-0.17	N/A	Sites in UTR
PFTK1	PFTAIRE protein kinase 1	1	0	1	0	0	0	0	0	hsa-miR-193a-5p	-0.17	N/A	Sites in UTR
NOVA1	neuro-oncological ventral antigen 1	1	1	0	0	0	0	0	0	hsa-miR-193a-5p	-0.17	N/A	Sites in UTR
NEGR1	neuronal growth regulator 1	1	1	0	0	1	0	1	0	hsa-miR-193a-5p	-0.16	N/A	Sites in UTR
SFRS6	splicing factor, arginine/serine-rich 6	1	0	1	0	0	0	0	0	hsa-miR-193a-5p	-0.16	N/A	Sites in UTR
SLC7A1	solute carrier family 7 (cationic amino acid transporter, y+ system), member 1	1	1	0	0	0	0	0	0	hsa-miR-193a-5p	-0.16	N/A	Sites in UTR
DACT3	dapper, antagonist of beta-catenin, homolog 3 (Xenopus laevis)	1	0	1	0	0	0	0	0	hsa-miR-193a-5p	-0.15	N/A	Sites in UTR
CHST14	carbohydrate (N-acetylgalactosamine 4-0) sulfotransferase 14	1	0	1	0	0	0	0	0	hsa-miR-193a-5p	-0.14	N/A	Sites in UTR
MYO1D	myosin ID	1	0	1	0	0	0	0	0	hsa-miR-193a-5p	-0.14	N/A	Sites in UTR
MLL2	myeloid/lymphoid or mixed-lineage leukemia 2	1	0	0	1	0	0	0	0	hsa-miR-193a-5p	-0.14	N/A	Sites in UTR
C18orf25	chromosome 18 open reading frame 25	1	1	0	0	0	0	0	0	hsa-miR-193a-5p	-0.12	N/A	Sites in UTR
LOC126075	hypothetical protein LOC126075	1	0	1	0	0	0	0	0	hsa-miR-193a-5p	-0.12	N/A	Sites in UTR
NUAK1	NUAK family, SNF1-like kinase, 1	1	0	1	0	0	0	0	0	hsa-miR-193a-5p	-0.12	N/A	Sites in UTR
NTRK2	neurotrophic tyrosine kinase, receptor, type 2	1	0	0	1	0	0	0	0	hsa-miR-193a-5p	-0.12	N/A	Sites in UTR
GATAD2B	GATA zinc finger domain containing 2B	1	0	1	0	1	0	1	0	hsa-miR-193a-5p	-0.11	N/A	Sites in UTR
CNTN2	contactin 2 (axonal)	1	1	0	0	1	0	0	1	hsa-miR-193a-5p	-0.11	N/A	Sites in UTR
SENP1	SUMO1/sentrin specific peptidase 1	1	1	0	0	0	0	0	0	hsa-miR-193a-5p	-0.09	N/A	Sites in UTR
JUB	jub, ajuba homolog (Xenopus laevis)	1	0	0	1	0	0	0	0	hsa-miR-193a-5p	-0.09	N/A	Sites in UTR
RUNX1T1	runt-related transcription factor 1; translocated to, 1 (cyclin D-related)	1	0	1	0	0	0	0	0	hsa-miR-193a-5p	-0.08	N/A	Sites in UTR
FAM107A	family with sequence similarity 107, member A	1	0	1	0	2	0	0	2	hsa-miR-193a-5p	-0.08	N/A	Sites in UTR
PFKFB2	6-phosphofructo-2-kinase/fructose-2,6-biphosphatase 2	1	1	0	0	1	0	0	1	hsa-miR-193a-5p	-0.07	N/A	Sites in UTR
RBED1	RNA binding motif and ELMO/CED-12 domain 1	1	0	1	0	0	0	0	0	hsa-miR-193a-5p	-0.07	N/A	Sites in UTR
GRIK3	glutamate receptor, ionotropic, kainate 3	1	0	1	0	0	0	0	0	hsa-miR-193a-5p	-0.06	N/A	Sites in UTR
TCF15	transcription factor 15 (basic helix-loop-helix)	1	0	1	0	0	0	0	0	hsa-miR-193a-5p	-0.05	N/A	Sites in UTR
C1orf149	chromosome 1 open reading frame 149	1	0	0	1	0	0	0	0	hsa-miR-193a-5p	-0.05	N/A	Sites in UTR
HIC2	hypermethylated in cancer 2	1	0	1	0	2	0	1	1	hsa-miR-193a-5p	-0.04	N/A	Sites in UTR
LOC653319	hypothetical protein LOC653319	1	0	0	1	0	0	0	0	hsa-miR-193a-5p	-0.02	N/A	Sites in UTR
SLC22A3	solute carrier family 22 (extraneuronal monoamine transporter), member 3	1	0	1	0	0	0	0	0	hsa-miR-193a-5p	0.01	N/A	Sites in UTR
OTUD5	OTU domain containing 5	1	0	0	1	0	0	0	0	hsa-miR-193a-5p	N/A	N/A	Sites in UTR
CREB3L1	cAMP responsive element binding protein 3-like 1	1	1	0	0	0	0	0	0	hsa-miR-193a-5p	N/A	N/A	Sites in UTR
ZNF830	zinc finger protein 830	1	1	0	0	0	0	0	0	hsa-miR-193a-5p	N/A	N/A	Sites in UTR

## Sheet: miR-423-5p
Target gene	Gene name	Conserved sites				Poorly conserved sites				Repre- sentative miRNA	Total context score	Aggregate PCT	Links to sites in UTRs
		total	8mer	7mer-m8	7mer-1A	total	8mer	7mer-m8	7mer-1A
DMWD	dystrophia myotonica, WD repeat containing	1	1	0	0	2	2	0	0	hsa-miR-423-5p	-0.81	N/A	Sites in UTR
C20orf27	chromosome 20 open reading frame 27	1	1	0	0	4	0	3	1	hsa-miR-423-5p	-0.57	N/A	Sites in UTR
FOXP4	forkhead box P4	1	1	0	0	7	0	4	3	hsa-miR-423-5p	-0.56	N/A	Sites in UTR
CDC42SE1	CDC42 small effector 1	1	0	1	0	1	1	0	0	hsa-miR-423-5p	-0.54	N/A	Sites in UTR
BTBD14B	BTB (POZ) domain containing 14B	1	1	0	0	4	0	4	0	hsa-miR-423-5p	-0.5	N/A	Sites in UTR
TMEM41A	transmembrane protein 41A	1	1	0	0	0	0	0	0	hsa-miR-423-5p	-0.5	N/A	Sites in UTR
GLP1R	glucagon-like peptide 1 receptor	1	1	0	0	1	0	0	1	hsa-miR-423-5p	-0.45	N/A	Sites in UTR
SRM	spermidine synthase	1	1	0	0	1	0	1	0	hsa-miR-423-5p	-0.44	N/A	Sites in UTR
KLHL3	kelch-like 3 (Drosophila)	1	1	0	0	2	0	1	1	hsa-miR-423-5p	-0.43	N/A	Sites in UTR
CCDC64	coiled-coil domain containing 64	1	0	1	0	3	1	1	1	hsa-miR-423-5p	-0.41	N/A	Sites in UTR
ENC1	ectodermal-neural cortex (with BTB-like domain)	1	1	0	0	0	0	0	0	hsa-miR-423-5p	-0.41	N/A	Sites in UTR
SLC20A2	solute carrier family 20 (phosphate transporter), member 2	1	1	0	0	0	0	0	0	hsa-miR-423-5p	-0.4	N/A	Sites in UTR
KIAA0652	KIAA0652	1	1	0	0	1	0	0	1	hsa-miR-423-5p	-0.4	N/A	Sites in UTR
C17orf63	chromosome 17 open reading frame 63	1	1	0	0	2	0	1	1	hsa-miR-423-5p	-0.39	N/A	Sites in UTR
RNF165	ring finger protein 165	1	1	0	0	4	1	2	1	hsa-miR-423-5p	-0.39	N/A	Sites in UTR
CASP2	caspase 2, apoptosis-related cysteine peptidase (neural precursor cell expressed, developmentally down-regulated 2)	1	0	0	1	2	0	0	2	hsa-miR-423-5p	-0.39	N/A	Sites in UTR
DOLPP1	dolichyl pyrophosphate phosphatase 1	1	1	0	0	1	0	0	1	hsa-miR-423-5p	-0.38	N/A	Sites in UTR
OSBP2	oxysterol binding protein 2	1	1	0	0	1	0	1	0	hsa-miR-423-5p	-0.37	N/A	Sites in UTR
SUPT3H	suppressor of Ty 3 homolog (S. cerevisiae)	1	1	0	0	0	0	0	0	hsa-miR-423-5p	-0.37	N/A	Sites in UTR
PA2G4	proliferation-associated 2G4, 38kDa	2	0	2	0	0	0	0	0	hsa-miR-423-5p	-0.37	N/A	Sites in UTR
FAM172A	family with sequence similarity 172, member A	1	1	0	0	0	0	0	0	hsa-miR-423-5p	-0.37	N/A	Sites in UTR
C12orf36	chromosome 12 open reading frame 36	1	1	0	0	0	0	0	0	hsa-miR-423-5p	-0.37	N/A	Sites in UTR
MAP1LC3A	microtubule-associated protein 1 light chain 3 alpha	1	1	0	0	1	0	1	0	hsa-miR-423-5p	-0.36	N/A	Sites in UTR
TSPAN3	tetraspanin 3	1	1	0	0	0	0	0	0	hsa-miR-423-5p	-0.36	N/A	Sites in UTR
NNAT	neuronatin	1	1	0	0	0	0	0	0	hsa-miR-423-5p	-0.36	N/A	Sites in UTR
SHC1	SHC (Src homology 2 domain containing) transforming protein 1	1	1	0	0	1	1	0	0	hsa-miR-423-5p	-0.34	N/A	Sites in UTR
SOX12	SRY (sex determining region Y)-box 12	3	0	3	0	7	0	5	2	hsa-miR-423-5p	-0.34	N/A	Sites in UTR
THBS3	thrombospondin 3	1	1	0	0	0	0	0	0	hsa-miR-423-5p	-0.34	N/A	Sites in UTR
AK1	adenylate kinase 1	1	1	0	0	1	0	0	1	hsa-miR-423-5p	-0.33	N/A	Sites in UTR
MAP7D1	MAP7 domain containing 1	1	1	0	0	0	0	0	0	hsa-miR-423-5p	-0.32	N/A	Sites in UTR
RIMS4	regulating synaptic membrane exocytosis 4	2	0	1	1	5	0	4	1	hsa-miR-423-5p	-0.32	N/A	Sites in UTR
HDDC3	HD domain containing 3	1	1	0	0	0	0	0	0	hsa-miR-423-5p	-0.32	N/A	Sites in UTR
GRIK3	glutamate receptor, ionotropic, kainate 3	1	1	0	0	0	0	0	0	hsa-miR-423-5p	-0.32	N/A	Sites in UTR
PDZK1IP1	PDZK1 interacting protein 1	1	1	0	0	0	0	0	0	hsa-miR-423-5p	-0.32	N/A	Sites in UTR
AP2M1	adaptor-related protein complex 2, mu 1 subunit	1	1	0	0	0	0	0	0	hsa-miR-423-5p	-0.32	N/A	Sites in UTR
PKIA	protein kinase (cAMP-dependent, catalytic) inhibitor alpha	1	1	0	0	0	0	0	0	hsa-miR-423-5p	-0.31	N/A	Sites in UTR
MRAS	muscle RAS oncogene homolog	1	1	0	0	0	0	0	0	hsa-miR-423-5p	-0.31	N/A	Sites in UTR
BCORL1	BCL6 co-repressor-like 1	1	0	1	0	2	1	0	1	hsa-miR-423-5p	-0.31	N/A	Sites in UTR
CORO2B	coronin, actin binding protein, 2B	1	1	0	0	2	0	1	1	hsa-miR-423-5p	-0.31	N/A	Sites in UTR
TEF	thyrotrophic embryonic factor	1	0	1	0	3	0	1	2	hsa-miR-423-5p	-0.3	N/A	Sites in UTR
BAP1	BRCA1 associated protein-1 (ubiquitin carboxy-terminal hydrolase)	1	1	0	0	0	0	0	0	hsa-miR-423-5p	-0.3	N/A	Sites in UTR
GRHL2	grainyhead-like 2 (Drosophila)	1	1	0	0	0	0	0	0	hsa-miR-423-5p	-0.3	N/A	Sites in UTR
PDAP1	PDGFA associated protein 1	1	1	0	0	0	0	0	0	hsa-miR-423-5p	-0.29	N/A	Sites in UTR
PER1	period homolog 1 (Drosophila)	1	1	0	0	0	0	0	0	hsa-miR-423-5p	-0.28	N/A	Sites in UTR
VGF	VGF nerve growth factor inducible	1	0	0	1	1	0	1	0	hsa-miR-423-5p	-0.26	N/A	Sites in UTR
NAV1	neuron navigator 1	1	1	0	0	2	1	0	1	hsa-miR-423-5p	-0.26	N/A	Sites in UTR
CACNA2D2	calcium channel, voltage-dependent, alpha 2/delta subunit 2	1	1	0	0	1	0	0	1	hsa-miR-423-5p	-0.26	N/A	Sites in UTR
SNED1	sushi, nidogen and EGF-like domains 1	1	1	0	0	0	0	0	0	hsa-miR-423-5p	-0.25	N/A	Sites in UTR
MYO1D	myosin ID	1	1	0	0	1	0	1	0	hsa-miR-423-5p	-0.25	N/A	Sites in UTR
STK32B	serine/threonine kinase 32B	1	0	1	0	1	0	0	1	hsa-miR-423-5p	-0.25	N/A	Sites in UTR
ATP8B2	ATPase, class I, type 8B, member 2	1	1	0	0	1	1	0	0	hsa-miR-423-5p	-0.25	N/A	Sites in UTR
CNTN2	contactin 2 (axonal)	1	1	0	0	1	0	0	1	hsa-miR-423-5p	-0.24	N/A	Sites in UTR
PITPNM2	phosphatidylinositol transfer protein, membrane-associated 2	1	0	1	0	2	0	2	0	hsa-miR-423-5p	-0.24	N/A	Sites in UTR
GNAI2	guanine nucleotide binding protein (G protein), alpha inhibiting activity polypeptide 2	1	1	0	0	1	0	0	1	hsa-miR-423-5p	-0.22	N/A	Sites in UTR
CYP4F22	cytochrome P450, family 4, subfamily F, polypeptide 22	1	1	0	0	0	0	0	0	hsa-miR-423-5p	-0.22	N/A	Sites in UTR
ZMYM4	zinc finger, MYM-type 4	1	1	0	0	0	0	0	0	hsa-miR-423-5p	-0.21	N/A	Sites in UTR
SRF	serum response factor (c-fos serum response element-binding transcription factor)	1	1	0	0	0	0	0	0	hsa-miR-423-5p	-0.21	N/A	Sites in UTR
RBED1	RNA binding motif and ELMO/CED-12 domain 1	1	0	1	0	1	0	0	1	hsa-miR-423-5p	-0.2	N/A	Sites in UTR
BMF	Bcl2 modifying factor	1	0	1	0	4	0	1	3	hsa-miR-423-5p	-0.2	N/A	Sites in UTR
CNBP	CCHC-type zinc finger, nucleic acid binding protein	1	0	1	0	0	0	0	0	hsa-miR-423-5p	-0.2	N/A	Sites in UTR
C9orf19	chromosome 9 open reading frame 19	1	1	0	0	0	0	0	0	hsa-miR-423-5p	-0.2	N/A	Sites in UTR
RASL10B	RAS-like, family 10, member B	1	1	0	0	1	0	1	0	hsa-miR-423-5p	-0.2	N/A	Sites in UTR
HIC2	hypermethylated in cancer 2	1	1	0	0	4	1	3	0	hsa-miR-423-5p	-0.19	N/A	Sites in UTR
FLJ21865	endo-beta-N-acetylglucosaminidase	1	0	1	0	0	0	0	0	hsa-miR-423-5p	-0.18	N/A	Sites in UTR
NDST1	N-deacetylase/N-sulfotransferase (heparan glucosaminyl) 1	1	1	0	0	1	0	0	1	hsa-miR-423-5p	-0.18	N/A	Sites in UTR
BACH2	BTB and CNC homology 1, basic leucine zipper transcription factor 2	1	0	1	0	0	0	0	0	hsa-miR-423-5p	-0.18	N/A	Sites in UTR
G3BP2	GTPase activating protein (SH3 domain) binding protein 2	1	0	1	0	0	0	0	0	hsa-miR-423-5p	-0.17	N/A	Sites in UTR
N4BP3	Nedd4 binding protein 3	1	0	1	0	5	3	2	0	hsa-miR-423-5p	-0.17	N/A	Sites in UTR
DVL3	dishevelled, dsh homolog 3 (Drosophila)	1	1	0	0	2	0	1	1	hsa-miR-423-5p	-0.16	N/A	Sites in UTR
SHANK3	SH3 and multiple ankyrin repeat domains 3	1	1	0	0	1	0	1	0	hsa-miR-423-5p	-0.15	N/A	Sites in UTR
TNRC6B	trinucleotide repeat containing 6B	1	0	1	0	0	0	0	0	hsa-miR-423-5p	-0.14	N/A	Sites in UTR
DLGAP4	discs, large (Drosophila) homolog-associated protein 4	1	0	1	0	0	0	0	0	hsa-miR-423-5p	-0.13	N/A	Sites in UTR
LOC606495	hypothetical protein LOC606495	1	0	1	0	1	0	1	0	hsa-miR-423-5p	-0.13	N/A	Sites in UTR
CREBZF	CREB/ATF bZIP transcription factor	1	1	0	0	0	0	0	0	hsa-miR-423-5p	-0.13	N/A	Sites in UTR
USF2	upstream transcription factor 2, c-fos interacting	1	0	1	0	0	0	0	0	hsa-miR-423-5p	-0.13	N/A	Sites in UTR
MGLL	monoglyceride lipase	1	0	1	0	1	0	1	0	hsa-miR-423-5p	-0.13	N/A	Sites in UTR
ZNF580	zinc finger protein 580	1	0	1	0	0	0	0	0	hsa-miR-423-5p	-0.13	N/A	Sites in UTR
SYVN1	synovial apoptosis inhibitor 1, synoviolin	1	0	1	0	1	0	1	0	hsa-miR-423-5p	-0.12	N/A	Sites in UTR
EFNA3	ephrin-A3	1	0	1	0	0	0	0	0	hsa-miR-423-5p	-0.12	N/A	Sites in UTR
AMBRA1	autophagy/beclin-1 regulator 1	1	0	1	0	0	0	0	0	hsa-miR-423-5p	-0.11	N/A	Sites in UTR
MXD4	MAX dimerization protein 4	1	0	1	0	2	1	1	0	hsa-miR-423-5p	-0.11	N/A	Sites in UTR
CENTG1	centaurin, gamma 1	1	0	1	0	0	0	0	0	hsa-miR-423-5p	-0.11	N/A	Sites in UTR
MYBL2	v-myb myeloblastosis viral oncogene homolog (avian)-like 2	1	0	1	0	0	0	0	0	hsa-miR-423-5p	-0.1	N/A	Sites in UTR
ZNRF1	zinc and ring finger 1	1	0	0	1	1	0	0	1	hsa-miR-423-5p	-0.1	N/A	Sites in UTR
ZBTB7B	zinc finger and BTB domain containing 7B	1	0	1	0	0	0	0	0	hsa-miR-423-5p	-0.09	N/A	Sites in UTR
RAD23A	RAD23 homolog A (S. cerevisiae)	1	0	1	0	0	0	0	0	hsa-miR-423-5p	-0.09	N/A	Sites in UTR
SLC2A4	solute carrier family 2 (facilitated glucose transporter), member 4	1	0	0	1	0	0	0	0	hsa-miR-423-5p	-0.08	N/A	Sites in UTR
DDX6	DEAD (Asp-Glu-Ala-Asp) box polypeptide 6	1	0	1	0	0	0	0	0	hsa-miR-423-5p	-0.08	N/A	Sites in UTR
ZNF609	zinc finger protein 609	1	0	1	0	2	0	1	1	hsa-miR-423-5p	-0.08	N/A	Sites in UTR
THTPA	thiamine triphosphatase	1	0	1	0	1	0	0	1	hsa-miR-423-5p	-0.08	N/A	Sites in UTR
FBRS	fibrosin	1	0	1	0	0	0	0	0	hsa-miR-423-5p	-0.07	N/A	Sites in UTR
COL8A2	collagen, type VIII, alpha 2	1	0	1	0	1	0	0	1	hsa-miR-423-5p	-0.06	N/A	Sites in UTR
ERF	Ets2 repressor factor	1	0	1	0	0	0	0	0	hsa-miR-423-5p	-0.06	N/A	Sites in UTR
NBEAL2	neurobeachin-like 2	1	0	1	0	1	0	0	1	hsa-miR-423-5p	-0.05	N/A	Sites in UTR
RGS14	regulator of G-protein signaling 14	1	0	1	0	0	0	0	0	hsa-miR-423-5p	-0.04	N/A	Sites in UTR
PDE1B	phosphodiesterase 1B, calmodulin-dependent	1	0	1	0	0	0	0	0	hsa-miR-423-5p	-0.04	N/A	Sites in UTR
SMARCD1	SWI/SNF related, matrix associated, actin dependent regulator of chromatin, subfamily d, member 1	1	0	0	1	0	0	0	0	hsa-miR-423-5p	-0.03	N/A	Sites in UTR
PBX2	pre-B-cell leukemia homeobox 2	2	1	0	1	1	0	1	0	hsa-miR-423-5p	-0.02	N/A	Sites in UTR
ANKRD52	ankyrin repeat domain 52	1	0	1	0	1	0	1	0	hsa-miR-423-5p	-0.02	N/A	Sites in UTR
OPRD1	opioid receptor, delta 1	1	0	1	0	0	0	0	0	hsa-miR-423-5p	-0.02	N/A	Sites in UTR
ZNF212	zinc finger protein 212	1	0	1	0	0	0	0	0	hsa-miR-423-5p	N/A	N/A	Sites in UTR

## Sheet: miR-195
Target gene	Gene name	Conserved sites				Links to sites in UTRs
		total	8mer	7mer-m8	7mer-1A
SLC4A1	solute carrier family 4, anion exchanger, member 1 (erythrocyte membrane protein band 3, Diego blood group)	2	0	2	0	Sites in UTR
AP2M1	adaptor-related protein complex 2, mu 1 subunit	1	1	0	0	Sites in UTR
ARHGDIB	Rho GDP dissociation inhibitor (GDI) beta	1	1	0	0	Sites in UTR
ATP2B3	ATPase, Ca++ transporting, plasma membrane 3	1	1	0	0	Sites in UTR
CLCN3	chloride channel 3	1	1	0	0	Sites in UTR
DCBLD2	discoidin, CUB and LCCL domain containing 2	1	1	0	0	Sites in UTR
HES7	hairy and enhancer of split 7 (Drosophila)	1	1	0	0	Sites in UTR
KCNK3	potassium channel, subfamily K, member 3	1	1	0	0	Sites in UTR
MCFD2	multiple coagulation factor deficiency 2	1	1	0	0	Sites in UTR
PAPOLB	poly(A) polymerase beta (testis specific)	1	1	0	0	Sites in UTR
PPT2	palmitoyl-protein thioesterase 2	1	1	0	0	Sites in UTR
SENP1	SUMO1/sentrin specific peptidase 1	1	1	0	0	Sites in UTR
SPRYD4	SPRY domain containing 4	1	1	0	0	Sites in UTR
ZBTB4	zinc finger and BTB domain containing 4	1	1	0	0	Sites in UTR
ADPRH	ADP-ribosylarginine hydrolase	1	0	1	0	Sites in UTR
ARHGEF11	Rho guanine nucleotide exchange factor (GEF) 11	1	0	1	0	Sites in UTR
C11orf49	chromosome 11 open reading frame 49	1	0	1	0	Sites in UTR
DLG3	discs, large homolog 3 (neuroendocrine-dlg, Drosophila)	1	0	1	0	Sites in UTR
EFNA3	ephrin-A3	1	0	1	0	Sites in UTR
FAM53C	family with sequence similarity 53, member C	1	0	1	0	Sites in UTR
FAM83A	family with sequence similarity 83, member A	1	0	1	0	Sites in UTR
FHL1	four and a half LIM domains 1	1	0	1	0	Sites in UTR
GGT7	gamma-glutamyltransferase 7	1	0	1	0	Sites in UTR
GRAMD4	GRAM domain containing 4	1	0	1	0	Sites in UTR
LPIN2	lipin 2	1	0	1	0	Sites in UTR
PER1	period homolog 1 (Drosophila)	1	0	1	0	Sites in UTR
PEX5	peroxisomal biogenesis factor 5	1	0	1	0	Sites in UTR
RAB1B	RAB1B, member RAS oncogene family	1	0	1	0	Sites in UTR
RBM4	RNA binding motif protein 4	1	0	1	0	Sites in UTR
RIMS4	regulating synaptic membrane exocytosis 4	1	0	1	0	Sites in UTR
SOCS5	suppressor of cytokine signaling 5	1	0	1	0	Sites in UTR
SR140	U2-associated SR140 protein	1	0	1	0	Sites in UTR
TBX5	T-box 5	1	0	1	0	Sites in UTR
VASH1	vasohibin 1	1	0	1	0	Sites in UTR
WASF2	WAS protein family, member 2	1	0	1	0	Sites in UTR
ZNF740	zinc finger protein 740	1	0	1	0	Sites in UTR
ANKRD50	ankyrin repeat domain 50	1	0	0	1	Sites in UTR
ARL6IP1	ADP-ribosylation factor-like 6 interacting protein 1	1	0	0	1	Sites in UTR
C1orf190	chromosome 1 open reading frame 190	1	0	0	1	Sites in UTR
DDX6	DEAD (Asp-Glu-Ala-Asp) box polypeptide 6	1	0	0	1	Sites in UTR
DNAJB12	DnaJ (Hsp40) homolog, subfamily B, member 12	1	0	0	1	Sites in UTR
HAVCR2	hepatitis A virus cellular receptor 2	1	0	0	1	Sites in UTR
PDP2	pyruvate dehydrogenase phosphatase isoenzyme 2	1	0	0	1	Sites in UTR
RASGRP2	RAS guanyl releasing protein 2 (calcium and DAG-regulated)	1	0	0	1	Sites in UTR
SCN3B	sodium channel, voltage-gated, type III, beta	1	0	0	1	Sites in UTR
SPOCK1	sparc/osteonectin, cwcv and kazal-like domains proteoglycan (testican) 1	1	0	0	1	Sites in UTR
USP38	ubiquitin specific peptidase 38	1	0	0	1	Sites in UTR

## Sheet: miR-103
Target gene	Gene name	Conserved sites				Poorly conserved sites				Repre- sentative miRNA	Total context score	Aggregate PCT	Previous TargetScan publication(s)	Links to sites in UTRs
		total	8mer	7mer-m8	7mer-1A	total	8mer	7mer-m8	7mer-1A
DICER1	dicer 1, ribonuclease type III	5	3	1	1	1	1	0	0	hsa-miR-103	-1.54	> 0.99	2005, 2007	Sites in UTR
TMEM16C	transmembrane protein 16C	2	0	2	0	2	1	1	0	hsa-miR-103	-1.17	0.64	2005, 2007	Sites in UTR
NF1	neurofibromin 1 (neurofibromatosis, von Recklinghausen disease, Watson disease)	2	1	1	0	1	0	0	1	hsa-miR-103	-0.87	0.85	2005, 2007	Sites in UTR
FOXP1	forkhead box P1	2	2	0	0	1	0	0	1	hsa-miR-103	-0.85	0.65		Sites in UTR
HRB	HIV-1 Rev binding protein	3	2	0	1	0	0	0	0	hsa-miR-107	-0.83	0.92	2005, 2007	Sites in UTR
EIF5	eukaryotic translation initiation factor 5	1	1	0	0	1	1	0	0	hsa-miR-103	-0.8	0.44	2005, 2007	Sites in UTR
MED26	mediator complex subunit 26	2	1	1	0	0	0	0	0	hsa-miR-103	-0.76	0.92	2003, 2007	Sites in UTR
RBM24	RNA binding motif protein 24	1	1	0	0	1	0	1	0	hsa-miR-103	-0.72	0.37	2005, 2007	Sites in UTR
ARMC1	armadillo repeat containing 1	1	1	0	0	1	0	1	0	hsa-miR-103	-0.7	0.75	2005, 2007	Sites in UTR
DYRK2	dual-specificity tyrosine-(Y)-phosphorylation regulated kinase 2	2	1	1	0	0	0	0	0	hsa-miR-103	-0.67	0.88		Sites in UTR
ARIH2	ariadne homolog 2 (Drosophila)	1	1	0	0	4	0	1	3	hsa-miR-103	-0.65	0.74		Sites in UTR
KIF5C	kinesin family member 5C	1	1	0	0	1	1	0	0	hsa-miR-103	-0.65	< 0.1		Sites in UTR
TMEM47	transmembrane protein 47	1	1	0	0	1	1	0	0	hsa-miR-103	-0.63	< 0.1		Sites in UTR
AXIN2	axin 2 (conductin, axil)	2	0	2	0	1	0	1	0	hsa-miR-103	-0.61	0.8	2003, 2005, 2007	Sites in UTR
RNF38	ring finger protein 38	2	1	0	1	1	0	1	0	hsa-miR-103	-0.6	0.86	2005, 2007	Sites in UTR
CLOCK	clock homolog (mouse)	2	1	1	0	0	0	0	0	hsa-miR-103	-0.58	0.83		Sites in UTR
MYBL1	v-myb myeloblastosis viral oncogene homolog (avian)-like 1	1	0	1	0	1	1	0	0	hsa-miR-103	-0.58	0.42	2007	Sites in UTR
SNRK	SNF related kinase	2	1	1	0	0	0	0	0	hsa-miR-103	-0.57	0.74	2007	Sites in UTR
ACVR2B	activin A receptor, type IIB	2	1	1	0	0	0	0	0	hsa-miR-103	-0.56	0.93	2007	Sites in UTR
ATP13A3	ATPase type 13A3	2	2	0	0	0	0	0	0	hsa-miR-103	-0.56	0.82		Sites in UTR
LOC26010	viral DNA polymerase-transactivated protein 6	1	1	0	0	1	0	0	1	hsa-miR-103	-0.56	0.74	2005, 2007	Sites in UTR
SCN1A	sodium channel, voltage-gated, type I, alpha subunit	1	1	0	0	2	0	2	0	hsa-miR-103	-0.56	0.2		Sites in UTR
TWF1	twinfilin, actin-binding protein, homolog 1 (Drosophila)	1	1	0	0	1	0	0	1	hsa-miR-103	-0.56	0.59	2007	Sites in UTR
UPF2	UPF2 regulator of nonsense transcripts homolog (yeast)	1	1	0	0	1	0	1	0	hsa-miR-103	-0.55	0.67		Sites in UTR
OTUD4	OTU domain containing 4	2	1	1	0	0	0	0	0	hsa-miR-103	-0.55	0.84	2007	Sites in UTR
AMMECR1	Alport syndrome, mental retardation, midface hypoplasia and elliptocytosis chromosomal region, gene 1	1	0	1	0	2	1	0	1	hsa-miR-107	-0.54	0.73		Sites in UTR
SAPS2	SAPS domain family, member 2	1	1	0	0	0	0	0	0	hsa-miR-103	-0.54	0.74	2007	Sites in UTR
RNMT	RNA (guanine-7-) methyltransferase	1	0	1	0	2	1	0	1	hsa-miR-103	-0.54	0.56		Sites in UTR
SLC26A7	solute carrier family 26, member 7	1	1	0	0	0	0	0	0	hsa-miR-103	-0.54	< 0.1		Sites in UTR
MYH9	myosin, heavy chain 9, non-muscle	1	1	0	0	1	0	0	1	hsa-miR-103	-0.53	0.74	2005, 2007	Sites in UTR
CPEB3	cytoplasmic polyadenylation element binding protein 3	2	1	0	1	0	0	0	0	hsa-miR-103	-0.53	0.88	2005, 2007	Sites in UTR
N4BP1	NEDD4 binding protein 1	1	0	1	0	2	1	0	1	hsa-miR-103	-0.53	0.74	2007	Sites in UTR
FAM176A	family with sequence similarity 176, member A	1	1	0	0	0	0	0	0	hsa-miR-103	-0.53	0.73	2007	Sites in UTR
JAKMIP2	janus kinase and microtubule interacting protein 2	1	1	0	0	0	0	0	0	hsa-miR-103	-0.53	0.72	2007	Sites in UTR
KIAA0528	KIAA0528	1	1	0	0	0	0	0	0	hsa-miR-103	-0.52	0.7		Sites in UTR
SCN2A	sodium channel, voltage-gated, type II, alpha subunit	1	1	0	0	2	0	1	1	hsa-miR-103	-0.52	0.45	2007	Sites in UTR
PTPLB	protein tyrosine phosphatase-like (proline instead of catalytic arginine), member b	1	1	0	0	0	0	0	0	hsa-miR-103	-0.52	0.74	2005, 2007	Sites in UTR
UBE4A	ubiquitination factor E4A (UFD2 homolog, yeast)	1	1	0	0	2	0	2	0	hsa-miR-103	-0.51	0.44		Sites in UTR
VAV3	vav 3 guanine nucleotide exchange factor	1	1	0	0	0	0	0	0	hsa-miR-103	-0.5	0.49		Sites in UTR
WNT16	wingless-type MMTV integration site family, member 16	1	1	0	0	0	0	0	0	hsa-miR-103	-0.5	< 0.1		Sites in UTR
FLJ20309	hypothetical protein FLJ20309	2	0	1	1	3	2	0	1	hsa-miR-103	-0.49	0.78		Sites in UTR
CHD1	chromodomain helicase DNA binding protein 1	1	1	0	0	0	0	0	0	hsa-miR-103	-0.48	0.72		Sites in UTR
EIF2C4	eukaryotic translation initiation factor 2C, 4	1	0	1	0	1	1	0	0	hsa-miR-103	-0.48	0.56	2005, 2007	Sites in UTR
PDCD10	programmed cell death 10	1	1	0	0	0	0	0	0	hsa-miR-103	-0.48	0.35	2005, 2007	Sites in UTR
ZNF654	zinc finger protein 654	1	1	0	0	0	0	0	0	hsa-miR-103	-0.48	0.35	2007	Sites in UTR
NFIA	nuclear factor I/A	1	1	0	0	0	0	0	0	hsa-miR-103	-0.47	0.72	2005, 2007	Sites in UTR
GIT2	G protein-coupled receptor kinase interactor 2	1	1	0	0	0	0	0	0	hsa-miR-103	-0.47	0.74		Sites in UTR
AMOT	angiomotin	1	0	1	0	1	1	0	0	hsa-miR-103	-0.47	0.51		Sites in UTR
TDG	thymine-DNA glycosylase	1	1	0	0	0	0	0	0	hsa-miR-103	-0.47	0.68		Sites in UTR
PURB	purine-rich element binding protein B	2	2	0	0	0	0	0	0	hsa-miR-103	-0.46	0.64	2005, 2007	Sites in UTR
JUB	jub, ajuba homolog (Xenopus laevis)	1	1	0	0	0	0	0	0	hsa-miR-103	-0.46	0.7		Sites in UTR
PCGF2	polycomb group ring finger 2	1	1	0	0	0	0	0	0	hsa-miR-103	-0.46	0.65		Sites in UTR
RAB11FIP2	RAB11 family interacting protein 2 (class I)	1	1	0	0	0	0	0	0	hsa-miR-103	-0.46	0.43	2005, 2007	Sites in UTR
CXorf23	chromosome X open reading frame 23	1	1	0	0	0	0	0	0	hsa-miR-103	-0.46	0.74	2005, 2007	Sites in UTR
KIAA1804	mixed lineage kinase 4	1	0	1	0	1	0	0	1	hsa-miR-107	-0.46	0.64		Sites in UTR
ZFPM2	zinc finger protein, multitype 2	1	1	0	0	0	0	0	0	hsa-miR-103	-0.46	0.74	2005, 2007	Sites in UTR
NEDD9	neural precursor cell expressed, developmentally down-regulated 9	1	1	0	0	0	0	0	0	hsa-miR-103	-0.45	0.62	2005, 2007	Sites in UTR
GPC6	glypican 6	1	1	0	0	0	0	0	0	hsa-miR-103	-0.45	0.35	2005, 2007	Sites in UTR
HISPPD1	histidine acid phosphatase domain containing 1	1	1	0	0	0	0	0	0	hsa-miR-103	-0.45	0.74	2007	Sites in UTR
SH3BP4	SH3-domain binding protein 4	1	1	0	0	0	0	0	0	hsa-miR-103	-0.45	0.46		Sites in UTR
IGSF3	immunoglobulin superfamily, member 3	1	1	0	0	1	0	0	1	hsa-miR-107	-0.45	0.48	2007	Sites in UTR
ENSA	endosulfine alpha	1	1	0	0	0	0	0	0	hsa-miR-103	-0.45	0.42		Sites in UTR
UNC84B	unc-84 homolog B (C. elegans)	1	1	0	0	0	0	0	0	hsa-miR-103	-0.44	0.74	2005, 2007	Sites in UTR
NEK10	NIMA (never in mitosis gene a)- related kinase 10	1	1	0	0	1	1	0	0	hsa-miR-103	-0.44	0.12		Sites in UTR
PHF20	PHD finger protein 20	2	1	1	0	0	0	0	0	hsa-miR-103	-0.44	0.91	2005, 2007	Sites in UTR
PLEKHA1	pleckstrin homology domain containing, family A (phosphoinositide binding specific) member 1	1	0	1	0	1	0	0	1	hsa-miR-103	-0.44	0.57		Sites in UTR
NUP50	nucleoporin 50kDa	1	1	0	0	0	0	0	0	hsa-miR-103	-0.44	0.16		Sites in UTR
GABRG2	gamma-aminobutyric acid (GABA) A receptor, gamma 2	1	1	0	0	0	0	0	0	hsa-miR-103	-0.44	0.6	2005, 2007	Sites in UTR
PTPLAD1	protein tyrosine phosphatase-like A domain containing 1	1	1	0	0	0	0	0	0	hsa-miR-103	-0.43	0.17		Sites in UTR
PLEKHF2	pleckstrin homology domain containing, family F (with FYVE domain) member 2	1	1	0	0	0	0	0	0	hsa-miR-103	-0.43	0.16		Sites in UTR
ZNRF2	zinc and ring finger 2	1	1	0	0	0	0	0	0	hsa-miR-103	-0.43	0.65	2005, 2007	Sites in UTR
CACNA2D1	calcium channel, voltage-dependent, alpha 2/delta subunit 1	1	1	0	0	0	0	0	0	hsa-miR-103	-0.42	0.73	2007	Sites in UTR
SMEK2	SMEK homolog 2, suppressor of mek1 (Dictyostelium)	1	1	0	0	0	0	0	0	hsa-miR-103	-0.42	0.25		Sites in UTR
ACTR2	ARP2 actin-related protein 2 homolog (yeast)	1	0	1	0	1	0	0	1	hsa-miR-103	-0.42	0.49		Sites in UTR
GREM2	gremlin 2, cysteine knot superfamily, homolog (Xenopus laevis)	1	1	0	0	1	0	0	1	hsa-miR-103	-0.42	0.74		Sites in UTR
PPP6C	protein phosphatase 6, catalytic subunit	1	0	1	0	1	0	0	1	hsa-miR-103	-0.42	0.7	2005, 2007	Sites in UTR
ARHGAP5	Rho GTPase activating protein 5	1	1	0	0	2	0	0	2	hsa-miR-103	-0.42	0.5		Sites in UTR
NPAS2	neuronal PAS domain protein 2	1	1	0	0	1	0	0	1	hsa-miR-103	-0.41	0.73		Sites in UTR
SIX4	SIX homeobox 4	1	1	0	0	2	0	1	1	hsa-miR-103	-0.41	0.67	2007	Sites in UTR
CLCN5	chloride channel 5 (nephrolithiasis 2, X-linked, Dent disease)	2	0	2	0	0	0	0	0	hsa-miR-107	-0.41	0.63		Sites in UTR
RP5-1022P6.2	hypothetical protein KIAA1434	1	1	0	0	0	0	0	0	hsa-miR-103	-0.41	0.74	2007	Sites in UTR
ADCYAP1	adenylate cyclase activating polypeptide 1 (pituitary)	1	1	0	0	1	0	1	0	hsa-miR-103	-0.41	0.74		Sites in UTR
ARL6IP2	ADP-ribosylation factor-like 6 interacting protein 2	1	1	0	0	0	0	0	0	hsa-miR-103	-0.4	0.35	2005, 2007	Sites in UTR
PFTK1	PFTAIRE protein kinase 1	1	1	0	0	0	0	0	0	hsa-miR-103	-0.4	0.28	2005, 2007	Sites in UTR
TGFBR2	transforming growth factor, beta receptor II (70/80kDa)	1	1	0	0	0	0	0	0	hsa-miR-103	-0.4	< 0.1		Sites in UTR
COPS2	COP9 constitutive photomorphogenic homolog subunit 2 (Arabidopsis)	1	0	0	1	1	0	0	1	hsa-miR-103	-0.4	0.69	2005, 2007	Sites in UTR
KIAA0247	KIAA0247	1	1	0	0	2	0	1	1	hsa-miR-103	-0.4	0.65		Sites in UTR
ATP1B2	ATPase, Na+/K+ transporting, beta 2 polypeptide	1	1	0	0	0	0	0	0	hsa-miR-103	-0.4	0.63		Sites in UTR
HIC2	hypermethylated in cancer 2	1	1	0	0	0	0	0	0	hsa-miR-103	-0.4	0.73	2005, 2007	Sites in UTR
HSDL1	hydroxysteroid dehydrogenase like 1	1	1	0	0	0	0	0	0	hsa-miR-103	-0.4	0.49		Sites in UTR
GALNT7	UDP-N-acetyl-alpha-D-galactosamine:polypeptide N-acetylgalactosaminyltransferase 7 (GalNAc-T7)	2	0	1	1	0	0	0	0	hsa-miR-103	-0.4	0.85	2005, 2007	Sites in UTR
LCOR	ligand dependent nuclear receptor corepressor	1	1	0	0	0	0	0	0	hsa-miR-103	-0.4	0.64	2007	Sites in UTR
ZC3H12C	zinc finger CCCH-type containing 12C	1	0	1	0	1	0	1	0	hsa-miR-103	-0.4	0.71		Sites in UTR
DDX18	DEAD (Asp-Glu-Ala-Asp) box polypeptide 18	1	1	0	0	0	0	0	0	hsa-miR-103	-0.4	0.2		Sites in UTR
LONRF3	LON peptidase N-terminal domain and ring finger 3	1	1	0	0	0	0	0	0	hsa-miR-103	-0.39	0.31		Sites in UTR
TBKBP1	TBK1 binding protein 1	1	1	0	0	0	0	0	0	hsa-miR-103	-0.39	0.74	2007	Sites in UTR
RAI14	retinoic acid induced 14	1	1	0	0	0	0	0	0	hsa-miR-103	-0.39	0.68	2005, 2007	Sites in UTR
DCBLD2	discoidin, CUB and LCCL domain containing 2	1	1	0	0	1	0	1	0	hsa-miR-103	-0.39	0.78	2005, 2007	Sites in UTR
HERC2	hect domain and RLD 2	1	1	0	0	0	0	0	0	hsa-miR-103	-0.39	0.69	2005, 2007	Sites in UTR
CRKRS	Cdc2-related kinase, arginine/serine-rich	1	1	0	0	0	0	0	0	hsa-miR-103	-0.39	< 0.1		Sites in UTR
KIAA2018	KIAA2018	1	1	0	0	1	0	0	1	hsa-miR-103	-0.39	0.74	2007	Sites in UTR
PRKCE	protein kinase C, epsilon	3	1	0	2	0	0	0	0	hsa-miR-103	-0.39	0.94	2005, 2007	Sites in UTR
TFCP2L1	transcription factor CP2-like 1	1	0	1	0	1	0	1	0	hsa-miR-103	-0.39	0.56		Sites in UTR
PHYHIPL	phytanoyl-CoA 2-hydroxylase interacting protein-like	1	1	0	0	0	0	0	0	hsa-miR-103	-0.38	0.65	2007	Sites in UTR
ESR1	estrogen receptor 1	1	0	1	0	1	0	0	1	hsa-miR-103	-0.38	0.7		Sites in UTR
RCAN1	regulator of calcineurin 1	1	1	0	0	0	0	0	0	hsa-miR-103	-0.38	0.31		Sites in UTR
GOPC	golgi associated PDZ and coiled-coil motif containing	1	1	0	0	0	0	0	0	hsa-miR-103	-0.38	0.32		Sites in UTR
NDEL1	nudE nuclear distribution gene E homolog (A. nidulans)-like 1	1	1	0	0	0	0	0	0	hsa-miR-103	-0.38	0.69	2005, 2007	Sites in UTR
SLC12A6	solute carrier family 12 (potassium/chloride transporters), member 6	1	1	0	0	0	0	0	0	hsa-miR-103	-0.38	0.64		Sites in UTR
CAB39	calcium binding protein 39	1	1	0	0	0	0	0	0	hsa-miR-103	-0.38	0.32	2005, 2007	Sites in UTR
TPD52	tumor protein D52	2	1	1	0	0	0	0	0	hsa-miR-103	-0.38	0.85	2005, 2007	Sites in UTR
ZCCHC2	zinc finger, CCHC domain containing 2	1	0	1	0	1	0	0	1	hsa-miR-103	-0.38	0.54	2005, 2007	Sites in UTR
SDCBP	syndecan binding protein (syntenin)	1	1	0	0	0	0	0	0	hsa-miR-103	-0.37	0.74		Sites in UTR
FERMT2	fermitin family homolog 2 (Drosophila)	1	0	1	0	0	0	0	0	hsa-miR-103	-0.37	0.61		Sites in UTR
JHDM1D	jumonji C domain containing histone demethylase 1 homolog D (S. cerevisiae)	1	1	0	0	1	0	0	1	hsa-miR-103	-0.37	0.74		Sites in UTR
2011-09-08	septin 8	1	1	0	0	0	0	0	0	hsa-miR-103	-0.37	0.26		Sites in UTR
2011-03-03	membrane-associated ring finger (C3HC4) 3	1	1	0	0	0	0	0	0	hsa-miR-103	-0.37	0.73	2007	Sites in UTR
ATXN7L1	ataxin 7-like 1	1	0	1	0	1	0	1	0	hsa-miR-103	-0.37	0.72		Sites in UTR
ZHX3	zinc fingers and homeoboxes 3	1	0	1	0	2	0	0	2	hsa-miR-103	-0.37	0.71	2007	Sites in UTR
BDNF	brain-derived neurotrophic factor	1	0	1	0	1	0	0	1	hsa-miR-103	-0.36	0.73	2005, 2007	Sites in UTR
ST13	suppression of tumorigenicity 13 (colon carcinoma) (Hsp70 interacting protein)	1	1	0	0	0	0	0	0	hsa-miR-103	-0.36	0.34		Sites in UTR
SRGAP1	SLIT-ROBO Rho GTPase activating protein 1	1	1	0	0	0	0	0	0	hsa-miR-103	-0.36	0.74	2005, 2007	Sites in UTR
VCL	vinculin	1	1	0	0	0	0	0	0	hsa-miR-103	-0.36	0.73	2005, 2007	Sites in UTR
ITSN1	intersectin 1 (SH3 domain protein)	1	1	0	0	0	0	0	0	hsa-miR-103	-0.36	0.73		Sites in UTR
MYNN	myoneurin	1	1	0	0	0	0	0	0	hsa-miR-103	-0.36	< 0.1		Sites in UTR
AQP11	aquaporin 11	1	0	1	0	0	0	0	0	hsa-miR-103	-0.36	0.56		Sites in UTR
CLIP1	CAP-GLY domain containing linker protein 1	1	1	0	0	0	0	0	0	hsa-miR-103	-0.36	0.25		Sites in UTR
ANK1	ankyrin 1, erythrocytic	1	1	0	0	1	0	0	1	hsa-miR-103	-0.35	0.74	2005, 2007	Sites in UTR
LRP2	low density lipoprotein-related protein 2	1	0	1	0	0	0	0	0	hsa-miR-103	-0.35	0.7		Sites in UTR
RUNX1T1	runt-related transcription factor 1; translocated to, 1 (cyclin D-related)	1	0	1	0	0	0	0	0	hsa-miR-103	-0.35	0.47	2005, 2007	Sites in UTR
SMARCE1	SWI/SNF related, matrix associated, actin dependent regulator of chromatin, subfamily e, member 1	1	1	0	0	0	0	0	0	hsa-miR-103	-0.35	0.37	2005, 2007	Sites in UTR
SNX3	sorting nexin 3	1	1	0	0	0	0	0	0	hsa-miR-103	-0.35	0.36		Sites in UTR
FRYL	FRY-like	1	0	1	0	1	0	1	0	hsa-miR-103	-0.35	0.67		Sites in UTR
VPS4A	vacuolar protein sorting 4 homolog A (S. cerevisiae)	1	0	1	0	0	0	0	0	hsa-miR-103	-0.35	0.68		Sites in UTR
TSPAN5	tetraspanin 5	1	0	1	0	1	0	0	1	hsa-miR-103	-0.35	0.45	2007	Sites in UTR
KANK4	KN motif and ankyrin repeat domains 4	1	0	1	0	1	0	0	1	hsa-miR-103	-0.35	0.38		Sites in UTR
NOVA1	neuro-oncological ventral antigen 1	1	1	0	0	0	0	0	0	hsa-miR-103	-0.34	0.63	2005, 2007	Sites in UTR
CHD2	chromodomain helicase DNA binding protein 2	2	0	2	0	2	0	0	2	hsa-miR-103	-0.34	0.9		Sites in UTR
C14orf101	chromosome 14 open reading frame 101	1	1	0	0	0	0	0	0	hsa-miR-103	-0.34	0.7	2007	Sites in UTR
NTRK2	neurotrophic tyrosine kinase, receptor, type 2	1	1	0	0	3	0	1	2	hsa-miR-103	-0.34	0.34		Sites in UTR
ZBTB10	zinc finger and BTB domain containing 10	1	1	0	0	0	0	0	0	hsa-miR-103	-0.34	0.23	2005, 2007	Sites in UTR
DCP1A	DCP1 decapping enzyme homolog A (S. cerevisiae)	1	0	1	0	2	0	0	2	hsa-miR-103	-0.34	0.71		Sites in UTR
KTELC1	KTEL (Lys-Tyr-Glu-Leu) containing 1	1	1	0	0	0	0	0	0	hsa-miR-103	-0.34	0.65		Sites in UTR
CUL4A	cullin 4A	1	1	0	0	0	0	0	0	hsa-miR-103	-0.34	0.49		Sites in UTR
ARNT	aryl hydrocarbon receptor nuclear translocator	1	1	0	0	0	0	0	0	hsa-miR-103	-0.34	0.39	2005, 2007	Sites in UTR
MEF2D	myocyte enhancer factor 2D	1	1	0	0	1	0	0	1	hsa-miR-103	-0.34	0.74	2005, 2007	Sites in UTR
NARG1	NMDA receptor regulated 1	1	0	0	1	2	0	1	1	hsa-miR-103	-0.34	0.59	2005, 2007	Sites in UTR
BAZ2A	bromodomain adjacent to zinc finger domain, 2A	1	0	1	0	1	0	1	0	hsa-miR-103	-0.34	0.76	2005, 2007	Sites in UTR
HTR4	5-hydroxytryptamine (serotonin) receptor 4	1	0	1	0	1	0	0	1	hsa-miR-103	-0.34	0.59	2007	Sites in UTR
SNCG	synuclein, gamma (breast cancer-specific protein 1)	1	0	1	0	1	0	0	1	hsa-miR-103	-0.34	0.36		Sites in UTR
AFF4	AF4/FMR2 family, member 4	1	0	1	0	1	0	1	0	hsa-miR-103	-0.33	0.63	2007	Sites in UTR
IRF2BP2	interferon regulatory factor 2 binding protein 2	1	1	0	0	0	0	0	0	hsa-miR-103	-0.33	< 0.1		Sites in UTR
TLE4	transducin-like enhancer of split 4 (E(sp1) homolog, Drosophila)	1	1	0	0	0	0	0	0	hsa-miR-103	-0.33	0.62	2005, 2007	Sites in UTR
UMOD	uromodulin	1	0	1	0	0	0	0	0	hsa-miR-103	-0.33	0.38		Sites in UTR
KIF21A	kinesin family member 21A	1	0	1	0	0	0	0	0	hsa-miR-103	-0.33	0.71	2007	Sites in UTR
ZNF711	zinc finger protein 711	1	1	0	0	0	0	0	0	hsa-miR-103	-0.33	0.58	2007	Sites in UTR
RIMS3	regulating synaptic membrane exocytosis 3	3	0	2	1	0	0	0	0	hsa-miR-103	-0.33	0.82	2005, 2007	Sites in UTR
KIAA1033	KIAA1033	1	1	0	0	0	0	0	0	hsa-miR-103	-0.33	0.74	2005, 2007	Sites in UTR
SLAIN2	SLAIN motif family, member 2	1	1	0	0	0	0	0	0	hsa-miR-103	-0.33	0.56		Sites in UTR
PLCB1	phospholipase C, beta 1 (phosphoinositide-specific)	1	1	0	0	0	0	0	0	hsa-miR-103	-0.33	0.27		Sites in UTR
SLC20A2	solute carrier family 20 (phosphate transporter), member 2	1	0	1	0	0	0	0	0	hsa-miR-103	-0.32	0.69		Sites in UTR
FBXO10	F-box protein 10	1	0	1	0	0	0	0	0	hsa-miR-103	-0.32	0.56	2007	Sites in UTR
C6orf204	chromosome 6 open reading frame 204	1	0	1	0	0	0	0	0	hsa-miR-103	-0.32	0.56		Sites in UTR
COBLL1	COBL-like 1	1	0	1	0	0	0	0	0	hsa-miR-103	-0.32	0.59		Sites in UTR
SYDE2	synapse defective 1, Rho GTPase, homolog 2 (C. elegans)	1	0	1	0	0	0	0	0	hsa-miR-103	-0.32	0.36		Sites in UTR
SATB2	SATB homeobox 2	1	1	0	0	0	0	0	0	hsa-miR-103	-0.32	0.31	2005, 2007	Sites in UTR
ALS2CR13	amyotrophic lateral sclerosis 2 (juvenile) chromosome region, candidate 13	1	1	0	0	0	0	0	0	hsa-miR-103	-0.31	0.74	2005, 2007	Sites in UTR
CDK8	cyclin-dependent kinase 8	1	1	0	0	0	0	0	0	hsa-miR-103	-0.31	0.23		Sites in UTR
BTLA	B and T lymphocyte associated	1	0	1	0	1	0	0	1	hsa-miR-103	-0.31	0.35		Sites in UTR
HELZ	helicase with zinc finger	1	1	0	0	1	0	1	0	hsa-miR-103	-0.31	0.75	2007	Sites in UTR
ETNK1	ethanolamine kinase 1	1	0	1	0	0	0	0	0	hsa-miR-103	-0.31	0.71	2007	Sites in UTR
TMEM20	transmembrane protein 20	1	0	1	0	0	0	0	0	hsa-miR-103	-0.31	0.52	2007	Sites in UTR
KIF23	kinesin family member 23	1	0	1	0	0	0	0	0	hsa-miR-103	-0.31	0.66	2005, 2007	Sites in UTR
SYT10	synaptotagmin X	1	0	1	0	0	0	0	0	hsa-miR-103	-0.31	0.44		Sites in UTR
DLG5	discs, large homolog 5 (Drosophila)	1	1	0	0	0	0	0	0	hsa-miR-103	-0.31	0.34		Sites in UTR
ASH1L	ash1 (absent, small, or homeotic)-like (Drosophila)	1	0	1	0	0	0	0	0	hsa-miR-103	-0.31	0.73	2007	Sites in UTR
MBNL1	muscleblind-like (Drosophila)	1	1	0	0	0	0	0	0	hsa-miR-103	-0.31	0.74	2005, 2007	Sites in UTR
CHIC1	cysteine-rich hydrophobic domain 1	1	0	1	0	1	0	0	1	hsa-miR-103	-0.3	0.79	2007	Sites in UTR
UBE2J1	ubiquitin-conjugating enzyme E2, J1 (UBC6 homolog, yeast)	1	0	1	0	1	0	0	1	hsa-miR-103	-0.3	0.48		Sites in UTR
PRRT2	proline-rich transmembrane protein 2	1	1	0	0	0	0	0	0	hsa-miR-103	-0.3	0.74		Sites in UTR
BCL11A	B-cell CLL/lymphoma 11A (zinc finger protein)	1	1	0	0	0	0	0	0	hsa-miR-103	-0.3	0.68	2005, 2007	Sites in UTR
C5orf41	chromosome 5 open reading frame 41	1	1	0	0	0	0	0	0	hsa-miR-103	-0.3	0.54		Sites in UTR
RPGRIP1L	RPGRIP1-like	1	1	0	0	0	0	0	0	hsa-miR-103	-0.3	0.27	2005, 2007	Sites in UTR
GNS	glucosamine (N-acetyl)-6-sulfatase (Sanfilippo disease IIID)	1	0	0	1	1	0	0	1	hsa-miR-103	-0.3	0.67	2005, 2007	Sites in UTR
TGM3	transglutaminase 3 (E polypeptide, protein-glutamine-gamma-glutamyltransferase)	1	1	0	0	0	0	0	0	hsa-miR-103	-0.3	0.36		Sites in UTR
TLK1	tousled-like kinase 1	1	0	1	0	0	0	0	0	hsa-miR-103	-0.29	0.55		Sites in UTR
KIF5A	kinesin family member 5A	1	1	0	0	0	0	0	0	hsa-miR-103	-0.29	0.74	2005, 2007	Sites in UTR
PCGF5	polycomb group ring finger 5	1	0	1	0	0	0	0	0	hsa-miR-103	-0.29	0.72	2007	Sites in UTR
HTT	huntingtin	1	0	0	1	3	0	1	2	hsa-miR-103	-0.29	0.53		Sites in UTR
MFN2	mitofusin 2	1	0	1	0	1	0	1	0	hsa-miR-103	-0.29	0.67		Sites in UTR
TGIF2	TGFB-induced factor homeobox 2	1	0	1	0	2	0	1	1	hsa-miR-103	-0.29	0.66	2005, 2007	Sites in UTR
CAPZA2	capping protein (actin filament) muscle Z-line, alpha 2	1	0	1	0	0	0	0	0	hsa-miR-103	-0.29	0.56	2007	Sites in UTR
GSTCD	glutathione S-transferase, C-terminal domain containing	1	0	1	0	0	0	0	0	hsa-miR-103	-0.29	0.41		Sites in UTR
NKTR	natural killer-tumor recognition sequence	1	0	1	0	1	0	0	1	hsa-miR-103	-0.29	0.38	2005, 2007	Sites in UTR
NOTCH2	Notch homolog 2 (Drosophila)	1	0	1	0	0	0	0	0	hsa-miR-103	-0.29	0.56		Sites in UTR
FLJ40142	FLJ40142 protein	1	0	1	0	0	0	0	0	hsa-miR-103	-0.29	0.53		Sites in UTR
TNRC6B	trinucleotide repeat containing 6B	1	0	1	0	2	0	2	0	hsa-miR-107	-0.29	0.82	2007	Sites in UTR
CTNND1	catenin (cadherin-associated protein), delta 1	1	0	0	1	1	0	0	1	hsa-miR-103	-0.29	0.62		Sites in UTR
PAG1	phosphoprotein associated with glycosphingolipid microdomains 1	1	0	1	0	1	0	0	1	hsa-miR-103	-0.29	0.5		Sites in UTR
DUS1L	dihydrouridine synthase 1-like (S. cerevisiae)	1	1	0	0	0	0	0	0	hsa-miR-103	-0.29	0.64		Sites in UTR
EBF1	early B-cell factor 1	1	1	0	0	0	0	0	0	hsa-miR-103	-0.29	0.56		Sites in UTR
GRIA4	glutamate receptor, ionotrophic, AMPA 4	1	0	0	1	1	0	0	1	hsa-miR-103	-0.29	0.48		Sites in UTR
RAB1B	RAB1B, member RAS oncogene family	1	1	0	0	0	0	0	0	hsa-miR-103	-0.28	0.35	2005, 2007	Sites in UTR
WDR22	WD repeat domain 22	1	0	1	0	1	0	0	1	hsa-miR-103	-0.28	0.47		Sites in UTR
EIF2C1	eukaryotic translation initiation factor 2C, 1	1	1	0	0	0	0	0	0	hsa-miR-103	-0.28	0.73	2005, 2007	Sites in UTR
USP42	ubiquitin specific peptidase 42	1	0	1	0	0	0	0	0	hsa-miR-103	-0.28	0.61	2007	Sites in UTR
FAM81A	family with sequence similarity 81, member A	1	0	1	0	0	0	0	0	hsa-miR-103	-0.28	0.57	2007	Sites in UTR
ZBTB39	zinc finger and BTB domain containing 39	1	0	1	0	0	0	0	0	hsa-miR-107	-0.28	0.71	2007	Sites in UTR
NRIP1	nuclear receptor interacting protein 1	1	0	0	1	1	0	0	1	hsa-miR-103	-0.28	0.64	2005, 2007	Sites in UTR
FLOT2	flotillin 2	1	1	0	0	0	0	0	0	hsa-miR-103	-0.28	0.38	2005, 2007	Sites in UTR
PDE3B	phosphodiesterase 3B, cGMP-inhibited	1	0	1	0	0	0	0	0	hsa-miR-103	-0.27	0.57		Sites in UTR
ANKFY1	ankyrin repeat and FYVE domain containing 1	1	0	0	1	2	0	1	1	hsa-miR-103	-0.27	0.54		Sites in UTR
CCDC6	coiled-coil domain containing 6	1	0	0	1	1	0	1	0	hsa-miR-103	-0.27	0.56		Sites in UTR
FBXW7	F-box and WD repeat domain containing 7	1	0	1	0	0	0	0	0	hsa-miR-103	-0.27	0.63	2007	Sites in UTR
AKAP2	A kinase (PRKA) anchor protein 2	1	0	1	0	2	0	1	1	hsa-miR-103	-0.27	0.66	2007	Sites in UTR
PALM2-AKAP2	PALM2-AKAP2	1	0	1	0	2	0	1	1	hsa-miR-103	-0.27	0.66	2005, 2007	Sites in UTR
BTRC	beta-transducin repeat containing	1	0	1	0	2	0	0	2	hsa-miR-103	-0.27	0.59	2005, 2007	Sites in UTR
SH2D2A	SH2 domain protein 2A	1	0	1	0	0	0	0	0	hsa-miR-103	-0.27	0.39		Sites in UTR
TGFBR3	transforming growth factor, beta receptor III	1	0	1	0	0	0	0	0	hsa-miR-103	-0.26	0.73	2005, 2007	Sites in UTR
FOXJ2	forkhead box J2	1	0	1	0	1	0	0	1	hsa-miR-103	-0.26	0.73	2005, 2007	Sites in UTR
CORO2B	coronin, actin binding protein, 2B	1	0	1	0	0	0	0	0	hsa-miR-103	-0.26	0.45	2007	Sites in UTR
YWHAH	tyrosine 3-monooxygenase/tryptophan 5-monooxygenase activation protein, eta polypeptide	1	0	1	0	0	0	0	0	hsa-miR-103	-0.26	0.5	2005, 2007	Sites in UTR
ARL8A	ADP-ribosylation factor-like 8A	1	1	0	0	0	0	0	0	hsa-miR-103	-0.26	0.35		Sites in UTR
SUFU	suppressor of fused homolog (Drosophila)	1	0	1	0	2	0	0	2	hsa-miR-103	-0.26	0.53	2005, 2007	Sites in UTR
CHD6	chromodomain helicase DNA binding protein 6	1	0	1	0	0	0	0	0	hsa-miR-103	-0.26	0.5		Sites in UTR
RFWD3	ring finger and WD repeat domain 3	1	0	1	0	0	0	0	0	hsa-miR-103	-0.26	0.39		Sites in UTR
CELSR2	cadherin, EGF LAG seven-pass G-type receptor 2 (flamingo homolog, Drosophila)	1	1	0	0	0	0	0	0	hsa-miR-103	-0.26	0.74	2005, 2007	Sites in UTR
G3BP2	GTPase activating protein (SH3 domain) binding protein 2	1	0	0	1	1	0	0	1	hsa-miR-103	-0.26	0.69	2005, 2007	Sites in UTR
EIF1AX	eukaryotic translation initiation factor 1A, X-linked	1	1	0	0	0	0	0	0	hsa-miR-103	-0.26	< 0.1		Sites in UTR
HNRNPA2B1	heterogeneous nuclear ribonucleoprotein A2/B1	1	0	1	0	1	0	0	1	hsa-miR-103	-0.26	0.63		Sites in UTR
GPATCH8	G patch domain containing 8	1	0	1	0	0	0	0	0	hsa-miR-103	-0.25	0.73	2007	Sites in UTR
FAM73A	family with sequence similarity 73, member A	1	0	1	0	0	0	0	0	hsa-miR-103	-0.25	0.71		Sites in UTR
CSNK1G2	casein kinase 1, gamma 2	1	1	0	0	1	0	0	1	hsa-miR-103	-0.25	0.74	2005, 2007	Sites in UTR
GGA3	golgi associated, gamma adaptin ear containing, ARF binding protein 3	1	0	0	1	1	0	0	1	hsa-miR-103	-0.25	0.66	2005, 2007	Sites in UTR
NR2C2	nuclear receptor subfamily 2, group C, member 2	1	0	1	0	2	0	0	2	hsa-miR-103	-0.25	0.66	2007	Sites in UTR
NUFIP2	nuclear fragile X mental retardation protein interacting protein 2	1	0	0	1	1	0	0	1	hsa-miR-103	-0.25	0.46		Sites in UTR
UBXD8	UBX domain containing 8	2	0	1	1	1	0	1	0	hsa-miR-103	-0.25	0.83	2007	Sites in UTR
YTHDC1	YTH domain containing 1	1	0	1	0	0	0	0	0	hsa-miR-103	-0.25	0.74		Sites in UTR
RASSF5	Ras association (RalGDS/AF-6) domain family member 5	1	0	1	0	1	0	0	1	hsa-miR-103	-0.25	0.85	2005, 2007	Sites in UTR
FAM60A	family with sequence similarity 60, member A	1	0	1	0	0	0	0	0	hsa-miR-103	-0.25	0.6		Sites in UTR
DCLK1	doublecortin-like kinase 1	1	0	1	0	1	0	0	1	hsa-miR-103	-0.24	0.54		Sites in UTR
EXOC5	exocyst complex component 5	1	0	1	0	1	0	0	1	hsa-miR-103	-0.24	0.44		Sites in UTR
TNS3	tensin 3	1	1	0	0	0	0	0	0	hsa-miR-103	-0.24	0.26		Sites in UTR
ST8SIA3	ST8 alpha-N-acetyl-neuraminide alpha-2,8-sialyltransferase 3	1	0	1	0	0	0	0	0	hsa-miR-103	-0.24	0.56	2005, 2007	Sites in UTR
ZBTB34	zinc finger and BTB domain containing 34	1	0	1	0	1	0	0	1	hsa-miR-103	-0.24	0.44		Sites in UTR
NAV2	neuron navigator 2	1	0	0	1	0	0	0	0	hsa-miR-103	-0.24	0.63	2005, 2007	Sites in UTR
ZKSCAN1	zinc finger with KRAB and SCAN domains 1	1	0	1	0	1	0	0	1	hsa-miR-103	-0.24	0.56		Sites in UTR
ERLIN1	ER lipid raft associated 1	1	0	0	1	1	0	0	1	hsa-miR-103	-0.24	0.49	2007	Sites in UTR
TNPO1	transportin 1	1	1	0	0	0	0	0	0	hsa-miR-103	-0.24	0.24	2007	Sites in UTR
LRP1B	low density lipoprotein-related protein 1B (deleted in tumors)	1	0	1	0	0	0	0	0	hsa-miR-103	-0.24	0.58	2005, 2007	Sites in UTR
PCDH17	protocadherin 17	1	0	1	0	0	0	0	0	hsa-miR-107	-0.24	0.48		Sites in UTR
POLDIP2	polymerase (DNA-directed), delta interacting protein 2	1	0	0	1	1	0	0	1	hsa-miR-103	-0.24	0.6	2005, 2007	Sites in UTR
C20orf39	chromosome 20 open reading frame 39	1	0	1	0	0	0	0	0	hsa-miR-103	-0.24	0.44	2005, 2007	Sites in UTR
SH3GL2	SH3-domain GRB2-like 2	1	0	1	0	0	0	0	0	hsa-miR-103	-0.24	0.36		Sites in UTR
AKAP13	A kinase (PRKA) anchor protein 13	1	0	1	0	1	0	0	1	hsa-miR-103	-0.24	0.39		Sites in UTR
SCML4	sex comb on midleg-like 4 (Drosophila)	1	0	1	0	0	0	0	0	hsa-miR-103	-0.23	0.58		Sites in UTR
GLUD1	glutamate dehydrogenase 1	1	0	1	0	0	0	0	0	hsa-miR-103	-0.23	0.52	2005, 2007	Sites in UTR
PTH	parathyroid hormone	1	0	1	0	0	0	0	0	hsa-miR-103	-0.23	0.43		Sites in UTR
SALL1	sal-like 1 (Drosophila)	1	0	1	0	0	0	0	0	hsa-miR-103	-0.23	0.35	2007	Sites in UTR
ABHD2	abhydrolase domain containing 2	1	0	1	0	0	0	0	0	hsa-miR-103	-0.23	0.66		Sites in UTR
RNF125	ring finger protein 125	1	0	1	0	0	0	0	0	hsa-miR-103	-0.23	0.73	2005, 2007	Sites in UTR
ABL2	v-abl Abelson murine leukemia viral oncogene homolog 2 (arg, Abelson-related gene)	1	0	1	0	1	0	0	1	hsa-miR-103	-0.23	0.69		Sites in UTR
PITPNA	phosphatidylinositol transfer protein, alpha	1	1	0	0	0	0	0	0	hsa-miR-103	-0.23	0.39	2005, 2007	Sites in UTR
SLITRK1	SLIT and NTRK-like family, member 1	1	0	0	1	1	0	1	0	hsa-miR-103	-0.23	0.62	2005, 2007	Sites in UTR
SFRS2IP	splicing factor, arginine/serine-rich 2, interacting protein	1	0	1	0	0	0	0	0	hsa-miR-103	-0.23	0.73		Sites in UTR
BCL2L13	BCL2-like 13 (apoptosis facilitator)	1	0	1	0	0	0	0	0	hsa-miR-103	-0.23	0.72		Sites in UTR
BACH2	BTB and CNC homology 1, basic leucine zipper transcription factor 2	2	1	1	0	1	0	0	1	hsa-miR-103	-0.22	0.89	2005, 2007	Sites in UTR
ZC3H7B	zinc finger CCCH-type containing 7B	1	1	0	0	1	0	0	1	hsa-miR-103	-0.22	0.74	2007	Sites in UTR
WNT3A	wingless-type MMTV integration site family, member 3A	1	0	1	0	0	0	0	0	hsa-miR-103	-0.22	0.73	2007	Sites in UTR
ST3GAL2	ST3 beta-galactoside alpha-2,3-sialyltransferase 2	1	1	0	0	0	0	0	0	hsa-miR-103	-0.22	0.12		Sites in UTR
ANK3	ankyrin 3, node of Ranvier (ankyrin G)	1	0	0	1	0	0	0	0	hsa-miR-103	-0.22	0.43	2005, 2007	Sites in UTR
CDK6	cyclin-dependent kinase 6	1	0	1	0	1	0	0	1	hsa-miR-103	-0.22	0.73	2005, 2007	Sites in UTR
SVEP1	sushi, von Willebrand factor type A, EGF and pentraxin domain containing 1	1	0	1	0	0	0	0	0	hsa-miR-103	-0.22	0.71		Sites in UTR
LATS2	LATS, large tumor suppressor, homolog 2 (Drosophila)	1	0	1	0	0	0	0	0	hsa-miR-103	-0.22	0.43	2005, 2007	Sites in UTR
CC2D1B	coiled-coil and C2 domain containing 1B	2	0	1	1	0	0	0	0	hsa-miR-103	-0.22	0.87	2007	Sites in UTR
SUZ12	suppressor of zeste 12 homolog (Drosophila)	1	0	1	0	0	0	0	0	hsa-miR-103	-0.22	0.58		Sites in UTR
KIAA0947	KIAA0947 protein	1	0	0	1	0	0	0	0	hsa-miR-103	-0.22	0.63		Sites in UTR
FSTL4	follistatin-like 4	1	0	1	0	0	0	0	0	hsa-miR-103	-0.22	0.42		Sites in UTR
EIF4B	eukaryotic translation initiation factor 4B	1	0	1	0	1	0	0	1	hsa-miR-103	-0.21	0.78	2005, 2007	Sites in UTR
RPS6KA3	ribosomal protein S6 kinase, 90kDa, polypeptide 3	1	0	1	0	1	0	1	0	hsa-miR-103	-0.21	0.76		Sites in UTR
PIK3R1	phosphoinositide-3-kinase, regulatory subunit 1 (alpha)	1	0	1	0	0	0	0	0	hsa-miR-103	-0.21	0.73	2005, 2007	Sites in UTR
WNT4	wingless-type MMTV integration site family, member 4	1	0	1	0	1	0	0	1	hsa-miR-103	-0.21	0.73		Sites in UTR
CDC14A	CDC14 cell division cycle 14 homolog A (S. cerevisiae)	1	0	1	0	1	0	0	1	hsa-miR-103	-0.21	0.4		Sites in UTR
SFRS16	splicing factor, arginine/serine-rich 16	1	0	1	0	0	0	0	0	hsa-miR-103	-0.21	0.35	2005, 2007	Sites in UTR
DLL1	delta-like 1 (Drosophila)	1	0	1	0	0	0	0	0	hsa-miR-103	-0.21	0.54	2005, 2007	Sites in UTR
RSPO3	R-spondin 3 homolog (Xenopus laevis)	1	0	1	0	0	0	0	0	hsa-miR-103	-0.21	0.64	2007	Sites in UTR
VAMP4	vesicle-associated membrane protein 4	1	0	0	1	0	0	0	0	hsa-miR-103	-0.21	0.62	2005, 2007	Sites in UTR
VAMP1	vesicle-associated membrane protein 1 (synaptobrevin 1)	1	0	1	0	0	0	0	0	hsa-miR-103	-0.2	0.68		Sites in UTR
UBR3	ubiquitin protein ligase E3 component n-recognin 3 (putative)	1	0	1	0	0	0	0	0	hsa-miR-103	-0.2	0.42	2007	Sites in UTR
RGS4	regulator of G-protein signaling 4	1	0	1	0	0	0	0	0	hsa-miR-103	-0.2	0.35	2005, 2007	Sites in UTR
SYT6	synaptotagmin VI	1	1	0	0	1	0	1	0	hsa-miR-103	-0.2	0.74	2007	Sites in UTR
KPNA1	karyopherin alpha 1 (importin alpha 5)	1	1	0	0	0	0	0	0	hsa-miR-103	-0.2	0.74	2005, 2007	Sites in UTR
RAP2C	RAP2C, member of RAS oncogene family	1	0	1	0	0	0	0	0	hsa-miR-103	-0.2	0.47	2005, 2007	Sites in UTR
OGT	O-linked N-acetylglucosamine (GlcNAc) transferase (UDP-N-acetylglucosamine:polypeptide-N-acetylglucosaminyl transferase)	1	0	1	0	0	0	0	0	hsa-miR-103	-0.2	0.45	2005, 2007	Sites in UTR
FGF7	fibroblast growth factor 7 (keratinocyte growth factor)	1	0	1	0	0	0	0	0	hsa-miR-103	-0.2	0.73		Sites in UTR
DLG4	discs, large homolog 4 (Drosophila)	1	0	1	0	0	0	0	0	hsa-miR-103	-0.2	0.68	2005, 2007	Sites in UTR
CARM1	coactivator-associated arginine methyltransferase 1	1	0	1	0	0	0	0	0	hsa-miR-103	-0.2	0.58	2005, 2007	Sites in UTR
SCAMP5	secretory carrier membrane protein 5	1	1	0	0	0	0	0	0	hsa-miR-103	-0.2	0.43		Sites in UTR
SIPA1L2	signal-induced proliferation-associated 1 like 2	1	0	1	0	0	0	0	0	hsa-miR-103	-0.2	0.68	2005, 2007	Sites in UTR
KPNA3	karyopherin alpha 3 (importin alpha 4)	1	0	0	1	0	0	0	0	hsa-miR-103	-0.2	0.52	2005, 2007	Sites in UTR
HMGA1	high mobility group AT-hook 1	1	1	0	0	0	0	0	0	hsa-miR-103	-0.2	0.44	2003, 2005, 2007	Sites in UTR
MTMR4	myotubularin related protein 4	1	0	1	0	0	0	0	0	hsa-miR-103	-0.2	0.4	2005, 2007	Sites in UTR
AK2	adenylate kinase 2	1	0	1	0	0	0	0	0	hsa-miR-103	-0.2	0.72	2005, 2007	Sites in UTR
ZDHHC3	zinc finger, DHHC-type containing 3	1	0	1	0	0	0	0	0	hsa-miR-103	-0.2	0.41		Sites in UTR
ANKRD52	ankyrin repeat domain 52	1	1	0	0	0	0	0	0	hsa-miR-103	-0.2	0.74		Sites in UTR
CD207	CD207 molecule, langerin	1	0	1	0	0	0	0	0	hsa-miR-103	-0.2	0.38		Sites in UTR
UBL3	ubiquitin-like 3	1	0	1	0	0	0	0	0	hsa-miR-103	-0.19	0.63		Sites in UTR
FNBP1L	formin binding protein 1-like	1	0	1	0	0	0	0	0	hsa-miR-103	-0.19	0.57	2007	Sites in UTR
WNK1	WNK lysine deficient protein kinase 1	1	0	0	1	0	0	0	0	hsa-miR-103	-0.19	0.57		Sites in UTR
CDC23	cell division cycle 23 homolog (S. cerevisiae)	1	0	1	0	0	0	0	0	hsa-miR-103	-0.19	0.47		Sites in UTR
MTF1	metal-regulatory transcription factor 1	1	0	0	1	1	0	1	0	hsa-miR-103	-0.19	0.69		Sites in UTR
PRKAB2	protein kinase, AMP-activated, beta 2 non-catalytic subunit	1	0	1	0	1	0	1	0	hsa-miR-103	-0.18	0.43		Sites in UTR
PER3	period homolog 3 (Drosophila)	1	0	1	0	0	0	0	0	hsa-miR-103	-0.18	0.34		Sites in UTR
CNOT6L	CCR4-NOT transcription complex, subunit 6-like	1	0	1	0	1	0	0	1	hsa-miR-103	-0.18	0.56	2007	Sites in UTR
EFNB2	ephrin-B2	1	0	0	1	0	0	0	0	hsa-miR-103	-0.18	0.49	2005, 2007	Sites in UTR
SOS1	son of sevenless homolog 1 (Drosophila)	1	0	0	1	1	0	0	1	hsa-miR-103	-0.18	0.45		Sites in UTR
IHH	Indian hedgehog homolog (Drosophila)	1	0	1	0	0	0	0	0	hsa-miR-103	-0.18	0.67	2007	Sites in UTR
ECOP	EGFR-coamplified and overexpressed protein	1	0	1	0	1	1	0	0	hsa-miR-103	-0.18	0.44	2007	Sites in UTR
DISC1	disrupted in schizophrenia 1	1	0	0	1	1	0	0	1	hsa-miR-103	-0.18	0.51		Sites in UTR
C18orf34	chromosome 18 open reading frame 34	1	0	1	0	0	0	0	0	hsa-miR-103	-0.18	0.45		Sites in UTR
SNX30	sorting nexin family member 30	1	0	1	0	0	0	0	0	hsa-miR-103	-0.18	0.56		Sites in UTR
C9orf69	chromosome 9 open reading frame 69	1	0	1	0	1	0	0	1	hsa-miR-103	-0.18	0.74		Sites in UTR
CNTNAP1	contactin associated protein 1	1	0	1	0	0	0	0	0	hsa-miR-103	-0.18	0.45	2005, 2007	Sites in UTR
ZNRF3	zinc and ring finger 3	1	0	0	1	0	0	0	0	hsa-miR-103	-0.18	0.44		Sites in UTR
UBE2R2	ubiquitin-conjugating enzyme E2R 2	1	0	0	1	2	0	0	2	hsa-miR-103	-0.17	0.66	2005, 2007	Sites in UTR
NUAK1	NUAK family, SNF1-like kinase, 1	1	0	1	0	1	0	1	0	hsa-miR-103	-0.17	0.67		Sites in UTR
CDC27	cell division cycle 27 homolog (S. cerevisiae)	1	0	1	0	0	0	0	0	hsa-miR-103	-0.17	0.61		Sites in UTR
SLC35A3	solute carrier family 35 (UDP-N-acetylglucosamine (UDP-GlcNAc) transporter), member A3	1	0	0	1	0	0	0	0	hsa-miR-103	-0.17	0.58		Sites in UTR
IRS2	insulin receptor substrate 2	1	0	1	0	0	0	0	0	hsa-miR-103	-0.17	0.56		Sites in UTR
KLF4	Kruppel-like factor 4 (gut)	1	0	0	1	0	0	0	0	hsa-miR-103	-0.17	0.54	2005, 2007	Sites in UTR
ZNF449	zinc finger protein 449	1	0	1	0	0	0	0	0	hsa-miR-103	-0.17	0.51		Sites in UTR
FOXJ3	forkhead box J3	1	0	0	1	0	0	0	0	hsa-miR-103	-0.17	0.51		Sites in UTR
PLAG1	pleiomorphic adenoma gene 1	1	0	1	0	0	0	0	0	hsa-miR-103	-0.17	0.63	2007	Sites in UTR
SLC8A2	solute carrier family 8 (sodium-calcium exchanger), member 2	1	0	1	0	0	0	0	0	hsa-miR-103	-0.17	0.5	2005, 2007	Sites in UTR
ANKRD57	ankyrin repeat domain 57	1	0	1	0	0	0	0	0	hsa-miR-103	-0.17	0.62	2007	Sites in UTR
PRKG1	protein kinase, cGMP-dependent, type I	1	0	1	0	0	0	0	0	hsa-miR-103	-0.17	0.63	2007	Sites in UTR
WASF3	WAS protein family, member 3	1	0	0	1	0	0	0	0	hsa-miR-103	-0.17	0.5		Sites in UTR
SNF1LK2	SNF1-like kinase 2	1	1	0	0	0	0	0	0	hsa-miR-103	-0.17	0.4	2005, 2007	Sites in UTR
CDK5R1	cyclin-dependent kinase 5, regulatory subunit 1 (p35)	1	0	1	0	1	0	0	1	hsa-miR-103	-0.17	0.72	2007	Sites in UTR
EN2	engrailed homeobox 2	1	0	0	1	0	0	0	0	hsa-miR-103	-0.17	0.67	2005, 2007	Sites in UTR
HIATL1	hippocampus abundant transcript-like 1	1	0	0	1	0	0	0	0	hsa-miR-103	-0.17	0.6	2007	Sites in UTR
CREB5	cAMP responsive element binding protein 5	1	0	0	1	0	0	0	0	hsa-miR-103	-0.17	0.52	2005, 2007	Sites in UTR
GALNT17	polypeptide N-acetylgalactosaminyltransferase 17	1	0	0	1	0	0	0	0	hsa-miR-103	-0.17	0.49	2007	Sites in UTR
SLC2A13	solute carrier family 2 (facilitated glucose transporter), member 13	1	1	0	0	0	0	0	0	hsa-miR-103	-0.17	0.28		Sites in UTR
MECP2	methyl CpG binding protein 2 (Rett syndrome)	2	0	0	2	1	0	1	0	hsa-miR-103	-0.16	0.88	2005, 2007	Sites in UTR
C16orf72	chromosome 16 open reading frame 72	1	0	1	0	0	0	0	0	hsa-miR-103	-0.16	0.73	2007	Sites in UTR
PAPD5	PAP associated domain containing 5	1	0	0	1	0	0	0	0	hsa-miR-103	-0.16	0.44		Sites in UTR
MGC16385	hypothetical protein MGC16385	1	0	0	1	1	0	1	0	hsa-miR-103	-0.16	0.54		Sites in UTR
YAF2	YY1 associated factor 2	1	0	0	1	0	0	0	0	hsa-miR-103	-0.16	0.67		Sites in UTR
SPTBN4	spectrin, beta, non-erythrocytic 4	1	0	1	0	0	0	0	0	hsa-miR-103	-0.16	0.36	2007	Sites in UTR
ADAMTSL3	ADAMTS-like 3	1	0	1	0	0	0	0	0	hsa-miR-103	-0.16	0.66	2005, 2007	Sites in UTR
CNNM2	cyclin M2	1	0	1	0	0	0	0	0	hsa-miR-103	-0.16	0.63		Sites in UTR
HIGD1A	HIG1 domain family, member 1A	1	0	0	1	0	0	0	0	hsa-miR-103	-0.16	0.48		Sites in UTR
TMEM184B	transmembrane protein 184B	1	1	0	0	0	0	0	0	hsa-miR-103	-0.15	0.67		Sites in UTR
KLHL18	kelch-like 18 (Drosophila)	1	0	0	1	1	0	0	1	hsa-miR-103	-0.15	0.55	2005, 2007	Sites in UTR
C2orf71	chromosome 2 open reading frame 71	1	0	0	1	1	0	0	1	hsa-miR-103	-0.15	0.43	2007	Sites in UTR
VAMP8	vesicle-associated membrane protein 8 (endobrevin)	1	0	1	0	0	0	0	0	hsa-miR-103	-0.15	0.44		Sites in UTR
LRRC8D	leucine rich repeat containing 8 family, member D	1	0	1	0	0	0	0	0	hsa-miR-103	-0.15	0.41		Sites in UTR
FAM104A	family with sequence similarity 104, member A	1	0	0	1	0	0	0	0	hsa-miR-103	-0.15	0.64	2007	Sites in UTR
NMT2	N-myristoyltransferase 2	1	0	0	1	0	0	0	0	hsa-miR-103	-0.15	0.63		Sites in UTR
SEMA6A	sema domain, transmembrane domain (TM), and cytoplasmic domain, (semaphorin) 6A	1	1	0	0	0	0	0	0	hsa-miR-103	-0.15	0.13		Sites in UTR
RAN	RAN, member RAS oncogene family	1	0	0	1	0	0	0	0	hsa-miR-103	-0.15	0.56		Sites in UTR
BAI3	brain-specific angiogenesis inhibitor 3	1	0	0	1	0	0	0	0	hsa-miR-103	-0.15	0.54	2005, 2007	Sites in UTR
KRTAP11-1	keratin associated protein 11-1	1	0	1	0	0	0	0	0	hsa-miR-103	-0.14	0.35		Sites in UTR
CECR6	cat eye syndrome chromosome region, candidate 6	1	0	1	0	0	0	0	0	hsa-miR-103	-0.14	0.6	2005, 2007	Sites in UTR
FZD4	frizzled homolog 4 (Drosophila)	1	0	0	1	0	0	0	0	hsa-miR-103	-0.14	0.55		Sites in UTR
GNAI3	guanine nucleotide binding protein (G protein), alpha inhibiting activity polypeptide 3	1	0	0	1	0	0	0	0	hsa-miR-103	-0.14	0.47		Sites in UTR
BAZ2B	bromodomain adjacent to zinc finger domain, 2B	1	0	0	1	0	0	0	0	hsa-miR-103	-0.14	0.47		Sites in UTR
MMP24	matrix metallopeptidase 24 (membrane-inserted)	1	1	0	0	0	0	0	0	hsa-miR-103	-0.14	0.37		Sites in UTR
KIF3B	kinesin family member 3B	1	0	1	0	1	0	0	1	hsa-miR-103	-0.14	0.66	2005, 2007	Sites in UTR
KPNA4	karyopherin alpha 4 (importin alpha 3)	1	0	0	1	0	0	0	0	hsa-miR-103	-0.14	0.52	2005, 2007	Sites in UTR
KCNC4	potassium voltage-gated channel, Shaw-related subfamily, member 4	1	0	1	0	0	0	0	0	hsa-miR-103	-0.14	0.56		Sites in UTR
DKK1	dickkopf homolog 1 (Xenopus laevis)	1	0	0	1	0	0	0	0	hsa-miR-103	-0.14	0.53		Sites in UTR
WDR32	WD repeat domain 32	1	0	1	0	0	0	0	0	hsa-miR-103	-0.14	0.51		Sites in UTR
SLC5A3	solute carrier family 5 (inositol transporters), member 3	1	0	0	1	0	0	0	0	hsa-miR-103	-0.14	0.5		Sites in UTR
SLN	sarcolipin	1	0	1	0	0	0	0	0	hsa-miR-103	-0.14	0.36		Sites in UTR
JOSD1	Josephin domain containing 1	1	0	1	0	0	0	0	0	hsa-miR-103	-0.14	0.56		Sites in UTR
CD164L2	CD164 sialomucin-like 2	1	0	1	0	0	0	0	0	hsa-miR-103	-0.14	0.52		Sites in UTR
EOMES	eomesodermin homolog (Xenopus laevis)	1	0	0	1	0	0	0	0	hsa-miR-103	-0.14	0.48		Sites in UTR
NFIB	nuclear factor I/B	1	0	0	1	0	0	0	0	hsa-miR-103	-0.14	0.51	2007	Sites in UTR
FCHSD1	FCH and double SH3 domains 1	1	0	1	0	0	0	0	0	hsa-miR-103	-0.14	0.36	2005, 2007	Sites in UTR
ZBTB8	zinc finger and BTB domain containing 8	1	0	0	1	0	0	0	0	hsa-miR-103	-0.13	0.67	2007	Sites in UTR
BTG2	BTG family, member 2	1	0	1	0	1	0	1	0	hsa-miR-103	-0.13	0.63	2003, 2005, 2007	Sites in UTR
CACNA1C	calcium channel, voltage-dependent, L type, alpha 1C subunit	1	0	0	1	0	0	0	0	hsa-miR-103	-0.13	0.66	2005, 2007	Sites in UTR
GPR124	G protein-coupled receptor 124	1	0	0	1	0	0	0	0	hsa-miR-103	-0.13	0.67	2005, 2007	Sites in UTR
PPP2R5C	protein phosphatase 2, regulatory subunit B', gamma isoform	1	0	1	0	0	0	0	0	hsa-miR-103	-0.13	0.39		Sites in UTR
RAB11FIP4	RAB11 family interacting protein 4 (class II)	1	1	0	0	2	0	0	2	hsa-miR-103	-0.13	0.6		Sites in UTR
CDV3	CDV3 homolog (mouse)	1	0	0	1	0	0	0	0	hsa-miR-103	-0.12	0.58		Sites in UTR
ACTG1	actin, gamma 1	1	0	0	1	0	0	0	0	hsa-miR-103	-0.12	0.46	2005, 2007	Sites in UTR
ST8SIA4	ST8 alpha-N-acetyl-neuraminide alpha-2,8-sialyltransferase 4	1	0	0	1	0	0	0	0	hsa-miR-103	-0.13	0.44	2005, 2007	Sites in UTR
DCUN1D4	DCN1, defective in cullin neddylation 1, domain containing 4 (S. cerevisiae)	1	0	1	0	0	0	0	0	hsa-miR-103	-0.12	0.71	2007	Sites in UTR
ABCF2	ATP-binding cassette, sub-family F (GCN20), member 2	1	0	0	1	0	0	0	0	hsa-miR-103	-0.12	0.64		Sites in UTR
ETV6	ets variant gene 6 (TEL oncogene)	1	0	1	0	1	0	0	1	hsa-miR-103	-0.12	0.35		Sites in UTR
PACSIN1	protein kinase C and casein kinase substrate in neurons 1	1	1	0	0	0	0	0	0	hsa-miR-103	-0.12	0.61	2005, 2007	Sites in UTR
PDE4D	phosphodiesterase 4D, cAMP-specific (phosphodiesterase E3 dunce homolog, Drosophila)	1	0	0	1	0	0	0	0	hsa-miR-103	-0.12	0.67		Sites in UTR
UBE2W	ubiquitin-conjugating enzyme E2W (putative)	1	0	0	1	0	0	0	0	hsa-miR-103	-0.12	0.61		Sites in UTR
TMEM35	transmembrane protein 35	1	0	0	1	0	0	0	0	hsa-miR-103	-0.12	0.45	2005, 2007	Sites in UTR
FEM1C	fem-1 homolog c (C. elegans)	1	0	1	0	0	0	0	0	hsa-miR-103	-0.12	0.43		Sites in UTR
SSH2	slingshot homolog 2 (Drosophila)	1	0	1	0	0	0	0	0	hsa-miR-103	-0.12	0.62		Sites in UTR
HCFC1	host cell factor C1 (VP16-accessory protein)	1	0	0	1	0	0	0	0	hsa-miR-103	-0.12	0.6	2007	Sites in UTR
LOC388503	similar to Complement C3 precursor	1	1	0	0	0	0	0	0	hsa-miR-103	-0.12	0.41		Sites in UTR
RTKN2	rhotekin 2	1	1	0	0	0	0	0	0	hsa-miR-103	-0.12	0.3		Sites in UTR
C1orf2	chromosome 1 open reading frame 2	1	0	0	1	0	0	0	0	hsa-miR-103	-0.12	0.45	2005, 2007	Sites in UTR
GABRB1	gamma-aminobutyric acid (GABA) A receptor, beta 1	1	0	1	0	0	0	0	0	hsa-miR-103	-0.12	0.43		Sites in UTR
SPRY3	sprouty homolog 3 (Drosophila)	1	0	0	1	1	0	0	1	hsa-miR-103	-0.11	0.7	2005, 2007	Sites in UTR
BLMH	bleomycin hydrolase	1	0	1	0	0	0	0	0	hsa-miR-103	-0.11	0.37	2005, 2007	Sites in UTR
C9orf25	chromosome 9 open reading frame 25	1	1	0	0	0	0	0	0	hsa-miR-103	-0.11	< 0.1		Sites in UTR
ARHGAP17	Rho GTPase activating protein 17	1	0	0	1	0	0	0	0	hsa-miR-103	-0.11	0.45	2007	Sites in UTR
CCNJ	cyclin J	1	0	0	1	0	0	0	0	hsa-miR-103	-0.11	0.44	2005, 2007	Sites in UTR
RC3H1	ring finger and CCCH-type zinc finger domains 1	1	0	0	1	0	0	0	0	hsa-miR-103	-0.11	0.57	2007	Sites in UTR
PEG10	paternally expressed 10	1	0	0	1	1	0	1	0	hsa-miR-103	-0.11	0.56		Sites in UTR
BSDC1	BSD domain containing 1	1	0	1	0	0	0	0	0	hsa-miR-103	-0.11	0.47	2007	Sites in UTR
HIPK2	homeodomain interacting protein kinase 2	1	0	1	0	1	0	1	0	hsa-miR-103	-0.11	0.66		Sites in UTR
TULP4	tubby like protein 4	1	0	0	1	0	0	0	0	hsa-miR-103	-0.1	0.63		Sites in UTR
APPL1	adaptor protein, phosphotyrosine interaction, PH domain and leucine zipper containing 1	1	0	0	1	0	0	0	0	hsa-miR-103	-0.11	0.49	2007	Sites in UTR
THRB	thyroid hormone receptor, beta (erythroblastic leukemia viral (v-erb-a) oncogene homolog 2, avian)	1	0	0	1	0	0	0	0	hsa-miR-103	-0.1	0.65		Sites in UTR
MAF1	MAF1 homolog (S. cerevisiae)	1	0	0	1	0	0	0	0	hsa-miR-103	-0.1	0.53	2005, 2007	Sites in UTR
VCP	valosin-containing protein	1	0	1	0	0	0	0	0	hsa-miR-103	-0.1	0.43		Sites in UTR
LRRC55	leucine rich repeat containing 55	1	0	1	0	0	0	0	0	hsa-miR-103	-0.1	0.49	2007	Sites in UTR
CCNE1	cyclin E1	1	0	1	0	0	0	0	0	hsa-miR-103	-0.1	0.54		Sites in UTR
CRELD1	cysteine-rich with EGF-like domains 1	1	0	1	0	0	0	0	0	hsa-miR-103	-0.1	0.65	2005, 2007	Sites in UTR
PELI2	pellino homolog 2 (Drosophila)	1	1	0	0	0	0	0	0	hsa-miR-103	-0.1	< 0.1		Sites in UTR
APBA1	amyloid beta (A4) precursor protein-binding, family A, member 1	1	0	0	1	0	0	0	0	hsa-miR-103	-0.1	0.67	2005, 2007	Sites in UTR
HLF	hepatic leukemia factor	1	0	1	0	0	0	0	0	hsa-miR-103	-0.1	0.7	2005, 2007	Sites in UTR
MGA	MAX gene associated	1	0	0	1	0	0	0	0	hsa-miR-103	-0.1	0.44	2007	Sites in UTR
FAM40A	family with sequence similarity 40, member A	1	0	0	1	0	0	0	0	hsa-miR-103	-0.09	0.47	2005, 2007	Sites in UTR
GK	glycerol kinase	1	0	0	1	0	0	0	0	hsa-miR-103	-0.09	0.52		Sites in UTR
GNPNAT1	glucosamine-phosphate N-acetyltransferase 1	1	0	0	1	0	0	0	0	hsa-miR-103	-0.09	0.64	2005, 2007	Sites in UTR
IGSF9B	immunoglobulin superfamily, member 9B	1	1	0	0	0	0	0	0	hsa-miR-103	-0.09	0.55		Sites in UTR
AP3M1	adaptor-related protein complex 3, mu 1 subunit	1	0	0	1	1	0	0	1	hsa-miR-107	-0.09	0.63	2005, 2007	Sites in UTR
SLITRK3	SLIT and NTRK-like family, member 3	1	0	0	1	0	0	0	0	hsa-miR-103	-0.09	0.54	2005, 2007	Sites in UTR
LANCL3	LanC lantibiotic synthetase component C-like 3 (bacterial)	1	0	0	1	0	0	0	0	hsa-miR-103	-0.08	0.61		Sites in UTR
PRMT8	protein arginine methyltransferase 8	1	0	1	0	0	0	0	0	hsa-miR-103	-0.08	0.46	2007	Sites in UTR
ADD2	adducin 2 (beta)	1	0	0	1	0	0	0	0	hsa-miR-103	-0.08	0.48	2005, 2007	Sites in UTR
C5orf13	chromosome 5 open reading frame 13	1	0	1	0	0	0	0	0	hsa-miR-103	-0.08	0.35		Sites in UTR
PPP3R1	protein phosphatase 3 (formerly 2B), regulatory subunit B, alpha isoform	1	0	0	1	0	0	0	0	hsa-miR-103	-0.08	0.51	2005, 2007	Sites in UTR
MAP4	microtubule-associated protein 4	1	0	0	1	0	0	0	0	hsa-miR-103	-0.07	0.53		Sites in UTR
USP47	ubiquitin specific peptidase 47	1	0	0	1	0	0	0	0	hsa-miR-103	-0.07	0.45		Sites in UTR
KRTAP4-4	keratin associated protein 4-4	1	0	0	1	1	0	0	1	hsa-miR-103	-0.07	0.55		Sites in UTR
THY1	Thy-1 cell surface antigen	1	0	0	1	0	0	0	0	hsa-miR-103	-0.07	0.59	2005, 2007	Sites in UTR
LIN28	lin-28 homolog (C. elegans)	1	0	1	0	0	0	0	0	hsa-miR-103	-0.07	0.55		Sites in UTR
TMEM25	transmembrane protein 25	1	0	0	1	0	0	0	0	hsa-miR-103	-0.07	0.43	2007	Sites in UTR
PHF5A	PHD finger protein 5A	1	0	0	1	0	0	0	0	hsa-miR-103	-0.07	0.54		Sites in UTR
RASL12	RAS-like, family 12	1	0	1	0	0	0	0	0	hsa-miR-103	-0.07	0.43	2005, 2007	Sites in UTR
KCMF1	potassium channel modulatory factor 1	1	0	0	1	0	0	0	0	hsa-miR-103	-0.07	0.64		Sites in UTR
PVRL1	poliovirus receptor-related 1 (herpesvirus entry mediator C)	1	0	1	0	0	0	0	0	hsa-miR-103	-0.06	0.52	2007	Sites in UTR
SYT2	synaptotagmin II	1	0	0	1	0	0	0	0	hsa-miR-103	-0.06	0.57		Sites in UTR
SPTBN1	spectrin, beta, non-erythrocytic 1	1	0	0	1	0	0	0	0	hsa-miR-103	-0.06	0.43		Sites in UTR
TRIM26	tripartite motif-containing 26	1	0	1	0	0	0	0	0	hsa-miR-103	-0.06	0.36		Sites in UTR
IPO9	importin 9	1	0	1	0	0	0	0	0	hsa-miR-103	-0.06	0.46		Sites in UTR
CAMK2G	calcium/calmodulin-dependent protein kinase (CaM kinase) II gamma	1	0	0	1	1	0	0	1	hsa-miR-103	-0.06	0.56	2005, 2007	Sites in UTR
MAML1	mastermind-like 1 (Drosophila)	1	0	0	1	0	0	0	0	hsa-miR-103	-0.06	0.51		Sites in UTR
PI4KB	phosphatidylinositol 4-kinase, catalytic, beta	1	0	1	0	0	0	0	0	hsa-miR-103	-0.05	0.58	2007	Sites in UTR
TARDBP	TAR DNA binding protein	1	0	0	1	0	0	0	0	hsa-miR-103	-0.05	0.51		Sites in UTR
CAMKK1	calcium/calmodulin-dependent protein kinase kinase 1, alpha	1	0	0	1	0	0	0	0	hsa-miR-103	-0.05	0.51	2005, 2007	Sites in UTR
PSMF1	proteasome (prosome, macropain) inhibitor subunit 1 (PI31)	1	0	0	1	0	0	0	0	hsa-miR-103	-0.05	0.45	2007	Sites in UTR
ZC3H12B	zinc finger CCCH-type containing 12B	1	0	1	0	0	0	0	0	hsa-miR-103	-0.04	0.59	2007	Sites in UTR
CHRM1	cholinergic receptor, muscarinic 1	1	0	1	0	0	0	0	0	hsa-miR-103	-0.04	0.47	2005, 2007	Sites in UTR
MLL2	myeloid/lymphoid or mixed-lineage leukemia 2	1	0	0	1	0	0	0	0	hsa-miR-103	-0.04	0.43	2007	Sites in UTR
TSPAN9	tetraspanin 9	1	0	1	0	2	0	0	2	hsa-miR-103	-0.04	0.65		Sites in UTR
FURIN	furin (paired basic amino acid cleaving enzyme)	1	0	1	0	0	0	0	0	hsa-miR-103	-0.04	0.67	2005, 2007	Sites in UTR
KY	kyphoscoliosis peptidase	1	0	1	0	0	0	0	0	hsa-miR-103	-0.03	0.48		Sites in UTR
LRP1	low density lipoprotein-related protein 1 (alpha-2-macroglobulin receptor)	1	0	1	0	0	0	0	0	hsa-miR-103	-0.03	0.45	2005, 2007	Sites in UTR
NAV1	neuron navigator 1	1	0	0	1	0	0	0	0	hsa-miR-103	-0.03	0.6	2005, 2007	Sites in UTR
AGPAT1	1-acylglycerol-3-phosphate O-acyltransferase 1 (lysophosphatidic acid acyltransferase, alpha)	1	0	0	1	1	0	0	1	hsa-miR-103	-0.02	0.49		Sites in UTR
FBXL18	F-box and leucine-rich repeat protein 18	1	0	1	0	0	0	0	0	hsa-miR-103	-0.02	0.54		Sites in UTR
BCL2L2	BCL2-like 2	1	0	0	1	0	0	0	0	hsa-miR-103	-0.01	0.62	2005, 2007	Sites in UTR
KIAA0232	KIAA0232	1	0	0	1	0	0	0	0	hsa-miR-103	0	0.65	2005, 2007	Sites in UTR
DSEL	dermatan sulfate epimerase-like	1	0	0	1	0	0	0	0	hsa-miR-103	N/A	0.65	2007	Sites in UTR
RAB15	RAB15, member RAS onocogene family	1	0	0	1	0	0	0	0	hsa-miR-103	N/A	0.64	2005, 2007	Sites in UTR
RNF19A	ring finger protein 19A	1	1	0	0	0	0	0	0	hsa-miR-103	N/A	0.5		Sites in UTR

[truncated: 6 more sheets: miR-122, miR-2320, miR-29b, miR-1307, miR-30c-1, miR-142-5p]
